# Supplementary material for: Remasking of Candida albicans β-Glucan in Response to Environmental pH Is Regulated by Quorum Sensing
Source: mBio. 2019 Oct 15;10(5):e02347-19. doi: 10.1128/mBio.02347-19 (PMC6794483; doi:10.1128/mBio.02347-19)
Supplement: DATA SET S1 [file mBio.02347-19-sd001.xlsx]

## Sheet: TPM
Gene name	T0_1	T0_2	T0_3	pH4_T30_1	pH4_T30_2	pH4_T30_3	pH6_T30_1	pH6_T30_2	pH6_T30_3	pH4_T2_1	pH4_T2_2	pH4_T2_3	pH6_T2_2	pH6_T2_3	pH4_T4_1	pH4_T4_2	pH4_T4_3	pH6_T4_1	pH6_T4_2	pH6_T4_3	pH4_T6_1	pH4_T6_2	pH4_T6_3	pH6_T6_1	pH6_T6_2	pH6_T6_3	pH4_T8_1	pH4_T8_2	pH4_T8_3	pH6_T8_1	pH6_T8_2	pH6_T8_3
CaalfMp01	36.71	55.6	103.94	7.92	27.76	46.9	9.78	8.94	38.09	6.1	22.22	2.58	12.41	20.71	8.64	14.47	3.58	10.01	14.11	36.28	8.52	20.01	9.47	10.04	19.77	20.31	25.82	18.88	11.92	8.77	75	37.19
CaalfMp02	7.28	13.72	16.65	1.99	4.51	9.65	2.22	2.13	8.88	2.66	4.58	1.38	2.1	6.66	2.16	2.32	0.66	1.89	4.09	7.95	2.99	7.8	0.94	1.14	10.11	4.84	5.23	7.6	1.71	3.17	15.98	8.42
CaalfMp03	17.11	18.78	41.49	2.76	8.48	14.28	3.48	2.87	12.07	2.32	9.48	0.64	5.01	9.32	2.55	5.61	1.28	3.36	5.39	15.88	3.43	12.48	3.51	3.03	11.95	8.2	11.47	8.52	4.93	2.13	28.12	12.04
CaalfMp04	7.43	11.56	14.82	2.71	7.42	10.45	1.98	2.22	9.1	0.96	5.78	0.75	1.95	6.49	1.24	3.18	0.06	2.46	3.08	8.35	1.94	4.72	2.67	2.17	5.37	3.96	6.85	2.84	2.73	1.96	16.5	5.97
CaalfMp05	38.8	70.02	203.13	7.59	27.48	45.53	12.85	12.21	62.79	10.71	39.74	3.97	19.63	39.58	9.49	24.56	5.28	24.73	21.58	65.21	9.76	37.76	14.95	16.87	17.95	35.7	21.68	9.14	15.88	17.3	84.12	68.21
CaalfMp06	28.25	40.36	72.53	4.73	12.03	26.39	6.93	6.56	23.03	4.1	14.87	1.85	7.79	13.9	7.33	14.32	2.43	10.83	11.52	32.1	9.59	23.97	10.29	9.16	23.01	14.01	27.1	13.74	12.12	8.48	57.01	25.04
CaalfMp07	0	0	0	0	0	0	0	0	0	0	0	0	0	0	0	0	0	0	0	0	0	0	0	0	0	0	0	0	0	0	0.33	0
CaalfMp08.1	2.15	1.99	3.08	0.81	3.99	4.83	1.17	1.63	4.26	0.58	3.53	0.37	1.63	3.66	0.99	1.44	1.01	1.42	1.88	5.31	2.14	3.75	2.07	2.31	5.86	3.26	1.87	0.71	0.94	0.98	5.05	2.53
CaalfMp08.2	5.21	5.27	7.3	1.45	5.37	7.28	2.03	1.08	5.46	1.74	5.15	0.82	2.62	5.73	2	3.99	1.34	1.69	5.31	9.71	4.16	7.1	3.03	3.69	10.94	6.89	3.65	2.53	1.83	0.99	8.07	4.79
CaalfMp08.3	3.02	1.41	3.22	1.3	2.16	2.84	1.08	0.93	2.35	1.16	3.48	0.36	1.65	3.48	0.71	2.09	0.75	1.18	1.92	6.58	2.6	4.38	1.65	1.34	7.35	5.55	1.86	1.25	0.75	1.05	9.32	4.9
CaalfMp08.4	0.4	0.95	0.73	0.06	0.26	0.54	0.19	0.3	0.99	0.26	0.52	0.28	0.35	0.36	0.52	1.43	0.55	1.53	0.63	2.26	0.62	1.17	0.95	0.51	1.8	0.79	0.9	0.64	0	0.24	1.67	1.06
CaalfMp08	68.48	98.09	156.86	11.47	37.17	59.25	13.45	15.17	50.98	7.8	27.06	4.37	14.94	35.39	8.39	14.33	6.54	16.89	13.89	58.22	13.54	31.47	13.85	15.16	25.4	25.49	50.66	27.15	24.51	17.05	96.21	62.48
CaalfMp09	9.93	11.04	21.43	3.99	9.43	20.36	5.67	3.73	17.41	4.1	12.86	2.53	5.51	14.11	2.67	13.3	2.36	6.92	16.26	19.46	7.51	23.63	3.39	5.02	13.25	8.35	11.07	9.56	3.03	2.13	15.46	6.42
CaalfMp10	4.8	4.33	11.96	1.12	3.23	5.03	3.4	3.42	8.25	0.56	5.18	1.57	3.79	9.97	1.59	6.42	0.75	1.32	7.07	10.81	4.04	9.79	1.72	1.13	9.7	3.4	4.53	0.8	1.81	0.16	8.91	2.33
CaalfMp11.1	14.89	16.06	13.66	2.67	3.27	6.38	2.45	1.2	6.63	1.27	3.38	0.57	2.34	5.61	1.69	2.97	1.59	3.12	3.21	5.77	3.14	4.87	2.62	1.53	6.85	3.83	8.5	4.96	3.96	1.46	7.79	5.84
CaalfMp11	51.6	65.98	107.56	6.78	19.78	36.6	8.01	9.29	28.72	5.44	14.83	2.4	8.91	23.14	5.12	10.93	2.76	10.53	15.72	30.79	10.2	19.25	8.41	11.29	22.71	16.67	28.13	20.69	13.37	7.69	74.6	35.19
CaalfMp12	0	0.68	1.14	0	0.38	0.94	0	0.31	0.46	0.68	0	0	0.4	0.32	0.93	0	0	0	1.46	0.33	1	1.5	0.2	0.25	0.81	0.17	1.16	1.46	0.18	1	4.8	1.1
CaalfMp13	7.7	8.7	17.74	0.86	4.59	7.78	1.62	1.13	4.72	1.41	4.45	0.58	3.15	6.26	1.58	3.19	0.85	3.4	2.75	12	2.87	6.14	2.7	3.03	5.62	3.37	7.63	6.14	3.54	4.05	15.84	8.91
CaalfMp14	11.32	14.51	34.43	2.91	9.28	20.97	4.68	3.54	15.04	2.71	9.08	2.01	4.97	10.02	2.7	9.95	1.29	3.77	10.95	14.69	4.21	15.75	3.29	3.47	10.14	4.93	11.68	5.38	3.2	2.68	20.28	5.37
CaalfMp15	6.77	10.41	13.82	2.71	5.98	9.44	2.54	1.84	8.52	1.34	6.74	0.57	2.16	6.03	1.41	2.26	0.18	2.85	3.21	8.19	1.84	5.19	2.23	1.86	4.8	3.64	6.67	4.06	2.79	3.37	15.83	6.31
orf19.6115	0	0	0	0	0	0	0	0	0	0.13	0	0	0	0	0	0	0	0	0	0	0	0	0	0	0	0	0	0	0	0	0	0
orf19.6114	135.07	114.87	158.43	36.88	23.92	51.79	54.38	26.12	120.07	31.01	39.87	41.26	45.26	47.34	42.76	28.69	31.25	63.56	42.49	47.61	48.83	38.97	44.44	55.8	32.56	69.84	39.33	30.24	49.59	65.48	44.08	55.89
orf19.6113	15.65	12.87	17.56	5.27	7.14	4.29	5.59	6.03	8.45	1.11	7.65	4.57	9.91	5.83	4.73	6.78	4.53	7.82	3.74	9.23	4.77	3.47	4.63	4.63	3.49	10	5.35	3.78	6.48	14.64	15.06	14.81
orf19.6112	275.05	165.6	279.6	69.2	55.47	109.31	87.87	59.89	60.69	282.1	226.51	205.21	365.92	216.84	427.14	442.08	324.76	656.09	521.84	455.3	441.58	402.88	416.85	565.05	253.95	712.8	188.56	106.28	181.54	182.17	143.84	183.73
orf19.6110	0.38	2.34	1.67	0	0	0	0.1	0	0.33	0.12	0	0	0.3	0	0.27	0	0	0.74	0	0.24	0	0	0	0.18	1.04	0.49	0.56	1.43	0.81	0.18	1.83	0.6
orf19.6109	150.04	97.42	242.05	77.33	43.45	116.15	102.38	70.62	109.44	232.71	149.9	164.47	250.13	200.5	382.65	197.46	312.06	390.29	246.73	367.49	275.24	241.13	331.34	371.87	89.85	306.34	370.64	170.28	690.22	528.08	180.68	521.71
orf19.6105	96.25	64	126.53	74.36	42.14	97.73	82.58	60.44	102.56	309	228.36	248.18	247.9	236.62	338.03	213.81	309.17	357.79	255.69	348.49	277.35	264.66	345.43	342.5	100.04	307.61	110.8	55.23	180.15	194.6	87.56	194.26
orf19.6102	90.6	45.41	118.7	44.24	24.29	65.77	45.16	37.06	56.99	71.1	93.63	65.88	119.11	82.6	123.76	82.73	95.39	167.83	102.01	115.63	75.71	84.14	103.88	93.25	33.34	77.38	73.52	38.03	96.36	106.49	52.39	96.74
orf19.6103	7.05	3.12	7.59	3.78	1.67	3.76	3.88	1.65	3.71	11.47	12.22	10.14	14.48	11.33	16.06	8.44	15.04	17.21	9.55	17.43	7.5	6.1	11.45	10.6	2.18	8.02	7.34	2.38	12.16	15.56	5.34	17.04
orf19.6100	10.64	9.98	8.08	52.61	40.95	75.42	40.18	26.23	49.21	70.35	43.51	65.2	50.38	60.05	51.31	48.39	56.44	43.58	38.48	60.96	45.7	53.27	56.28	40.78	17.63	50.93	5.59	5.62	11.87	17.06	9.87	18.15
orf19.6099	89.81	52.98	109.25	120.59	68.59	184.58	115.3	75.51	150.44	261.07	171.1	212.61	179.69	216.48	243.25	160.18	265.3	208.24	179.86	250.54	186.12	164.75	211.77	200.15	59.05	191.31	50.3	31.55	88.19	111.77	63.12	117.87
orf19.6096	86.54	65.1	112.38	81.9	60.27	97.37	68.95	41.77	86.27	79.45	65.51	71.21	68.26	66.77	91.93	74.42	79.97	127.61	76.62	96.02	88.48	88.72	109.14	94.42	50.99	125.11	64.37	45.85	107.17	107.52	81.72	108.89
orf19.6094	42.3	25.82	46.44	26.25	15.95	36.13	29.48	15.6	39.81	47.5	42.97	36.93	48.47	43.92	62.53	45.63	61.5	53.09	50.2	49.64	49.97	43.99	46.64	56.03	23.45	49.91	50.52	20.78	54.77	54.81	35.15	53.99
orf19.6092	25.23	18.25	30.3	12.44	8.89	20.38	16.87	11.82	20.79	47.83	32.54	34.14	42.04	49.29	54.21	30.62	73.89	48.71	44.34	54.46	51.95	37.15	43.2	53.71	17.63	54.51	35.79	20.75	52.96	62.68	29.17	62.99
orf19.6091	16.32	14.72	35.65	37.47	20.22	73.9	16.59	7.38	25.25	68.63	80.11	57.59	26.05	25.52	100.62	58.19	106.97	48.69	40.2	50.72	74.99	61.42	73.36	61.17	17.14	67.21	51.74	19.66	69.31	72.34	30.61	67.22
orf19.6090	103.31	57.11	121.81	701.21	1380.44	1228.97	683.55	1096.93	993.74	865.98	635.43	930.7	533.49	703.57	411.39	372.72	571.57	347.95	364.09	489.45	354.95	323.14	413.43	241.55	126.54	347.61	17.75	13.72	18.65	68.25	54.44	73.11
orf19.6086	7.04	3.41	8.37	9.95	2.81	29.07	3.71	3.29	15.96	19.53	16.8	16.85	19.78	17.41	77.03	41.56	64.3	79.78	48.18	51.49	53.34	45.19	55.75	71.49	22.49	52.23	1.86	1.25	2.43	5.36	2.81	6.28
orf19.6085	1819.47	1132.61	2166.24	3962.76	6481.76	5217.24	5146.42	6434.35	5198.63	6399.54	5955.42	7019.21	5768.9	6195.75	5157.69	5502.29	5218.35	4877.49	4593.51	5367.84	4670.37	4563.61	4867.39	4660.91	2541.31	5424.51	647.28	686.37	913.01	2026.89	1536.41	2099.61
orf19.6084	385.12	297.63	658.14	0.69	0.3	0.3	0.66	1.1	1.09	0.81	0.65	0.64	1.56	0.65	0.6	0.5	0.31	1.91	1.08	0.07	0.27	0.5	0.48	0.98	0.24	0.67	147.04	167.17	159.25	256.77	204.06	225.53
orf19.6083	28.06	31.6	43.38	13.23	20.33	8.79	25.48	24.09	28.19	8.23	18.73	14.04	18.26	20.69	8.21	6.78	6.58	8.48	4.27	9.47	3.91	4.21	6.96	3.61	7.6	5.16	21.72	23.19	21.89	13.49	17.86	13.48
orf19.6082	140.67	100.34	142.47	84.16	80.85	143.59	118.85	105.15	142.86	131.07	141.48	129.44	232.84	172.95	296.72	229.45	256.55	365.13	252.23	262.54	309.58	281.72	317.75	351.01	213.87	359.69	112.84	90.98	126.9	205.01	152.86	192.92
orf19.6081	122.9	82.55	419.96	381.36	216.31	584.5	254.91	180.2	403.17	454.93	340.39	396.71	263.01	328.59	569.24	329.85	648.96	391.44	339.3	425.9	528.81	427.2	544.86	490.58	167.7	435.17	182.67	96.12	265.37	590.29	376.93	707.28
orf19.6080	20.84	10.85	18.34	17.97	19.88	28.98	29.03	19.85	33.69	18.95	21.04	21.23	24.29	24.3	22.84	20.54	22.46	21.09	22.66	25.42	26.05	22.9	24.39	29.99	13.81	32.8	25.75	13.5	27.26	24.11	16.2	22.25
orf19.6079	37.24	36.98	107.96	3.9	2.26	12.27	28.36	20.63	31.93	2.56	4.84	3.62	15.57	28.73	20.28	4.58	13.49	58.12	73.41	102.51	51.77	25.11	27.66	70.82	39.91	134.69	50.78	6.41	56.48	91.72	72.06	166.66
orf19.6078.1	0	0	0	0	0	0	0	0	0	0	0	0	0	0	0	0	0	0	0	0	0	0	0	0	0	0	0	0	0	0	0	0
orf19.6078	105.93	96.96	248.07	9.33	8.47	26.85	54.45	45.01	67.5	6.04	9.5	9.88	23.83	55.97	28.27	9.52	25.84	119.86	127.27	175.93	90.79	40.07	55.12	157.11	98.06	232.98	107.94	12.34	111.78	171.85	157.04	341.24
orf19.6077	56.45	41.55	51.96	0.84	0.62	1.32	8.68	4.63	8.34	2.59	1.83	2.26	10.83	8.03	28.03	13.17	17.35	54.04	31.33	31.73	44.98	36.15	42.74	59.34	23.27	50.05	67.19	36.88	103.35	130.97	72.65	149.72
orf19.6076	49.1	52.18	74.97	38.2	45.32	41.54	50.9	41.67	41.44	47.42	47.01	42.21	65.17	54.17	63.77	71.42	54.58	72.1	56.53	59.3	61.72	67.07	64.33	61.74	48.14	60.07	68.45	61.67	85.19	64.34	45.96	61.65
orf19.6075	87.12	51.18	95.02	76.05	122.17	135.42	110.46	117.89	111.04	119.42	101.33	111.14	139.3	122.54	148.23	148.67	130.45	150.57	145.65	167.44	113.32	136.26	133.88	126.17	76.57	131.06	135.2	98.25	137.47	129.9	102.8	141.07
orf19.6074	259.5	417.22	200.69	398.13	259.89	315.91	280.93	309.23	308.47	192.56	202.28	231.34	150.39	199.84	152.38	251.74	172.56	136.35	268.89	176.8	176.87	289.77	173.4	144.31	342.48	144.66	201.09	262.82	103.3	103.03	278.48	95.15
orf19.6073	99.95	163.58	173.93	52.54	30.09	589.48	170.37	110.56	319.8	104.76	68.48	96.9	33.22	73.02	31.27	40.03	50.53	16.26	22.15	27.58	42.6	41.72	34.66	34.37	74.43	51.31	299.92	508.6	255.03	349.11	626.58	339.74
orf19.6072	10.15	7.36	16.52	10.84	13.05	19.96	17.64	7.46	24.9	17.08	11.58	15.03	11.96	17.86	17.05	14.92	19.88	8.6	10.06	13.91	21.18	21.7	21.17	21.7	8.52	17.9	4.53	2.31	6.02	7.7	2.95	9.74
orf19.6072.1	106.09	193.11	164.03	74.21	62.23	61.73	47.04	53.89	76.47	54.5	77.47	63.74	58.58	56.33	40.46	59.48	47.9	27.25	54.33	38.07	37.03	39.54	31.29	27.79	44.37	29.53	83.37	63.16	49	41.63	86.39	55.04
orf19.6071	130.85	149.89	79.02	66.59	50.61	39.14	62.85	60.43	43.56	46.84	51.56	43.95	40.23	47.27	41.05	38.97	54.79	35.82	41.49	39.19	55.82	49.01	43.87	45.53	103.71	41.62	86.93	187.07	66	78.36	121.14	66.58
orf19.6070	324.01	165.57	214.98	1.27	2.96	3.24	4.74	3.91	4.79	10.87	7.58	8	10.09	11.38	8.54	6.24	11.26	10.94	8.39	8.8	16.69	12.4	14.01	15.58	8.51	15.48	22	12.2	24.82	54.85	20.27	36.19
orf19.6068	210.86	168.92	180.34	274.67	248.08	273.58	246.14	245.44	210.03	152	134.1	152.4	134.76	175.9	106.41	126.24	138.11	80.6	152.34	90.94	144.88	144.56	124.4	140.43	178.9	132.2	126.16	154.17	108.78	144.68	167.2	138.83
orf19.6066	47.43	47.61	75.86	6.26	8.66	4.08	9.92	15.83	9.83	31.03	23.16	25.37	16.49	30.4	18.02	19.25	27.68	13.59	19.69	20.62	39.6	29	25.95	34.8	21.99	25.29	101.1	77.58	107.64	89.66	76.47	93.02
orf19.6065	135.09	96.25	192.5	38.78	49.16	38.91	66.16	59.09	46.76	78.66	114.56	69	205.21	82.66	236.37	175.45	143.55	309.81	179.7	178.11	174.28	169.51	189.1	199.69	122.86	182.16	210.15	159.52	232.12	221.55	160.84	198.05
orf19.6064	47.15	29.7	57.35	16.21	16.36	29.25	20.67	16.17	25.18	35.03	34.65	31.19	39.64	33.63	40.43	29.17	38.87	37.54	27.79	33.94	35.83	32.84	36.67	42.24	16.32	36.82	48.8	28.24	58.24	60.88	33.42	54.99
orf19.6063	363.5	341.62	309.82	429.1	270.06	283.16	330.87	268.06	220.1	241.81	218.64	230.32	267.31	242.55	274.73	235.46	256.65	236.04	214.61	212.44	249.15	220.28	230.96	240.49	481.48	222.17	626.52	1131.9	456.06	286.38	400.15	267.77
orf19.6062.3	193.88	311.44	199.7	170.06	248.51	167.17	235.9	250.81	190.9	239.94	206.7	277.8	252.24	252.08	175.54	162.67	183.49	123.26	130.52	199.98	138.55	116.51	161.35	125.02	202.97	156.76	235.26	398.31	286.91	249.03	299.4	273.3
orf19.6062	414.05	883.38	529.68	185.03	256.2	182.9	237.42	223.35	215.77	209.25	246.66	232.56	246.05	214.22	161.49	163.8	156.74	217.53	138.1	242.95	161.72	178.9	211.64	149.6	283.05	219.76	349.29	651.44	441.67	408.76	528.19	443.06
orf19.6061	32.89	19.57	38.02	38.68	27.81	40.63	36.6	27.6	49.37	44.24	51.44	42.79	68.87	51.89	63.56	47.55	65.81	56.73	52.75	54.66	43.26	36.11	43.11	36.22	20.21	41.08	49.42	28.27	57.41	54.07	35.66	50.96
orf19.6060	65.56	40.15	57.88	113.66	167.12	137.9	113.43	130.35	111.97	125.77	114.02	115.92	89.28	117.63	107.71	97.46	141.16	82.62	93.38	79.77	106.17	82.06	86	85.2	62.03	80.57	53.53	50.9	55.96	73.8	55.3	56.74
orf19.6059	2065.8	2848.34	2188.57	2251.6	1169.67	1471.33	898.78	930.92	1093.05	485.74	566.61	495.17	688.63	562.81	512.19	921.66	394.35	495.61	1107.51	547.44	1125.37	1518.06	831.3	812.93	1607.89	822.15	2359.57	2575.72	1345.77	1117.93	2433.99	1131.89
orf19.6058	628.08	888.06	486.76	163.36	140.86	80.8	178.53	164.18	86.11	266.97	249.08	218.58	298.84	253.31	360.01	273.06	307.06	364.75	265.44	299.39	350.67	354.95	361.31	365.83	775.44	299.51	415.19	1007.89	422.43	421.76	834.18	437.23
orf19.6057	48.33	55.49	48.76	144.7	123.34	116.18	152.94	147.87	106.33	119.58	113.22	105.88	121.9	92.27	84.23	81.06	82.62	94.82	67.79	83.05	61.77	67.29	66.07	71.91	103.38	70.39	40.59	82.49	40.5	39.77	46.37	38.33
orf19.6056	54.29	37.57	48.88	63.72	75.77	92.55	63.61	79.41	81.68	83.34	83.77	77.36	85.14	63.58	95.65	90.24	73.02	102.75	79.26	85.76	81.73	84.41	90.38	76.1	48.03	70	66.11	49.08	78.86	57.09	57.95	58.62
orf19.6055	5.89	3.26	3.27	8.17	5.5	8.16	10.64	7.8	12.31	19.23	25.17	12.57	40.84	20.65	46.57	22.56	36.57	52.33	31.07	33.88	24.88	19.76	21.68	28.52	9.72	26.81	17.21	8.34	23.61	19.82	10.48	17.98
orf19.6054	15.76	10.86	12.87	34.05	22.86	65.73	32.71	24.28	55.71	42.15	28.48	37.94	19.93	39.07	21.33	20.73	34.88	17.9	21.78	26.03	35.61	28.21	34.72	32.05	15.63	33.96	20.87	12.05	25	28.93	20.15	27.51
orf19.6053	2.28	2.1	4.7	7.86	4.54	12.18	8.42	4.84	12.7	8.08	6.56	8.73	7.66	7.51	10.32	6.66	11.48	9.97	8.52	11.16	10.78	7.66	9.39	10.16	3.99	9.93	7.91	3.48	9.18	7.04	5.69	6.38
orf19.6052	38.72	19.79	33.79	84.36	106.34	154.31	78.96	98.4	122.13	83.53	60.14	95.83	35.29	86.66	29.37	45.82	69.91	21.94	43.31	48.73	65.04	56.07	61.12	44.37	31.59	55.95	21.89	12.54	21.01	34.4	29.08	32.89
orf19.6049	19.91	13.47	24.51	8.59	8.09	17.14	10.44	4.99	10.34	17.21	15.95	13.36	13.02	16.25	19.54	12.71	18.38	13.24	13.21	13.12	20.8	16.98	18.54	23.43	7.82	26.14	27.97	13.19	34.37	30.49	13.48	28.66
orf19.6048	56.89	69.13	59.92	19.44	20.53	10.69	29.96	16.85	13.93	15.63	15.65	9.25	23.05	17.35	14.7	14.29	12.74	14.84	14.08	13.42	19.4	21.91	21.12	27.37	34.66	22.01	76.64	131.55	81.46	59.76	73	59.94
orf19.6047	383.59	339.99	841.43	574.94	413.38	717.1	475.11	432.77	528.11	1035.11	767.47	861.4	851.39	832.59	617.65	463.45	717.58	446.86	404.05	539.13	517.79	467.22	585.09	552.5	226.7	518.6	506.03	323.48	815.36	1441.14	718.57	1313.65
orf19.6046	14.75	11.8	21.12	10.34	10.16	15.64	12.77	10.13	17.4	19.87	17.28	15.63	18.2	21.29	24.6	16.11	30.65	16.67	17.84	17.49	22.78	16.87	16.58	21.43	8.47	17.57	23.04	11.29	27.44	21.98	13.1	21.67
orf19.6045	189.66	106.87	192.06	48.21	58	68.01	86.48	65.23	83.51	74.01	87.63	72.16	119.86	99.08	148.63	89.17	121.7	140.05	104.89	112.05	115.27	96.45	98.9	116.81	58.23	126.54	170.22	114.3	190.35	200.76	135.13	175.56
orf19.6044	40.4	26.31	57.17	42.46	33.8	47.96	38.69	25.95	54.05	52.51	38.74	40.46	47.78	49.9	57.05	45.23	59.98	57.09	45.43	60.91	54.79	52.24	72.17	55.32	27.84	59.47	57.38	29.06	79.12	63.38	30.97	64.9
orf19.6043	18.5	10.7	21	3.45	3.25	5.42	5.48	1.93	7.57	6.39	7.7	6.3	10	7.3	14.98	10.46	11.67	13.09	7.71	9.3	11.97	12.07	13.61	9.94	3.53	11.62	16.93	8.96	21.33	22.31	14.16	21.26
orf19.6041	32.89	24.27	38.52	70.19	79.84	151.03	62.22	68.92	94.85	115.51	85.31	96.95	56.09	107.62	39.92	42.35	89.55	22.08	39.02	37.03	75.91	55.3	60.1	55.85	27.69	62.31	31.25	15.82	33.87	57.11	34.21	56.14
orf19.6040	95.87	59.37	112.3	77.72	105.04	106.29	75	83.88	96.86	81.3	71.58	83.54	86.67	80.99	105.09	87.56	102.01	92.27	80.43	86.89	111.22	98.07	93.63	120.91	77.86	120.4	153.25	100.53	152.6	118.23	73.24	108.59
orf19.6039	76.72	45.44	93.3	57.06	58.64	75.11	67.72	49.77	84.18	60.34	55.9	56.76	63.02	67.82	65.64	66.42	60.96	57.53	52.35	59.96	61.06	55.13	61.71	65.4	32	61.98	77.12	44.62	89.18	75.09	49.19	72.44
orf19.6038	13.78	10.83	16.24	5.82	7.8	7.34	11.54	10.78	12.97	9.29	11.34	9.38	12.22	12.21	13.33	12.91	12.1	16.7	16.53	15.6	17.58	17.19	15.12	20.95	16.45	18.34	21.83	14.45	21.66	17.53	15.95	19.07
orf19.6037	9.54	6.98	10.02	16.72	22.57	19.63	15.89	17.38	18.46	11.77	13.01	11.91	15.71	12.33	18.19	13.52	17.6	20.49	17.63	16.62	16.51	15.74	15.07	15.48	11.62	15.09	11.86	8.5	12	11.26	10.28	11.47
orf19.6036	21.33	21.13	15.29	12.14	15.48	7.4	17.96	18.44	14.38	16.65	22.47	14.99	22.45	21.5	24.81	20.96	29.44	18.46	23.22	17.41	23.85	18.77	16.62	21.57	27.14	15.45	37.1	43.69	29.08	27.3	31.62	24.47
orf19.6035	333.72	543	418.69	361.98	199.14	241.27	253.06	199.96	318.08	142.15	191.75	193.82	179.47	176.24	80.45	195.37	96.04	86.28	174.87	114.58	122.31	162.47	91.54	88.1	153.08	75.3	367.23	321.54	212.76	229.18	345.03	196.11
orf19.6034	240.9	166.78	335.14	232.15	421.22	265.93	488.94	491.04	382.51	215.28	187.41	179.24	193.99	254.65	245.96	181.38	330.14	139.87	198.83	183.2	314.82	223.35	215.88	277.64	307.87	269.98	120.94	215.82	131.84	126.85	123.92	156.81
orf19.6033	40.02	25.24	48.89	43.83	27.06	54.73	39.22	27.92	54.52	64.85	54	54.75	57.84	58.76	76.03	48.8	82.56	62.99	51.72	56.25	76.62	51.77	63.91	68.45	31.1	62.25	49.3	25.23	61.28	63.1	36.35	59.69
orf19.6032	173.53	124.62	127.03	474.78	438.54	467.1	329.48	337.73	328.81	318.17	241.18	308.76	152.04	271.73	187.37	221.63	286.31	145.2	200.36	185.66	306.6	274.54	254.39	256.59	260.21	213.25	92.69	125.01	97.85	145.24	137.03	124.98
orf19.6031	43.27	30.06	43.87	14.71	11.91	21.07	13.32	10.39	15.83	35.54	28.15	23.69	43.1	29.4	63.94	28.22	50.86	57.75	35.73	38.47	47.74	30.24	40.18	49.92	16.89	51.3	69.03	28.6	81.37	77.97	36.2	74.24
orf19.6030	187.7	136.28	241.1	51.8	59.11	69.11	79.45	71.83	81.73	70.48	61.83	77.1	90.62	71.65	100.92	84.42	81.99	114.36	92.23	97.49	120.37	107.46	124.25	106.47	89.6	147.73	143.33	126.68	145.34	124.78	127.93	148.11
orf19.6029	115.84	152.25	45.04	65.78	38.56	79.44	45.88	38.93	82.56	33.03	31.07	34.58	15.88	43.22	23.98	45.37	45.02	24.84	66.23	23.82	42.28	57.81	30.28	29.62	64.14	37.6	39.56	51.37	14.53	44.57	83.14	31.12
orf19.6028	1.25	0.79	4.47	0.28	0.39	0.87	6.04	4.02	8.83	0.37	0.23	0.63	0.16	2.9	0	0.03	0.25	0.05	0.04	0.02	0.13	0.08	0.09	0.43	0.04	0.18	0.15	0.08	0.06	0.11	0.25	0.12
orf19.6027	32.99	48.77	28.54	21.4	20.34	15.11	43.31	31.53	27.3	8.67	12.38	9.11	13.82	15.97	13.93	14.69	13.33	13.7	15.85	13.68	18.94	16.36	16.62	19.7	38.98	20.49	18.06	29.2	10.42	10.2	18.45	13.23
orf19.6026	62.39	74.1	70.05	159.68	134.86	132.32	203.33	197.57	180.5	119.49	78.61	121.77	55.58	140.38	56.02	107.23	87.74	47.99	85.94	84.99	137.09	159.75	146.04	118.6	175.14	106.75	6.61	17.75	13.09	27.75	42.51	37.37
orf19.6025	20.55	29.49	18.44	9.44	16.87	14.53	22.4	26.56	21.02	14.61	13.74	15.4	18.07	17.78	16.64	18.54	15.42	18.41	18.7	16.09	19.25	14.87	19.75	19.88	28.27	15.11	6.79	12.17	8.96	7.63	11.88	11.51
orf19.6024	21.21	27.89	16.26	15.07	11.57	6.67	10.57	11.82	12.93	10.98	11.44	9.67	13.81	12.09	14.65	20.33	14.39	12.81	23.65	12.04	19.35	21.77	15.11	19.81	28.22	12.28	25.27	28.63	16.75	16.3	22.25	13.31
orf19.6023	8.66	9.79	10.91	11.26	13.95	10.44	9.1	10.01	9.91	10.65	11.19	12.64	20	12.5	18.08	10.63	14.38	16.44	12.7	13.21	14.92	14.86	15.18	16.06	10.16	15.5	23.43	14.59	24.14	17.06	15.15	18.48
orf19.6022	7.96	8.91	10.67	20.95	51.32	35.82	65.2	47.85	64.99	48.68	26.33	36.01	18.81	49.5	23.37	30.15	35.43	9.08	16.76	19.57	46.88	40.16	36.77	40.31	23.86	46.68	3.89	3.41	4.92	7.66	10.94	14.56
orf19.6021	97.07	74.77	164.72	34.47	62.93	49.22	79.5	81.5	84.57	17.77	17.02	18.6	15.82	20.44	22.2	26.99	24.15	24.49	24.42	24.75	53.09	51.39	52.92	44.18	48.29	42.78	91.8	99.46	114.5	95.81	107.98	120.93
orf19.6020	30.44	51.56	36.36	56.54	30.57	35.17	23.97	21.74	26.36	13.68	17.87	10.06	18	13.21	16.6	33.2	14.94	13.84	35.67	13.33	32.4	46.64	20.73	31.62	62.95	26.1	101.9	104.94	45.15	29.13	64.04	23.55
orf19.6018	58.95	47.5	39.72	36.48	47.21	44.16	56.04	59.08	52.59	32.73	24.8	25.31	31.57	37.74	48.53	41.36	54.36	44.16	44.86	40.47	69.24	59.6	57.59	62.86	55.14	55.93	52.04	67.96	60.32	79.39	70	73.97
orf19.6017	8.27	10.56	10.79	0.27	0.6	0.56	1.42	1.2	0.74	1.17	1.75	1.85	4.82	5.52	2.96	3.4	2.61	4.58	5.54	5.75	5.02	5.09	5.33	9.82	4.88	8.91	9.21	9.43	11.19	12.49	13.09	15.76
orf19.6016	51.56	39.06	37.15	20.53	21.92	22.54	26.39	25.79	21.17	24.83	30.62	25.69	42.42	31.89	38.12	28.13	36.51	36.91	30.4	30.42	33.67	25.16	33.88	31.44	33.11	29.86	42.45	49.17	42.06	47.76	44.83	41.28
orf19.6014	174.91	251.54	104.79	663.52	446.19	642.49	467.52	491.95	524.47	202.42	218.06	274.2	139.25	250.12	105.78	203.98	150.52	93.99	220.86	163.67	171.31	312.76	228.78	131.1	320.46	173.81	16.28	40.68	12.94	40.96	123.55	39.66
orf19.6013	33.22	72.21	26.34	18.77	16.73	18.71	36.38	29.42	24.52	18.58	14.03	13.88	12.58	22.68	13.94	27.21	16.19	17.33	23.4	21.17	35.49	45.8	32.87	28.9	62.07	44.53	35.12	51.6	25.83	23.49	58.62	23.16
orf19.6012	19.3	15.63	21.12	9.94	12.62	11.77	16.13	13.58	18.96	19.09	20.32	13.73	15.99	19.26	21.44	16.83	29.12	15.94	18.85	15.44	24.92	19.51	17.29	22.93	13.76	19.72	30.32	21.81	27.37	32.03	28.96	34.31
orf19.6011	33.93	22.25	33.45	32.91	26.38	54.32	35.58	28.49	44.5	61.01	57.72	45.72	53.78	60.25	77.13	41.21	102.59	68.51	60.17	51.75	82.6	47.78	49.27	67.05	30.26	68	68.74	29.83	65.73	64.89	31.06	64.34
orf19.6010.1	163.03	272.28	138.03	260.37	168.26	233.56	228.28	180.12	258.84	119.64	147.74	148.05	161.61	137.03	113.71	205.62	119.87	104.57	192.87	135.31	133.56	197.96	134.29	100.57	242.01	148.92	164.16	192.66	103.7	72.42	170.99	81.23
orf19.6010	12.68	14.44	15.45	26.98	44.73	52.85	44.06	57.91	69.4	94.52	66.95	85.88	33.09	56.62	49.42	44.49	80.24	70	83.49	86.94	100.85	71.62	83.41	104.63	42.64	95.12	22.92	14.33	31.37	29.98	30.83	56.61
orf19.6009	16.15	12.26	20.96	16.42	20.48	35.72	17.2	15.23	24.65	28.04	22.15	23.02	16.87	23.53	25.87	19.09	31.1	16.81	17.44	19.04	33.12	23.16	23.6	29.3	13.54	38.34	35.98	15.36	42.66	32.69	19.12	30.72
orf19.6008.3	18.22	40.69	22.73	24.83	28.3	19.06	30.12	24.24	23.4	24.48	19.9	22.4	20.28	17.49	18.27	14.74	14.13	13	13.86	13.27	21.41	20.81	21.9	15.75	51.6	23.64	26.1	53.69	19.06	17.42	37.11	19.68
orf19.6008.4	165	405.31	310.44	289.38	250.38	265.61	233	235.07	271.17	185.13	186.66	195.82	194.17	178.06	93.7	169.68	121.7	79.63	152.21	128.89	135.06	186.99	131.15	108.95	326.72	172.81	178.36	243.22	169.11	187.29	415.5	197.11
orf19.3288	26.97	20.21	34.35	65.47	49.09	125.06	65.4	53.2	107.48	80.48	55.05	77.13	44.45	77.36	41.05	35.24	65.27	25.22	37.23	43.05	53.57	39.12	47.94	41.43	18.16	43.46	17.02	9.16	21.73	22.97	14.98	23.56
orf19.3289	17.27	10.71	17.61	23.38	19.22	32	31.2	19.45	38.21	34.13	29.47	27.82	45.59	37.7	39.57	30.88	34.11	38.85	27.19	41.27	34.33	30.32	32.38	33.15	17.18	33.61	28.01	16.88	40.82	36.14	16.85	28.02
orf19.3290	438.27	226.42	557.89	311.06	398.8	433.84	349.26	333.56	345.31	355.6	376.75	383.33	441.95	364.55	265.44	304	248.01	234.37	254.66	284.56	228.66	223.71	233.54	212.32	166.16	260.54	433.89	402.33	521.15	486.31	363.82	412.27
orf19.3291	68.79	45.29	75.49	309.94	490.31	294.45	303.9	376.65	348.22	252.73	207.54	266.46	196.8	269.83	182.04	158.28	225.79	153.21	156.9	213.59	199.66	183.19	237.81	159.3	99.54	138.11	14.34	14.54	19.69	40.06	30.95	41.81
orf19.3292	75.78	90.41	91.63	90.82	91.9	99.17	73.2	31.94	49.78	43.59	43.73	31.75	78.46	45.2	100.55	94.22	73.57	109.42	82.41	94.17	73.6	84.74	96.01	83.38	88.95	105.28	167.17	180.62	195.61	88.74	104.51	115.45
orf19.3293	172.68	128.32	165.8	80.17	88.36	74.54	98.3	105.98	68.14	117.14	85.93	110.28	97.54	129.01	136.6	135.49	156.9	131.37	142.87	139.76	193.91	201.17	190.7	212.87	214.44	176.33	145.96	259.32	167.21	218.46	196.98	222.16
orf19.3294	1583.66	2409.07	1632.46	2270.46	1301.44	1538.39	1319.9	942.51	1137.97	865.34	934.2	811.97	914.02	746.19	966.71	1308.49	867.92	1000.28	1287.4	980.77	975.14	1337.25	1002.51	1015.48	2069.11	1012.07	1750.86	2245.94	1126.08	889.95	1714.84	918.63
orf19.3295	15.16	10.25	12.19	13.46	25.47	15	27.44	31.29	25.96	20.8	13.88	17.07	19.12	22.91	18.86	20.18	19.02	11.3	17.53	15.31	21.47	21.58	20.51	21.83	15.39	25.01	17.64	15.85	15.21	16.52	13.74	10.76
orf19.3296	14.3	13.1	17.26	17.24	38.84	18.51	41.08	40.69	31.39	20.43	23.59	19.83	28.49	23.96	29.87	30.51	27.78	17.81	22.39	19.01	29.64	28.37	26.22	28.88	26.5	24.2	26.34	20.24	23.42	12.05	13.78	13.62
orf19.3297	448.32	935.38	736.43	282.64	263.01	292.89	327.2	298.21	283.26	179.6	234.7	227.59	231.81	190	141.4	191.83	149.57	119.84	155.13	163.4	151.34	185.02	188.66	131.61	294.88	220.28	340.29	349.72	296.9	306.16	570.41	385.48
orf19.3298	68.17	42.42	54.89	14.47	13.82	17.95	9.7	9.31	14.02	16.64	20.65	12.15	18.44	17.12	27.27	12.81	28.8	25.51	17.89	13.45	22.93	13.78	12.16	18.09	10.42	15.54	35.64	14.87	31.75	35.26	20.82	31.35
orf19.3300	84.73	50.08	88.19	195.67	230.94	251.05	166.12	191.49	271.94	233.26	199.47	230.23	155.38	232.83	155.99	135.28	205.08	141.62	147.78	185.04	150.68	126.62	154.77	106.36	68.6	119.58	108.83	45.6	102.53	104.59	75.34	108.88
orf19.3301	53.41	46.03	76.85	39.7	37.66	68.77	19.51	19.41	30.79	54.87	37.02	41.21	28.27	38.34	32.26	23.46	40.16	32.12	28.27	37.25	38.02	24.28	38.42	52.18	17.42	51.13	51.18	23.05	65.98	71.35	31.26	74.12
orf19.3302	277.9	174.65	260.4	65.55	44.11	94.03	22.89	16.77	22.68	87.32	122.6	58.99	151.08	57.68	180.16	84.09	188.77	121.19	103.13	91.71	85.53	49.53	58.82	99.59	35.61	91.59	174.14	83.79	174.7	186.18	90.38	207.08
orf19.3303	71.9	61.47	45.67	83.11	86.18	78.57	71.24	93.16	62.83	64.63	56.3	72.15	35.32	70.96	29.92	43.43	53.27	24.74	42.11	38	53.47	48.78	48.73	41.78	76.82	44.01	34.43	69	24.85	45.7	60.86	39.07
orf19.3304	75.69	96.82	61.66	129.8	178.47	177.01	132.73	163.56	161.61	103.59	72.77	121.93	62.71	121.58	49.58	68.62	75.5	42.39	59.03	72.68	90.02	76.12	105.05	64.94	107.93	79.57	32	47.79	34.99	65.01	84.53	63.39
orf19.3305	7.39	4.75	4.97	19.23	14.71	28.44	24.64	20	31.82	25.7	17.83	24.72	17.34	30.12	16.51	15.63	27.84	12.45	18.23	17.03	25.12	20.39	19.18	25.77	14.35	22.59	13.86	6.89	13.04	11.16	8.39	10.96
orf19.3306	0.62	0.54	0.45	0.12	0.05	0.42	0.33	0	0.11	0.1	0	0.03	0.04	0.41	0.13	0.04	0.19	0.11	0.12	0.05	0.07	0.21	0.11	0.31	0.06	0.35	0.75	0.24	0.31	0.17	0.13	0.31
orf19.3307	27.05	20.61	27.76	22.91	24.93	27.41	28.74	16.1	30	45.04	45.21	41.35	66.22	46.67	73.15	46.2	58.77	67.13	47.58	49.46	49.86	38.92	43.51	50.26	27.37	46.78	47.08	30.37	54.96	43.89	28.94	43.67
orf19.3308	20.7	13.8	20.82	15.61	12.8	14.52	12.2	9.01	13.87	31	31.08	24.03	32.75	28.1	25.25	18.99	28.52	20.49	15.91	18.92	22.24	12.71	18.15	23.08	7.98	19.98	41.94	20.11	47.98	46.85	21.58	41.59
orf19.3309	23.74	15.2	48.34	27.31	18.64	39.04	34.13	23.67	53.38	33.2	41.67	36.29	52.63	45.52	52.42	30.92	45.39	48.6	34.88	43.63	34.85	27.45	36.35	37.87	14.04	36.91	20.97	10.34	27.24	20.9	15.77	27.61
orf19.3310	70.09	51.23	71.29	5.53	2.38	5.4	2.09	2.39	3.09	3.11	7.5	2.97	17.84	3.79	26.13	11.47	11.01	36.65	14.51	15.35	19.5	20.63	21.15	26.38	11.98	24.51	118.58	69.41	167.86	146.7	87.88	134.29
orf19.3311	12.93	12.58	11.38	0.83	1.48	1.18	2.39	2.01	2.14	3.02	3.67	4.12	6.22	7.29	4.99	3.42	5.99	10.57	7.73	10.33	5.35	5.46	6.68	8.74	5.13	11.39	148.95	116.1	227.95	79.76	44.24	94.1
orf19.3312	34.46	36.09	59.87	41.5	56.71	38.09	41.5	58.88	34.79	95.51	89.99	79.82	89.14	93.76	93.92	86.01	96.05	81.16	74.27	68.57	96.88	91.75	87.61	87.36	52.8	83.91	206.41	141.52	210.44	164.59	121.41	168.62
orf19.3314	59.36	47.52	109.24	26.37	35.62	31.66	38.76	47.22	40.75	27.2	39.11	29.43	47.17	30.69	30.4	35.55	31.32	38.25	37.22	41.17	25.17	25.16	26.4	31.5	21.62	26.6	19.18	22.61	20.35	49.16	32.31	33.7
orf19.3315	119.92	79.84	137.28	18.52	28.68	25.43	47.01	44.24	37.42	31.16	54.37	29.8	58.84	36.12	59.63	52.78	50.95	62.78	55.05	56.06	54.32	41.15	39.86	59.87	36.85	55.64	66.75	50.42	80.28	105.7	73	109.51
orf19.3317	32.87	44.3	27.64	45.34	21.17	34.21	33.91	24.32	39.78	16.46	16.62	16.96	14.81	21.28	10.27	27.85	17.37	12.54	30.17	14.99	18.46	25.98	18.66	17.7	40.81	13.26	25.25	33.71	12.43	14.04	35.16	8.45
orf19.3318	10.8	7.06	11.46	7.85	5.73	10.97	8.46	5.62	8.65	9.5	8.98	8.08	11.6	9.26	12.49	8.32	13.06	12.87	10.28	9.85	14.71	8.15	13.03	14.43	7.09	17.23	12.52	6.58	15.72	13.98	8.14	13.58
orf19.3319	157.98	176.9	169.89	130.96	128.34	106.89	131.1	141.66	102.82	129.29	121.7	133.74	145.14	138.25	146.28	147.73	145.66	174.67	139.41	174.46	175.27	161.3	170.77	173.94	225.6	153.41	134.1	208.79	138.11	136.38	165.44	142.83
orf19.3320	0.38	0	0.16	0	0	0	0	0	0.33	0	0.26	0.43	0	0	0	0	0	0	0	0.71	0	0	0.15	0	0	0	0	0	0	0.36	0.14	0
orf19.3321	170.14	147.26	130.13	268.75	311.17	397.85	228.17	248.62	190.57	285.89	240.53	240.28	168.36	223.4	160.57	172.28	202.38	110.37	113.8	114.61	210.78	170.57	177.35	164.98	169.41	210.28	391.72	548.3	392.57	298.5	239.51	284.55
orf19.3322	318.57	275.86	388.95	438.56	768.52	495.03	695.25	421.66	498.89	282.31	205.21	276.17	344.77	457.62	220.06	348.23	260.82	208.32	259.17	243.84	441.47	462.63	497.62	378.05	405.46	560.27	48.99	58.84	54.37	45.74	47.42	56.6
orf19.3323	25.54	25.57	27.56	21.23	20.57	19.52	21.3	18.8	15.3	12.46	10.96	9.21	20.84	19.85	18.3	19.71	16.48	18.36	21.71	20.45	21.84	15.49	21.16	23.49	31.21	21.59	40.71	59.64	37.86	34.18	30.82	38.36
orf19.3324	563.08	332.36	737.2	839.39	563.11	871.54	749.37	563.72	1009.02	1319.79	1036.78	1209.07	987.55	1157.62	1180.25	941.72	1419.53	951.58	921.79	1227.66	1029.4	947.3	1097.11	1048.17	445.77	801.27	262.47	167.34	372.36	676.52	387.59	663.66
orf19.3325	42.91	27.64	50.53	15.8	8.21	26.79	17.41	8.5	24.84	43.7	69.79	26.2	106.76	40.96	245.99	102.17	193.76	282.9	135.47	153.21	180.08	109.25	153.83	239.63	60.9	230.32	86.89	40.35	129.17	155.41	61.12	162.37
orf19.3325.3	1708.49	2732.42	1576.22	6405.97	6117.69	4338.33	6617.34	6438.02	7208.8	4954.61	6548.39	6832.44	5439.67	5802.47	3691.83	6447.72	3593.08	4112.65	6732.34	4737.6	4281.91	5614.1	4188.56	3855.39	7157.27	3702.91	427.86	846.87	436.74	1041.14	1952.11	1036.06
orf19.3327	28.07	13.42	27.14	89.2	132.98	109.94	87.05	111.24	100.49	73.42	57.13	83.77	23.88	69.86	16.6	24.98	36.3	13.68	23.25	27.19	49.59	47.9	47.72	36.59	28.26	43.32	3.94	4.01	6.5	10.84	11.82	11.92
orf19.3328	12.51	11.13	14.41	8.23	6.96	12.11	13.72	8.76	14.16	20.6	9.44	13.34	6.61	15.18	10.14	7.36	13.71	9.78	9.56	10.41	19.18	12.22	16.33	19.23	7.05	21.15	12.33	6.64	19.28	24.14	13.18	23.61
orf19.3329	37.12	21.8	51.02	22.2	24.07	26.5	29.23	16.4	29.48	37.36	33.46	28.68	46.32	39.13	43.19	33.28	42.15	43.44	37.79	39.8	42.67	41.58	41.07	54.47	21.98	51.85	45.66	24.18	55.69	54.25	35.42	52.42
orf19.3330	116.5	74	112.38	50.32	55.91	60.35	89.74	68.2	81.77	64.69	56.92	63.6	46.9	50.71	45.54	50.75	44.16	44.08	35.4	35.87	50.28	53.82	59.07	56.82	49.14	57.01	54.94	49.85	52.26	54.25	55.95	59.46
orf19.3330.3	0.17	2.04	0.44	0	0.73	0.12	0.17	0	1.17	0.11	0	0.64	0.17	0.83	1.07	0.35	1.47	0.64	1.06	0.21	0.43	1.28	0.78	0.16	0.91	1.18	1.72	1.56	1.89	1.91	3.68	3.16
orf19.3331	76.96	57.56	61.85	55.66	70.37	97.47	54.66	60.9	104.94	102.16	70.78	86.55	69.21	106.73	42.86	40.86	69.85	50.86	47.1	59.78	58.79	48.99	60.76	65	23.04	58.8	76.39	47.29	106.13	231.94	144.36	252.89
orf19.3332	58.52	36.46	51.44	10.37	13.1	9.48	13.86	14.05	14.35	14.64	12.17	8.81	13.62	19.04	12.6	8.7	14.91	25.16	15.75	16.63	12.43	10.49	11.58	23.34	11.03	17.23	27.26	15.9	22.97	44.05	30.69	34.86
orf19.3333	47.74	31.06	52.76	94.62	72.09	197.58	90.48	67.84	122.8	121.63	83.37	107.23	81.14	115.95	82.02	80.79	100.74	76.96	74.79	84.52	108.38	93.14	115.02	95.4	52.19	155.91	46.14	31.23	61.61	74.61	43.92	63.97
orf19.3334	1027.71	585.51	942.1	3526.64	5880.75	3896.84	4748.12	6341.78	3950.84	5327.24	5032.04	5482.36	4586.44	5292.58	3934.85	4586.8	4080.31	3882.74	3943.25	4352.57	3331.22	3541.3	3817.1	3574.65	2237.61	3389.96	226.66	301.58	311.36	939.47	844.68	976.34
orf19.3335	1908.43	1254.75	2108.63	62.7	107.93	75.16	98.02	132.67	86.11	176.95	175.15	179.25	287.32	323.65	262.09	329.27	298.01	417.54	467.65	508.68	275.49	297.42	318.33	312.92	262.85	431.17	1693.39	2009.8	2177.02	2808.79	2271.91	2976.38
orf19.3336	0	0	0	0	0	0	0	0	0	0	0	0	0.3	0	0	0	0	0.7	0	0.27	0.09	0	0	0	0	0	0	0	0	0	0	0
orf19.3337	118.34	64.12	30.62	1.32	5.11	5	3.84	6.08	5.19	0.75	0.79	0.64	0.38	1.61	0.91	0.72	1.15	0.39	0.71	0.79	0.36	0.12	0.14	0.12	0.07	0.4	0.18	0.2	0.24	19.01	22.8	19.87
orf19.3340	790.54	463.7	964.2	265.33	373.74	221.62	89.88	137.15	101.38	381.65	349.16	335.28	302.23	299.77	333.12	370.36	326.05	255.99	281.45	285.93	406.5	405.02	419.45	382.93	256.14	320.67	1234.34	1026.39	1501.6	1617.09	1249.56	1560.73
orf19.3341	143.77	92.45	141.53	276.74	430.08	265.21	324.81	472.15	297.79	384.88	352.66	369.26	292.65	346.51	289.01	272.26	344.94	247.07	239.99	254.87	309.75	259.19	265.36	249.81	238.68	216.54	107.19	150.61	107.51	162.41	143.2	163.24
orf19.3342	58.33	42.12	64.24	30.19	41.21	44.12	34.86	35.81	31.78	48.97	53.12	38.02	63.46	43.61	68.57	49.1	61.1	51.66	42.28	46.73	50.02	39.55	45.17	52.6	36.35	57.34	103.4	77.23	95.39	83.4	60.79	75.62
orf19.3344	72.55	52.62	63.78	39.2	42.53	55.59	39.48	41.04	48.52	39.5	34.87	38.17	44.53	44.32	49.54	46.49	52.31	54.68	46.6	44.48	55.62	44.77	47.38	50.57	29.27	68.61	67.09	37.64	66.04	64.75	53.43	63.83
orf19.3345	21.34	15.91	20.25	13.04	10.48	27.98	15.92	11.17	21.05	31.13	22.39	22.22	22.89	28.27	34.47	18.16	44.8	26.71	22.9	29.1	35.1	21.58	26.83	34.29	10.05	34.8	30.56	14.36	41.55	44	18.13	44.6
orf19.3347	64.46	48.26	29.48	66.55	80.95	65.94	108.35	101.62	75.41	61.6	60.76	63.95	57.72	69.35	55.68	55.16	64.26	48.07	47.95	59.55	60.81	59.03	67.15	63.1	82.01	74	31.03	50.3	31.62	40.96	43.79	36.49
orf19.3348	238.46	604.91	357.74	533.67	404.39	399.31	426.04	459.22	382.76	342.22	342.74	360.91	311.07	306.69	213.11	265.47	215.67	175.62	250.65	204.71	211.88	296.62	259.08	213.31	483.36	214.68	327.82	526.48	250.88	289.76	565.05	276.67
orf19.3349	92.17	56.5	76.43	80.83	58.18	115.44	87.29	62.66	105.24	115.59	102.73	88.69	88.39	115.77	125.2	80.61	156.48	91.39	101.72	91.01	126.43	88.53	87.48	106.71	59.27	106.03	116.41	62.59	113.01	113.92	67.1	96.96
orf19.3350	280.23	576.18	354.89	758.62	491.21	610.19	461.73	496.88	412.42	345.11	420.07	365.73	307.01	346.57	166.98	419.14	224.75	121.59	344.13	163.93	268.05	492.21	239.14	228.05	578.24	242.37	320.25	592.19	180.04	258.54	592.63	223.89
orf19.3351	98.27	148.3	82.91	6.25	2.88	3.38	3.79	1.34	2.04	2.53	2.62	1.63	3.57	2.27	7.89	9.82	6.01	7.55	13.98	4.38	18.26	20.79	9.83	17.15	25.8	11.32	274.42	284.41	167.91	91.19	165.22	125.1
orf19.3352	172.21	172.15	73.46	39.82	23.38	20.24	30.68	39.14	41.19	20.72	19.07	24.4	21.6	38.19	7.77	16.65	7.22	7.26	18.52	6.22	14.65	22.94	10.89	9.82	15.82	5.65	215.72	187.95	132.83	68.4	105.63	62.74
orf19.3353	419.14	288.68	271.42	111.34	101.32	81.22	112.34	166.57	110.61	77.77	65.76	71.64	62.18	109.85	90.97	76.31	82.75	152.38	84.5	106.21	133.81	99.5	114.47	154.2	116.24	117	443.17	477.32	438.33	244.15	260.19	246.01
orf19.3354	305.54	208.23	276.89	936.52	1553.89	1153.72	1638.77	1874.31	1287.06	876.45	855.23	896.24	761.56	863.83	538.54	596.34	548.94	456.01	446.99	533.99	361.98	384.73	402.42	373.79	207.25	306.46	114.92	167.56	206.33	468.03	355.59	432.14
orf19.3355	109.98	76.56	77.47	61.41	60.2	58.53	65.66	55.13	67.94	60.24	88.25	52.07	120.7	54.9	171.46	112.81	119.01	180.85	123.27	117.28	127.19	98.97	106.14	149.03	193.27	117.4	142.8	208.11	121.04	95.43	105.15	88.56
orf19.3356	17.36	24.54	15.01	17.75	15.61	11.62	24.9	27.87	21.89	13.23	15.96	12.37	14.65	20.17	15.66	14.2	21.34	8.2	17.1	10.01	20.59	15.46	11.09	16.86	27.41	9.82	23.39	25.15	12.44	10.87	15.81	9.87
orf19.3357	212.41	401.58	273.6	482.97	293.22	441.28	314.61	301.67	311.37	236.07	267.44	251.46	193.47	220.1	120.74	309	150.25	80.19	241.77	115.26	207.28	339.92	178.24	162.71	373.72	167.25	318.65	509.02	177.37	173.53	384.32	183.46
orf19.3358	257.79	159.21	429.19	335.06	410.48	390.79	447.53	377.43	431.29	921.03	856.8	799.7	806.88	767.56	923.36	906.96	944.25	858.58	971.55	935.34	679.77	674.77	709.26	687.86	371.98	673.67	359.89	275.61	546.23	490.23	345.8	516.98
orf19.3359	55.25	49.18	39.11	50.36	54.02	67.94	65.56	63.11	52.7	73.61	75.44	57.56	72.87	71.56	84.96	64.81	85.67	73.6	87.4	50.97	79.23	59.95	52.01	66.39	82.4	83.11	100.88	113.53	66.36	58.35	60.81	48.72
orf19.3360	254.84	153.29	248.74	53.7	47.23	96.62	30.99	32.57	49.5	60.52	72.77	45.81	48.86	66.98	56.13	31.34	70.79	38.05	35.54	33.07	28.43	15.15	19.52	32.87	11.82	32.22	171.99	78.49	154.02	201.55	89.95	176.36
orf19.4551	68.01	78.25	159.93	0.32	0.73	0.1	0.88	1.15	0.26	0.82	0.94	0.43	0.82	1.13	0.52	0.63	0.69	1.45	0.93	0.94	1.07	1.04	0.73	1.13	0.82	0.68	271.16	230.29	176.79	50.35	45.79	42.73
orf19.4550	6.22	5.6	7.39	22.58	24.69	28.38	17.88	15.74	15.84	16.27	34.27	16.78	40.04	13.03	73.42	48.53	47.09	77.95	44.3	41.42	65.86	59.95	60.08	61.14	47.03	51.33	25.24	26.6	27	18.91	17.24	18.04
orf19.4549	23.89	18.47	27.92	13.65	16.36	12.58	16.61	13.17	17.59	14.85	15.28	11.84	20.64	16.37	23.51	16.71	19.74	18.84	14.94	14.22	24.62	19.46	19.14	21.81	11.5	17.54	48.24	26.33	51.07	43.16	29.79	42.62
orf19.4548	21.82	23.46	21.13	8.82	13.28	8.45	13.58	17.67	14.4	21.14	22.6	20.47	30.47	24.95	22.79	29.38	21.6	23.72	25.6	20.44	26.79	24.49	23.93	22.12	38.17	21.91	45.62	74.47	31.56	28.11	42.71	29.72
orf19.4546	134.78	69.07	102.65	20.86	25.85	29.2	35.23	35.73	34	14.16	10.38	12.65	27.67	22.13	14.61	11.5	12.61	19.68	15.33	16.31	19.18	16.91	15.78	19.88	12.22	18.69	27.31	14.96	23.55	32.11	23.52	26.44
orf19.4545	13.47	12.55	16.69	28.11	30.23	35.89	22.66	15.21	30.71	42.07	29.67	29.19	23.67	48.65	28.96	25.6	43.85	20.99	19.32	22.69	47.57	34.47	37.29	36.52	18.17	39.78	10.89	7.04	14.48	10.55	5.63	10.89
orf19.4544	55.09	59.55	49.22	78.23	86.56	98.87	109.73	105.67	104.71	70.27	72.93	76.47	99.39	79.82	82.92	88.89	81.12	76.39	73.5	79.4	77.24	72.77	72.23	81.19	94.88	86.29	70.7	96.04	72.76	72	70.09	64.87
orf19.4543	145.8	92.02	151.02	1.79	1.9	1.22	1.99	2.66	1.34	11.09	13.65	8.38	22.25	16.87	42.79	32.92	36.04	47.95	35.77	34.53	45.28	40.2	41.91	54.6	30.86	52	294.89	201.67	304.64	249.36	196.62	275.89
orf19.4542	61.6	111.12	51.71	98.24	54.42	67.57	61.51	53.89	61.63	38.02	37.25	44.59	41.09	45.21	36.14	44.97	39.11	32.09	53.29	37.41	41.44	53.75	39.83	38.41	85.95	34.38	85.53	108.52	55.14	46.52	107.45	48.04
orf19.4540	238.84	113.31	305.18	66.93	72.9	66.33	48.62	49.23	46.5	50.96	63.76	41.12	90.05	46.21	95.87	61.13	72.15	104.28	79.86	62.48	93.12	84.66	89.69	113.54	66.57	113.27	320.92	190.76	302.24	209.5	151.71	223.64
orf19.4539	83.28	45.08	93.16	10.07	7.42	6.03	4.91	3.11	6.22	5.24	10.09	4.31	25.26	4.55	25.33	20.13	17.83	48.8	34.78	29.85	38.33	31.2	32.6	52.32	33.99	54.97	105.08	60.5	92.1	95	75.49	97.78
orf19.4538	139.25	188.75	129.34	103.52	105.9	96.88	94.32	102.5	78.35	63.02	48.33	63.81	68.01	70.2	51.32	40.8	56.14	43.95	41.54	49.76	47.06	45.81	55.08	50.38	99.67	54.45	91.62	184.19	86.18	77.88	118.63	65.98
orf19.4537	66.38	51.02	80.7	104.69	161.96	184.36	140.67	144.85	177.51	158.91	120.15	151.44	119.64	149.14	121.4	123.73	145.62	81.03	102.76	118.32	122.05	122.82	130.43	131.46	69.45	132.7	68.23	38.47	83.9	79.9	50.01	75.67
orf19.4536	143.11	92.79	138.94	318.09	414.54	363.59	389.11	437.56	374.07	324.31	297.26	321.84	285.72	329.8	308.12	284.53	327.3	333	308.41	316.83	461.87	398.05	446.99	453.19	348.63	416.02	118.07	131.22	145.3	96.43	80.46	103.79
orf19.4535	12.15	6.57	16.7	6.4	7.43	8.26	5.61	4.64	8.3	7.83	7.89	5.75	8.26	8.58	11.97	10.23	11.27	10.5	9.25	9.16	15.15	11.4	11.76	14.2	7.41	13.55	28.83	11.46	25.27	28.43	15.1	21.48
orf19.4534	112.97	64.57	141.87	69.47	79.85	106.99	43.95	47.42	55.05	49.18	47.97	39.95	52.48	38.45	78.6	54.96	66.72	69.05	56.46	55.72	65.05	51.43	56.73	81.71	31.84	83.5	169.05	78.78	167.01	139.55	93.09	138.86
orf19.4533	21.24	17.63	20.2	27.72	25.32	33.42	20.51	13.73	28.54	35.9	26.28	28.73	33.45	31.81	40.8	33.78	45.51	41.22	35.21	38.65	38.94	36.19	38.17	36.89	19.19	40.34	33.28	17.66	37.02	46.81	29.89	42.9
orf19.4532	124.86	137.06	123.97	278.74	322.39	280.71	328.82	366.92	292.47	219.6	182.35	236.28	195.03	230.3	155.46	147.35	179.49	153.97	129.35	177.21	163.69	153.87	195.92	134.98	216.86	142.75	42.87	116.68	57.84	95.38	125.01	89.95
orf19.4531	14.34	9.72	14.26	17.96	14.19	23.42	14.97	13.27	19.19	13.36	9.34	8.38	5.22	15.28	7.61	6.18	11.75	5.02	7.24	7.25	16.51	12.23	13.35	17.83	9.12	14.83	6.33	3.33	5.59	4.41	4.45	5.71
orf19.4530.1	249.88	144.36	361.32	16.12	22.89	16.07	35.2	24.2	28.95	15.84	19.76	11	60.22	24.01	68.29	32.26	33.61	152.44	73.06	75.19	95.96	87.66	99.48	226.3	126.16	221.67	325.57	208.42	397.15	442.7	397.26	534.96
orf19.4529	99.61	159.73	62.2	171.4	122.92	173.04	175.45	128.28	152.52	106.04	82.75	87.72	101.98	118.9	82.51	127.62	91.45	97.98	146.21	118.19	103.82	135.12	131.66	102.16	193.11	138.46	57.42	106.51	51.38	59.82	101.18	61.46
orf19.4528	126.06	226.86	84.55	82.29	54.76	51.14	71.87	67.02	56.89	51.97	60.78	46.32	99.16	64.64	88.57	85.46	69.38	109.32	92.16	81.31	79.26	105.18	79.02	88.41	175.24	78.02	73.63	169.16	77.51	118.07	223.58	113.37
orf19.4528.1	0	0	0	0	0	0	0	0	0	0	0	0	0	0	0	0	0	0	0	0	0	0	0	0	0	0	0	0	0	0	0	0
orf19.4527	966.93	521.94	543.85	4.82	4.44	5.95	11.1	12.49	10.42	2.33	2.41	1.34	2.43	22.35	0.79	0.54	0.33	2.74	2.98	2.19	1.09	0.35	0.79	3.49	0.89	1.2	127.76	72.53	124.33	1325.61	770.29	834.96
orf19.4526	2.54	2.32	1.98	1.06	0.66	3.07	0.54	0.61	0.3	1.56	1.16	0.35	0.3	0.08	2.08	0.38	2.13	0.37	0.05	0.28	0.29	0.56	0.45	0.49	0.1	0.42	466.09	159.06	317.19	155.88	63.03	134.47
orf19.4525	76.87	67.15	54.4	63.35	61.67	60.99	75.31	67.36	50.05	58.2	41.06	44.46	50.05	56.44	59.88	60.42	65.2	56.71	61.15	51.44	81.29	71.52	62.57	92.81	113.3	77.04	137.11	202.88	128.02	115.34	102.76	97.9
orf19.4524	19.5	17.6	20.26	5.41	5.87	4.25	7	5.88	7.14	7.77	9.48	5.82	12.61	6.52	22.9	12.6	13.82	23.92	12.04	10.98	16.08	13.39	11.65	12.95	9.38	11.73	29.74	21.37	31.01	28.98	25.47	27.96
orf19.4523	32.48	31.51	38.86	15.63	18.64	17.09	23.44	21.22	16.59	28.86	34.94	27.4	47.79	29.17	60.47	49.08	43.75	81.15	45.55	48.61	37.98	34.89	39.07	33.85	51.33	33.69	30.13	52.32	33.53	35.49	38.98	36.92
orf19.4522	15.52	11.53	27.44	16.29	7.42	26.6	11.87	12.35	29.7	24.43	25.43	26.36	24.76	27.68	14.59	14.92	19	10.26	16.96	17.86	13.8	12.76	13	13.02	6.07	13.57	17.58	9.09	21.29	27.72	13.67	19.4
orf19.3661	33.43	21.41	33.28	64.33	55.55	81.29	22.41	16.65	16.81	41.57	61.11	35.69	38.35	19.63	28.38	19.68	27.73	26.35	20.7	19.52	20.15	11.83	14.72	21.71	11.92	21.06	99.05	54.5	83.79	63.55	38.82	65.07
orf19.3663	78.83	54.24	71.87	61.43	87.28	85.99	67.81	64.04	64.27	42.2	34.49	32.59	45	56.54	59.03	47.47	68.91	58.64	57.89	55.1	60.79	55.01	49.43	51.61	46.81	54.21	59.01	56.61	59.77	75.49	60.66	70.49
orf19.3663.1	136.54	184.56	114.18	9.44	8.71	4.3	15.69	14.97	10.6	13.81	18.74	13.72	16.21	16.89	12.49	19.53	25.75	21.39	31.97	21.88	41.44	37.44	27.41	41.67	75.12	56.65	116.93	123.44	93.69	74.14	114.39	66.09
orf19.3664	5.78	4.91	37.98	11.33	5.69	7.82	2.21	4.48	2.02	11.68	10.78	9.04	2.21	5.19	3.92	2.72	4.94	1.61	1.38	0.92	2.65	2.37	2.28	2.34	0.88	0.94	896.77	479.17	933.66	126.39	73.12	130.7
orf19.3665	7.39	4.29	4.4	70.17	103.81	107.7	26.77	57.74	48.71	42.06	31.2	54.91	9.91	41.88	5.68	13.39	16.72	5.69	10.51	13.51	21.46	25.97	29.71	18.91	15.69	20.69	10.55	12.14	8.91	11.13	13.57	11.79
orf19.3666	15.1	15.05	16.41	34.61	43.25	34.8	34.37	48.03	37.79	26.77	20.05	30.81	20.04	30.81	19.88	20.53	31.42	19.54	20.24	19.41	30	23.49	26.6	25.85	41.03	21.51	14.25	29.49	15.58	16.63	22.27	18.82
orf19.3667	5.21	6.26	6.96	3.86	12.53	6.12	18.35	16.38	20.43	5.42	5.79	6.07	9.39	8.44	14.41	10.55	13.02	5.95	9.08	10.17	12.03	12.68	10.81	12.87	9.65	12.71	6.16	2.84	4.91	3.26	3.18	5.54
orf19.3668	23.32	13.85	14.45	3.75	1.15	3.12	0.47	3.35	1.54	2.07	6.56	2.02	0.86	1.16	1.08	0.34	0.33	0.55	0.32	0.69	0.65	1.44	0.66	0.65	0.35	0.97	403.96	216.3	492.94	122.29	53.97	112.09
orf19.3669	1788.98	1438.85	1420.28	892.77	1213.19	1008.11	727.21	1292.49	1083.95	901.84	1724.66	1148.22	884.54	1667.48	488.96	649.21	890.14	351.77	605.68	635.08	514.83	377.25	406.65	541.52	310	422.57	1287.04	944.86	1329.22	1848.11	1486.98	1845.65
orf19.3670	621.03	414.02	281.24	115.74	134.46	85.55	89.78	186.73	115.06	81.54	110.98	80.37	84.53	147.7	34.78	31.19	40.06	39.8	36.38	38.52	54.01	38.95	39.16	65.9	52.7	46.59	1687.31	2606.6	1727.92	1065.68	801.13	890.11
orf19.3671	0	0	0	0	0.14	0	0	0	0	0	0.13	0.15	0	0	1.66	0	0.28	0	0	0.24	0.37	0.74	0	0	0	0.37	0	0	0	0	0	0.41
orf19.3672	675.4	337.25	336.31	160.37	169.14	110.87	73.87	182.41	126.65	69.11	129.57	71.64	81.23	141.18	28	20.85	30.29	34.69	31.27	29.16	31.31	22.92	27.45	41.47	21.29	28.15	1732.39	2108.9	1678.76	922.48	577.53	718.49
orf19.3673	20.05	28.69	24.6	38.69	48.08	35.17	53.85	53.47	46.58	37.4	30.51	31.11	28.87	37.46	21.8	31.77	30.87	21.52	19.04	22.96	33.99	25.74	31.72	32.85	50.71	36.32	31.08	52.89	28.29	25.65	30.22	22.65
orf19.3674	197.75	255.43	118.39	26.63	24.66	25.67	14.54	27.26	20.66	3.74	5.1	5.39	5.24	16.63	5.29	1.9	3.7	6.53	5.73	6.46	9.1	4.43	6.69	9.2	9.42	9.18	270.63	444.03	239.9	159.25	150.14	147.83
orf19.3675	691.89	449.4	252.83	428.04	514.42	426.25	217.92	557.34	399.02	192.96	221.47	246.11	131	408.4	40.71	48.17	70.42	38.14	58.64	57.11	53.88	38.06	48.75	86.95	29.46	57.49	2256.05	2427.67	2076.22	1237.55	695.33	1055.33
orf19.3676	21.3	13.14	21.79	108.18	144.61	160.64	135.67	184.33	178	78.65	65.11	95.76	56.31	89.8	32.83	42.18	46.36	25.77	39.53	48.84	43.05	49.36	53.36	38.02	28.15	32.94	3.92	3.64	3.46	6.22	9.75	8.43
orf19.3677	76.4	102.6	73.68	13.75	15.11	9.2	12.89	10.39	12.37	20.89	30.22	20.67	33.25	23.04	21.92	21.68	19.45	31.82	28.45	26.77	25.22	18.79	17.98	26.13	34	21.75	52.78	95.59	46.69	44.12	75.14	48.86
orf19.3678	35.24	28.65	47.76	8.81	15.67	17.33	12.02	15.62	21.31	77.86	77.89	59.72	50.91	74.58	52.37	42.51	63.33	48.14	41.81	44.21	37.79	28.38	34.15	33.81	13.17	45.91	113.05	42.32	103.64	70.36	38.62	74.68
orf19.3679	142.38	178.1	104.47	47.04	35.61	29.08	45.2	41.46	35.83	31.8	42.13	28.79	46.15	29.47	81.91	57.86	50.49	68.43	67.76	48.66	70.08	71.85	54.14	76.66	134.32	54.6	700.95	796.16	414.42	196.75	384.55	200.8
orf19.3680	24.22	17.77	20.76	35.38	46.92	54.17	58.27	38.54	66.64	46.75	36.96	44.19	41.2	58.52	50.96	35.98	77.84	35.26	37.22	38.8	65.06	37.48	41.63	55.08	32.42	57.42	22.34	15.05	24.08	21.31	15.42	20
orf19.3681	23.21	16.87	19.34	30.52	26.7	81.96	26.52	19.05	46.17	66.24	38.41	44.63	34.6	57.31	50.84	32.8	103.85	33.16	40.88	43.03	69.95	38.69	38.99	46.64	18.78	65.23	30.22	15.54	38.58	54.97	24.38	54.25
orf19.3682	35.1	60.34	24.49	28.83	22.03	51.63	39.67	27.95	44.39	48.05	57.98	56.71	87.26	179.12	117.61	213.24	167.68	130.66	228.76	108	316.62	430.75	201.99	184.58	255.51	168.2	149.03	354.72	142.88	291.9	447.93	297.85
orf19.3683	235.76	360.4	230.19	319.52	168.13	249.2	244.38	199.33	250.57	165	185.29	171.77	194.14	205.31	180.68	369.66	172.73	161.41	400.54	148.46	328.51	483.8	226.3	315.82	459.92	180.88	420.92	538.05	260.07	203.7	317.59	167.45
orf19.3684	153.95	97.23	182.16	2.12	2.26	3.75	1.47	1.16	2.34	26.56	21.31	8.57	5.98	2.45	53.23	77.62	54.91	17.16	25.28	19.7	18.64	24.55	24.51	5.08	3.54	5.59	634.42	506.16	780.19	365.39	303.03	419.36
orf19.3685	9.61	11.94	6.42	17.91	20.22	15.17	17.73	15.55	17.54	11.37	9.61	9.72	7.28	12.93	10.73	10.88	15.32	7.13	9.8	7.22	17.58	14.1	10.91	13.09	19.16	12.46	15.68	18.64	11.71	9.87	11.36	8.33
orf19.3686	56.63	77.57	75.07	90.23	107.92	85.24	88.75	106.87	69.62	108.37	91.91	96.57	86.88	100.5	77.37	90.37	99.92	59.94	72.89	76.02	97.74	74.07	88.67	81.89	125.6	73.86	72.66	111.9	75.11	82.71	97.33	81.99
orf19.3687	16.81	16.53	21.18	43.71	45.81	42.85	58.66	39.18	69.4	40.9	43.64	52.42	52	58.33	39.97	49.97	42.89	29.81	45.06	55.07	46.74	49.58	42.39	46.2	32.43	38.88	32.19	32.56	39.57	27.74	29.69	25.06
orf19.3688	44.59	65.65	68.32	42.22	41.97	35.01	57.8	48.6	72.16	41.85	42.39	43.24	39.99	48.84	37.88	52.67	45.96	41.91	34.92	52.44	60.69	56.19	60.98	42.93	58.2	50.32	68.67	81.91	81.71	62.24	79.97	66.39
orf19.3689	143.17	129.3	151.44	37.06	36.35	37.82	56	45.8	49.52	52.14	58.27	45.09	76.25	61.83	59.41	52.75	62.4	55.25	65.18	52.72	65.55	58.28	48.92	62.05	56.12	51.73	335.69	308.83	307.7	247.57	206.64	214.32
orf19.3690.2	1738.98	2658.05	1520.66	7149.36	4880.71	6732.64	5659.95	5257.25	7111.67	4376.37	4853.08	6364	4620.74	5462.09	3026.88	6683.58	2907.49	2938.59	6869.67	3358.16	5504.33	5832.98	3349.31	3649.07	5604.27	3063.16	324.71	718	274.3	838.88	1376.74	698.07
orf19.3691	63.33	68.92	76.85	128.46	131.09	151.25	106.55	130.3	98.22	125.06	116.43	129.46	127.71	133.86	87.62	114.76	99.32	73.33	82.13	74.35	103.93	109.97	103.15	86.46	120.55	111.93	132.24	219.2	127.67	102.05	119.3	119.92
orf19.3693	0.49	0.33	0.45	0.51	0.5	0.55	0.83	0.61	0.64	0.54	0.5	0.58	0.36	0.62	0.82	0.77	1.29	0.33	0.63	0.3	1.55	1.12	1.31	0.95	1.29	0.49	1.58	1.06	1.2	0.36	0.84	0.91
orf19.3694	11.88	10.87	17.91	26.21	28.99	33.35	16.04	8.3	25.33	32.93	18.05	23.25	10.51	39.77	22.78	19.36	39.48	11.04	14	14.89	47.32	28.69	31.67	33.91	13.68	27.78	31.43	16.54	58.3	38.46	19.01	40.28
orf19.2925	22.74	20.94	25.71	14.36	20.17	15.14	19.86	12.34	12.28	12.02	11.04	11.06	7.35	9.13	11.38	13.97	12.77	10.32	6.42	9	16.09	20.27	14.1	12.82	26.82	15.59	16.12	31.4	14.74	13.26	16.56	10.22
orf19.2926	17.52	14.84	17.28	24.75	24.69	28.19	19.3	10.88	16.6	15.06	11.42	12.51	10.06	15.85	16.17	14.93	17.85	12.36	11.74	10.96	30.55	21.25	21.3	20.93	17.82	23.65	20.4	17.28	20.48	18.02	15.51	17.78
orf19.2927	11.93	11.81	7.55	39.07	38.01	49.13	44.17	44.14	48.95	35.23	20.59	30.72	11.61	31.89	12.24	14.2	26	6.44	15.09	13.13	27.67	19.08	17.84	19.68	17.63	18.56	15.3	10.88	10.85	13.74	12.69	9.91
orf19.2928	65.96	95.94	56.28	88.77	54.91	55.82	92.22	75	79.22	40.2	52.74	43.35	49.68	60.98	40.9	86.82	47.12	36.51	74.4	33.57	82.73	129.64	60.71	65.84	136.67	50.09	93.29	101.02	44.44	39.94	85.13	37.95
orf19.2929	159	94.77	140.03	98.32	112.28	215.4	87.56	52.32	138.28	148.3	104.73	80.9	47.41	125.79	74.11	48.26	190.03	46.69	71.28	39.95	136.5	71.25	54.02	77.55	42.36	89.62	66.78	48.65	69.49	134.07	73.03	130
orf19.2930	31.61	20.8	28.23	132.6	102.1	224.49	138.19	86.28	179.8	197.19	139.59	171.74	103.15	182.56	108.34	108.71	168.94	69.88	89.28	101.44	140.77	109.41	116.91	112.93	55.48	116.86	41.22	24.01	50.72	58.76	37.76	54.45
orf19.2933	51	43.72	49.85	11.05	16.4	8.3	18.81	20.8	16.87	32.43	25.24	35.45	28.35	35.02	26.68	27.57	30.21	22.67	15.45	27.65	34.1	24.59	29.37	29.61	26.69	25.8	54.28	58.54	56.74	63.7	60.28	55.21
orf19.2934	92.59	151.09	31.28	646.14	387.14	797.09	345.3	431.63	699.64	225.53	168.56	381.03	126.16	364.73	35.8	181.98	78.32	25.87	165.57	73.95	183.91	245.79	149.59	109.26	214.84	105.57	28.38	48.28	22.23	56.88	123.98	40.22
orf19.2935	1869.2	1106.28	2037.37	4506.08	6021.48	4425.57	5094.36	5922.02	4728.46	5391.59	5342.39	5770.72	5298.44	5597.61	4402.25	5038.42	4365.87	4415.28	4439.66	4905.92	3900.3	4009.75	4218.24	4030.44	2807.82	3815.4	1221.17	1201.32	1477.93	1977.34	1881	2226.56
orf19.2936	46.3	74.48	38.36	14.89	7.51	10.15	22.38	10.65	22.48	6.36	2.24	5.19	7.37	13.62	6.78	15.56	9.63	11.85	22.85	12.05	24.21	38.39	23.31	29.09	55.68	19.87	56.39	82.5	32.45	33.27	59.55	29.59
orf19.2937	176.35	340.18	187.15	605.52	468.59	505.87	824.72	498.12	915.29	247.2	289.37	255.85	393.02	366.65	509.92	720.71	460.42	503.89	788.2	460.76	599.93	925.7	559.52	565.62	1051.22	470.57	132.98	193.16	96.83	77.24	150.77	86.54
orf19.2938	72.25	68.42	68.52	75.71	80.89	73.44	59.15	83.39	47.01	61.67	66.15	61.18	56.53	62.78	35.25	40.02	43.59	22.79	32.18	26.56	47.79	36.84	37.29	36.12	62.03	34.91	113.5	171.93	86.7	86.29	101.16	77.96
orf19.2939	113.72	195.23	92.22	123.04	65.93	108.05	108.3	68.48	131.06	37.16	47.44	42.28	49.48	50.94	28.42	67.79	31.34	22.83	68.08	33.94	43.57	57.07	32.47	39.4	56.05	36.12	107.97	138.49	58.27	60.31	107.1	49.59
orf19.2940	44.32	77.97	32.41	69.76	59.91	45.59	84.8	75.47	82.06	39.42	41.39	38.44	53.46	47.65	42.89	49.25	35.96	33.32	58.89	41.61	40.69	41.83	48.8	41.22	83.41	36.07	26.96	54.01	26.79	31.03	56.7	24.01
orf19.2941	0	0.03	0.03	0.06	0	0	0.06	0	0	0.05	0	0	0.02	0	0	0.02	0	0	0	0	0	0	0	0	0	0.1	0.03	0	0	0	0	0.08
orf19.2942	825.21	560.74	644.42	58.37	98.44	60.35	142.6	261.41	102.44	68.03	52.73	72.88	81.37	130.42	25.92	21.65	22.34	27.01	28.21	32.53	35.59	33.01	36.7	45.9	33.91	40.54	52.69	43.71	34.55	167.14	133.78	125.46
orf19.2943.5	0	0	0	0	0	0	0	0	0	0	0	0	0	0	0	0	0	0	0	0	0	0	0	0	0	0	0.33	0	0	0	0	0
orf19.2945	1.74	2.47	2.65	0.65	1	0.45	0.93	1.43	1.72	0.26	0.51	1.17	1.05	0.63	0.45	0.98	0.6	0.42	1.06	0.49	1.15	0.98	0.76	0.78	0.61	0.88	1.53	1.35	1.36	0.52	0.75	0.99
orf19.2946	1.24	1.65	1.5	0.22	0.22	0.16	0.81	0.21	0.33	0.2	0.12	0.3	0.7	0.44	0.38	0.49	0.32	0.38	0.49	0.5	0.79	0.25	0.55	0.75	0.1	0.82	5.75	2.55	5.07	4.7	3.5	7.27
orf19.2947	243.74	197.11	771.41	23.56	24.92	21.21	16.05	18.27	13.94	103.76	93.52	59.34	178.42	150.15	360.08	317.53	326.85	313.97	283.65	344.31	658.56	583.56	665.91	987.17	433.1	816.4	2586.34	1108.29	2766.98	1099.06	816.5	1264.44
orf19.2948	28.72	22.03	94.35	22.35	23	17.02	12.94	16.61	9.93	35.87	40.51	26.05	109.94	83.91	81.51	108.07	84.44	92.76	114.68	132.58	110.35	99.06	100.27	217.73	138.21	175.35	137.25	140.94	146.02	151.35	149.38	170.4
orf19.2949	13.73	11.03	17.27	9.27	7.61	13.9	7.98	6.45	8.49	17.31	11.7	14.39	8.74	19.84	15.42	13.28	23.8	12.43	14.5	15.4	25.72	16.43	16.79	26	10.19	25.47	44.85	19.33	44.59	33.65	20.25	33.67
orf19.2951	263.66	223.4	290.74	85.84	99.88	77.91	162.99	179.42	147.97	293.85	243.78	261.32	287.05	298.09	411.21	410.37	418.05	355.25	352.77	354.06	373.15	339.25	358.81	495.98	578.1	332.49	94.86	181.04	111.72	219.43	199.41	212.35
orf19.2952	23.97	13.74	28.17	93.3	88.51	112.92	122.65	85.16	90.62	50.08	43.09	38.27	27.67	26.86	21.57	19.04	23.16	15.06	12.59	11.97	16.19	13.4	12.35	15.89	14.9	15.1	35.28	42.11	27.89	15.95	11.93	16.14
orf19.2953	411.2	710.21	450.27	844.38	595.25	718.07	705.88	597.39	632.95	370.42	376.9	414.5	343.55	336.85	267.87	316.63	266.25	248.76	296.37	261.68	284.5	354.48	282.89	252.76	572.24	313.34	234.32	469.13	210.33	246.05	404	232.74
orf19.2954	659.37	841.04	619.33	683.48	543.04	471.75	550.36	503.02	419.12	406.64	441.26	404.74	458.92	399.68	238.7	332.72	240.45	222.02	287.73	270.85	191.52	259.2	198.83	180.54	373.3	202.09	670.97	1331.77	580.26	502.64	839.64	513.29
orf19.2956	43.87	31.83	70.47	53.2	67.37	90.77	85.38	63.97	87.21	83.79	80.05	80.33	102.94	91.19	57.37	64.01	59.53	44.65	50.27	60.73	58.64	55.98	66.05	53.44	36.18	72.97	81.46	38.91	79.17	73.64	54.5	71.13
orf19.2957	0.8	1.01	0.94	0.95	1	1.28	0.62	0.58	0.58	0.66	0.7	0.69	0.44	0.29	0.75	0.73	0.68	0.79	0.52	0.17	0.54	0.76	0.57	0.62	0.83	0.4	0.65	0.97	0.83	0.94	1.27	1.07
orf19.2958	24.78	18.04	18.97	9.32	13.24	9.02	17.35	16.39	15.07	7.29	8.71	6.24	13.52	10.93	15.81	12.5	15.65	12.97	10.82	12.04	12.25	12.26	11.82	12.38	15.6	11.22	13.9	19.09	16.16	16.78	17.15	14.12
orf19.2959	0.44	3.65	0	0.72	0	0.32	1.38	0	0.13	0	0.45	0	0.45	0.14	0	0.12	0	0	0.18	0	0.28	0.63	0	0	0.17	0	0.49	0	0	0	0	0
orf19.2959.1	1046.8	1803.21	1565.08	5.04	8.36	3.85	12.64	5.85	14.93	2.99	10.82	3.8	11.06	5.23	6.85	12.35	8.13	30.98	57.9	49.88	19.81	16.47	12.44	27.82	51.23	24.56	120.47	79.91	133.23	213.32	628.99	274.87
orf19.2960	260.52	182.93	358.49	356.89	546.01	391.23	400.72	561	368.79	479.66	433.76	439.73	402.63	433.2	435.46	420.61	435.04	361.19	339.78	356.9	382.59	361.45	383.25	391.38	278.44	329.44	70.82	94.37	101.84	220.39	169.52	187.53
orf19.2961	55.69	70.17	31.78	67.27	54.06	40.08	64.85	61.88	52.65	39.39	39.94	35.93	38.5	42.52	36.23	38.31	45.44	31.18	36.15	34.28	43.09	42.12	38.46	33.69	87.34	33.57	34.62	81.46	26.03	31.88	57.15	27.51
orf19.2962	2.11	0.85	5.51	0.12	1.2	0.86	0.55	0.53	0.87	0.59	0.67	0.97	1.08	2.38	1.23	1.39	3.13	2.46	2.03	2.73	6.33	3.87	4.7	2.9	0.7	2.31	3.81	3.84	4.87	2.86	2.59	2.92
orf19.2963	20.99	17.5	24.68	17.13	16.52	11.32	19.33	17.87	18.11	12.77	12.51	10.72	14.4	14.78	18.16	17.07	13.92	15.47	16.24	20.07	19.91	21.77	19.36	24.71	25.83	23.1	28.94	37.47	30.63	28.52	23.97	29.5
orf19.2964	23.7	18.59	30.27	27.58	20.25	47.91	34.36	28.97	50.81	66.58	47.11	53.06	59.93	64.9	88.93	50.43	103.02	65.79	61	79.4	73.13	57.91	70.93	76.49	28.54	81.68	55.24	24.85	77.47	61.85	29.6	57.71
orf19.2965	316.73	404.93	276.11	618.05	350	347.88	465.95	349.44	342.28	316.96	323	308.13	364.4	356.93	348	517.88	318.12	362.96	575.23	320.42	361.67	568.45	426.5	388.54	750.77	333.75	381.62	709.17	399.14	313.03	497.09	329.65
orf19.2965.1	22.3	26.06	20.95	14.84	23.22	10.46	23.27	17.14	57.77	17.63	21.28	19.08	14.14	18.96	10.42	19.82	12.7	17.38	8.29	36.08	37.23	19.9	23.36	19.32	29.15	43.62	6.65	1.29	12.98	22.14	19.37	24.07
orf19.2966	168.24	139.12	184.31	19.06	27.26	19.59	30.59	23.95	21.51	58.71	69.42	55.45	95.05	60.07	145.26	129.08	103.03	197.61	133.23	132.05	154.96	157.11	171.2	175.73	130.36	174.29	158.52	138.04	199.37	215.26	181.53	227.51
orf19.2967	103.42	65.75	102.68	229.57	320.41	385.97	273.33	278.97	334.29	375.31	299.72	338.96	294.25	329.78	303.16	261.08	336.17	287.74	256.47	306.39	274.18	259.62	299.04	272.26	157.56	304.09	84.01	65.72	112.4	148.59	91.57	117.64
orf19.2968	28.62	58.28	23.01	5.63	2.49	4.6	3.94	0.91	3.6	1.08	1.22	1.27	0.97	0.55	2.69	1.58	0.81	3.3	2.02	1.45	2.4	2.22	3.93	6.05	6.96	5.31	24.18	29.44	20.04	21.25	33.04	20.9
orf19.2969	49.77	26.94	46.56	59.39	64.41	104.21	35.44	21.86	41.54	34.29	48.45	26.49	69.76	28.7	116.26	63	70.64	164.28	72.94	65.93	65.86	51.1	60.21	66.81	28.09	68.99	26.17	14.17	30.65	26.51	18.38	31.5
orf19.2970	22.44	18.01	34.7	23.74	29.42	18.3	4.71	7.79	5.1	81.69	70.29	54.78	51.99	45.94	55.13	37.38	69.9	40.52	39.77	37.33	55.07	36.95	41.52	99.9	47.46	93.76	31.78	23.28	40.52	67.63	33.27	63.65
orf19.2971	22.56	22.55	27.23	25.45	20.34	36.52	18.19	15.1	23.68	39.89	31.84	33.67	23.95	30.69	32.44	27.58	39.14	23.9	23.1	29.23	36.04	25.57	26.09	35.8	17.98	40.29	44.54	28.55	55.1	55.35	34.29	51.59
orf19.2972	188.35	109	109.07	100.07	99.72	121.28	70.94	68.22	85.74	70.35	115.69	69.75	86.29	85.02	55.34	52.08	64.66	43.72	55.56	54.01	21.65	19.07	22.14	23.92	16.79	21.91	102.24	68.11	94.29	168.64	127.73	148.66
orf19.2973	43.38	31.31	47.03	39.59	41.48	59.74	33.92	35.91	40.7	44.58	27.97	33.33	29.39	45.86	29.17	26.31	38.33	31.02	31.71	36.59	39.44	35.92	36.76	37.25	25.2	44.84	52.6	34.29	53.73	66.81	44.46	60.59
orf19.2974	276.33	424.52	303.82	152.83	77.23	117.5	174.91	124.49	251.33	69.22	86.7	85.83	116.23	117.47	85.97	164.34	86.02	82.91	208.94	105.39	132.03	213.48	98.3	118.52	247.2	92.19	231.12	262.28	120.56	116.8	224.11	105.21
orf19.2975	51.92	71.4	36.57	68.88	51.42	52.83	68.94	71.22	56.85	35.73	33.46	39.91	43.11	41.04	31.76	41.01	38.63	23.61	40.24	35.86	35.68	50.01	41.5	35.96	103.78	39.18	42.35	75.96	28.53	30.22	67.07	31.34
orf19.2977	66.71	101.72	112.74	278.21	383.8	393.5	206.07	319.11	159.41	350.96	255.87	295.67	255.83	263.89	147.14	179.83	165.33	111.53	127.43	129.74	172.11	156.77	173.85	179.37	173.25	238.86	373.51	396.22	387.58	288.82	262.34	290.25
orf19.2978	40.31	35.22	55.8	44.12	35.54	36.46	40.4	40.33	34.95	46.86	46.02	40.71	50.02	38.17	24.9	26.6	21.71	20.71	23.19	25.37	24.85	23.94	29.96	27.82	23.08	33.73	93.34	110.4	116.12	138.23	101.81	113.53
orf19.2980	22.11	15.28	15.33	23.85	35.27	29.83	31.88	37.99	34.54	25.86	20.34	30.96	16.07	30.28	17.37	19.04	25.32	13.14	17.68	21.13	25.73	22.54	24.87	22.77	19.44	22.11	15.12	13.14	15.5	15.73	14.61	16.59
orf19.2982	11.83	8.46	13.4	6.82	8.6	7.28	7.08	7.28	7.05	10.13	10.65	10.45	14.55	10.58	13.78	13.22	14.14	14.89	10.78	12.71	16.62	14.73	15.52	18.23	11.52	20.12	25.56	14.23	22.94	18.98	14.84	19.28
orf19.2983	51.57	38	56.14	62.72	51.25	92.18	76.79	59.77	93.73	104.36	96.46	89.7	131.28	98.25	128.04	94.45	122.6	113.77	91.86	105.99	105.4	92.15	118.28	108.66	63.33	119.32	68.94	48.52	87.37	96.68	56.64	82.17
orf19.2984	28.36	23.39	43.76	53.03	81.62	72.27	48.97	59.91	41.05	77.27	73.82	73.39	77.05	72.83	49.81	50.52	58.2	32	36.48	32.36	43.14	43.05	37.49	37.45	28.64	42.7	77.04	52.18	80.37	90.54	63.62	73.05
orf19.2985	81.97	39.91	86.48	58.7	61.72	78.95	76.08	52.39	70.69	51.42	52.62	52.75	78.71	59.95	55.82	73.13	48.19	69.75	58.13	61.02	60.01	55.57	69.82	65.4	39.15	74.01	53.16	34.32	65.87	60.39	48.66	59.77
orf19.2986	25.48	15.7	34.23	4.64	10.26	8.47	8.68	7.67	12.72	5.28	8.38	4.71	6.91	8.76	6.68	9.32	6.58	8.66	7.29	9.49	7.88	6.57	11.59	10.14	7.13	9.83	12.6	15.93	25.5	21.99	18.52	18.15
orf19.2987	27.65	21.02	35.6	20.41	15.23	31.55	19.8	19.81	27.96	44.05	32.35	33.56	31.97	39.11	38.83	30.31	45.56	41.67	36.72	41.1	54.31	39.92	53.79	62.47	21.45	59.05	58.81	23.95	66.27	74.7	43.58	70.57
orf19.2988	79.94	54.96	125.69	59.98	76.14	61.48	71.4	83	63.68	141.89	128.53	110.26	168.79	121.08	200.97	179.38	172.64	188.84	147.23	157.15	180.63	166.91	178.25	265.92	166.67	205.34	137.92	100.7	137.5	103.24	82.93	113.5
orf19.2989	20.61	22.67	41.12	4.26	11.54	5.02	8.21	3.96	4.56	28.63	14.41	16.12	32.85	21.31	80.85	72.4	70.17	85.7	47.72	53.73	101.15	88.6	115.06	207.99	110.71	188.23	73.52	53.81	83.03	52.53	49.33	71.05
orf19.2990	9.6	4.24	3.14	19.55	25.21	30.89	16.22	7.2	18.4	9.82	4.57	7.38	3.57	12.85	20.73	21.41	34.91	13.3	21.82	16.35	67.46	43.46	39.96	57.03	44.55	57.59	27.73	50.19	49.88	46.97	44.56	65.19
orf19.2991	17.4	9.38	15.79	9.33	6.93	9.09	9.5	6.41	8.65	6.01	4.8	4.77	3.55	5.5	4.79	5.48	6.64	4.26	5.06	3.86	8.07	6.91	6.53	10.14	5.83	8.15	9.09	8.14	9.93	17.65	9.03	11.45
orf19.2992	202.55	140.64	246.41	1074.99	783.68	1010.55	1265.41	952.24	1878.71	1754.69	2005.01	2001.74	1688.1	2059.7	1289.85	1510.22	1517.24	1400.37	1384.14	2111.57	1219.02	1166.4	1445.65	1176.05	725.62	1408.15	69.28	77.54	117.19	274.35	215.91	311.08
orf19.2994	737.99	458.08	926.2	2408.1	3596.48	3360.94	2693.3	3292.14	3306.03	4623.51	4014.85	4521.4	4039.16	4369.6	3738.68	3550.19	3956.7	3577.24	3348.15	4287.06	2997.4	2920.23	3523.55	3073.22	1478.14	3876.02	271.48	274.68	484.59	1075.4	701.16	1067.86
orf19.2994.1	1266.24	698.55	1518.62	3730.89	3958.35	4418.07	4586.2	3511.44	5112.98	6548.98	6281.01	6847.3	5945.33	6246.78	5234.72	5763.75	5280.13	5227.63	5146.65	5965.41	4470.29	4700.23	4902.6	4661.73	2921.21	4486.61	389.74	485.56	601.43	1429.89	1112.42	1369.01
orf19.2995	34.37	30.74	22.19	57.61	49.29	54.3	73.5	47.59	58.14	29.61	19.84	30.3	19.37	33.63	20.72	26.33	27.3	20.89	21.24	29.3	36.05	31.2	37.35	25.59	62.89	34	14.1	43.26	14.06	15.97	25.28	16.24
orf19.2996	21.53	16.5	19.67	11.22	8.18	18.35	10.35	7.75	17.55	19.78	19.5	18.37	14.61	21.08	19.81	14.21	25.47	16.84	15.91	18.06	26.91	17.29	18.32	22.72	10.03	21.09	24.37	14.16	28.91	30.58	17.04	28.78
orf19.2998	48.63	78.03	39.14	139.33	178.92	235.1	172.51	195.27	162.32	131.83	67.68	150.08	80.98	133.91	62.17	71.6	79.24	49.41	58.67	101.87	82.87	64.88	106.85	58.57	83.26	94.27	10.29	26.11	15.3	31.42	37.14	25.56
orf19.3000	28.63	19.73	36.35	19.85	15.91	42.81	21.93	14.87	35.57	48.61	41.02	40.39	41.63	47.65	55.57	35.85	66.39	41.73	36.78	45.54	46.46	33.81	40.97	47.96	17.13	60.17	46.15	21.54	57.17	52.32	25.83	51.52
orf19.3001	33.17	68.89	42.15	44.34	53.36	30.6	109.25	113.18	110.55	43.1	53.66	46.5	46.15	46.66	33.11	59.2	34.68	28.21	57.16	36.47	41	71.06	37.87	37.32	86.56	35	41.11	53.94	23.55	13.26	33.12	14.98
orf19.3002	1862.7	1429.27	2104.51	4658.01	7735.58	5796.64	6864.5	8433.46	5471.59	6721.53	5942.46	7206.31	5996.84	6318.44	5280.29	5562.44	5430.98	5014.14	4499.81	5423.97	4561.9	4441.77	4743.28	4660.37	5946.48	4783.9	514.33	1410.29	728.16	1761.09	1603.42	1805.14
orf19.3003	93.21	63.33	90.23	15.35	18.28	18.52	26.95	21.75	32.37	65.95	63.7	51.2	57.92	78.18	115.7	58.29	127.3	87.41	82.89	71.06	126.37	82.33	84.11	114.2	44.18	95.63	189.79	74.25	200.52	162.56	88.56	174.26
orf19.3003.1	792.1	465.98	869.06	2609.95	3838.57	2985.61	2989.12	3603.08	3348.29	4161.76	4137.47	4276.86	3617.82	4027.67	3186.35	3502.11	3530.64	2913.13	3034.59	3531.87	2693.89	2778.36	2951.13	2793.71	1875.74	2739.4	515.58	519.7	682.14	1103.96	846.47	1011.74
orf19.3004	368.3	262.87	312.24	69.59	88.28	99.69	93.95	79.69	70.89	52.82	76.65	42.26	126.53	46.54	115.46	63.39	70.89	117.48	77.67	65.82	76.65	52.36	59.7	85.03	109.29	69.55	289.8	518.96	228.14	193.59	209.68	185.49
orf19.3006	89.57	51.02	93.23	45.58	57.93	51.35	48.56	51.57	53.52	84.09	90.96	74.37	108.98	89.14	149.32	112.01	132.53	131.29	107.41	103.38	125.88	107.12	114.84	125.21	60.66	110.92	144.25	73.03	135.25	131.85	96.81	128.84
orf19.3007	69.41	52.81	69.65	14.93	17.98	13.63	15.44	9.53	12.68	25.56	32.52	20.06	36.66	19.26	44.85	33.62	26.78	38.88	27.68	27.99	28.9	22.82	34.9	31.23	34.55	28.49	68.13	67.27	66.64	53.34	61.05	48.45
orf19.3007.2	163.51	177.59	157.62	1.15	1.82	1.94	6.08	6	5.3	11.27	12.75	12.68	20.58	25.91	45.5	48.58	36.31	70.93	63.46	58.71	61.85	57.07	56.42	68.52	70.27	63.58	127.52	205.97	158.86	247.98	256.2	213.02
orf19.3008	263.09	267.07	278.25	105.19	83.31	73.58	121.29	117.86	78.04	82.63	112.53	78.9	114.62	88.11	100.54	126.03	88.93	100.5	116.91	82.94	97.01	118.95	88.98	103.4	244.86	98.25	333.58	766.29	276.62	253.4	435.33	223.04
orf19.3009	10.4	8.51	9.89	8.24	6.99	9.52	8.87	4.86	9.18	6.09	5.62	5.17	4.36	6.69	5.25	5.93	6.12	4.04	5.42	4.92	6.96	7.86	6.65	8.14	6.64	8.73	17.19	12.93	15.6	19.09	16.86	13.56
orf19.3010	17.57	23.84	7.22	50.23	51.38	38.51	52.61	43.44	43.81	36.66	35.33	41.11	41.55	46.26	35.9	38.1	33.91	18.94	29.95	36.32	24.92	29.92	33.05	26.19	65.51	29.67	23.18	57.4	22.37	14.83	31.78	10.78
orf19.3010.1	1366.26	791.64	1804.97	708.84	635.14	1099.35	758.89	652.3	946.11	1031.28	758.36	807.72	688.88	817.8	1058.17	770.16	1215.24	983.14	969.06	1035.63	1261.16	1036.76	1170.73	1209.43	585	1219.62	1148.97	684.72	1625.03	1935.94	1263.83	2238.12
orf19.3012	10.42	7.62	9.26	7.26	5.09	8.75	6.82	5.07	8.83	14.36	11.25	10.31	8.05	12.38	13.44	8.2	14.38	8.77	7.94	10.27	14.9	10.97	12.28	17.41	6.22	14.22	21.67	9.76	26.92	23.37	10.45	20.8
orf19.3013	242.07	171.37	285.14	135.74	242.63	162.77	264.35	215.19	271.72	156.45	140.2	131.05	169.39	193.81	215.04	167.85	227.14	148.73	150.29	163.83	243.44	175.8	205.1	223.1	153.71	199.58	111.99	102.1	126.62	105.43	83.3	115.07
orf19.3014	885.31	496.39	1333.52	573.82	408.17	766.57	694.1	433.67	801.45	916.99	869.79	848.77	1044.26	928.61	1200.14	1075.95	1134.73	1255.92	1067.8	1131.14	1170.52	1064.45	1204.97	1326.85	739.7	1295.86	1435.08	719.46	1594.35	1303.05	863.36	1309.79
orf19.3015	49.72	25.37	42.68	217.42	312.07	310.61	208.13	288.46	293.81	202.98	175.26	235.16	136.65	230.89	81.91	103.77	138.4	62.4	108.18	119.84	103.28	103.52	115.53	67.31	41.8	79	4.29	3.99	6.57	33.2	31.82	32.89
orf19.3016	87.3	106.52	81.82	62.77	77.24	55.55	78.51	76.7	65.18	64.48	66.8	70.96	73.79	74.88	67.11	89.92	72.79	128.21	98.34	125.47	86.8	114.33	117.49	77.46	136.75	117.25	67.64	88.73	81.13	91.9	130.06	114.08
orf19.3018	27.88	17.92	38.33	25.4	31.43	37.75	27.45	22.4	37.51	21.93	18.38	21.34	25.75	31.48	26.93	25.89	31.38	24.55	27.79	29.7	41.78	34	40.1	36.65	19.1	43.74	19.78	10.93	24.69	28.74	20.2	28.79
orf19.3019	16.22	11	19.49	12.86	25.72	17.39	11.77	10.31	15.08	13.95	9.94	10.42	9.33	14.26	13.22	11.85	14.84	11.91	11.3	11.12	17.55	16.75	15.26	17.22	9.41	18.73	19.66	10.18	20.94	17.01	11.61	17.02
orf19.3021	241.24	210.9	172.6	9.3	17.27	6.38	16.67	7.83	6.24	13.96	15.75	9.9	37.39	16.97	28.31	21.1	21.25	32.06	15.24	18.41	23.33	22.91	23.84	24.84	33.45	24.52	157.86	220.45	134.38	82.35	91.23	72.63
orf19.3022	192.14	159.88	349.79	223.98	326.92	344.4	207.86	254.81	204.5	295.55	247.06	273.15	251.42	256.36	187.52	201.48	202.38	149.55	142.48	170.49	190.87	184.92	218.33	187.49	111.22	229.85	353.99	186.54	410.1	465.97	302.65	441.47
orf19.3023	29.18	16.34	29.64	22.8	16.18	49.86	26.31	18.42	40.86	35.58	26.41	29.79	27.35	39.46	35.36	33.8	40.19	35.12	33.13	36.1	49.35	38.46	42.52	50.21	20.14	63.66	30.15	16.77	33.12	37.28	21.54	34.12
orf19.3026	93.81	106.99	120.31	231.5	217.52	203.46	151.66	207.61	107.03	131.59	119.78	120.66	151.17	118.52	122.14	101.01	120.04	98.69	92	98.2	107.26	106.65	106.1	101.31	125.15	111.75	303.91	400.09	282.41	237.21	243.23	225.24
orf19.3027	117.13	80.28	128.01	69.49	78.72	76.61	95.65	93.1	100.55	103.99	102.54	95.24	128.14	114.01	121.06	99.09	134.21	104.94	115.52	129.33	100.93	102.8	105.08	108.8	61.72	87.07	166.4	88.33	158.36	137.84	83.69	113.75
orf19.3029	46.68	41.06	53.38	0.65	1.28	1.27	1.32	0.62	1.26	3.65	5.99	2.16	7.67	4.99	8.78	7.47	11.37	9.74	8.29	7.22	9.62	8.14	5.33	12	6.49	12.37	114.12	53.72	90.12	70.6	50.28	72.07
orf19.3030	18.55	13.83	24.97	3.17	4.3	5.74	4.61	2.76	5.9	9.44	9.04	5.82	14.8	8.01	18.61	14.3	14.66	17.56	12.71	13.83	18.47	14.74	13.13	18.58	7.37	19.59	37.64	19.05	46.49	38.59	22.6	42.59
orf19.3031	67.88	56.33	86.71	121.26	128.96	144.35	156.83	111.58	170.99	93.13	60.63	77.37	65.94	97.2	84.97	95.98	104.91	78.01	81.7	87.14	134.75	132.17	127.87	144.24	87.91	134.77	73.8	53.77	82.53	88.34	65.04	82.65
orf19.3034	125.62	71.41	113.43	306.58	314.65	418.21	259.16	211.8	349.97	346.22	249.07	325.12	142.36	339.43	118.85	184.73	250.86	66.03	124.58	149.76	209.07	180.81	189.82	168.22	89.07	167.96	37.01	26.87	46.49	98.11	83.96	86.51
orf19.3035	33.23	21.19	31.31	14.6	10.54	27.89	17.23	11.44	28.46	50.76	38.97	35.08	37.82	44.65	49.36	24.73	73.48	49.2	39.43	39.58	50.94	28.49	33.29	49.08	15.43	54.71	47.23	19.58	51.88	67.24	25.08	55.24
orf19.3037	136.26	87.18	128.33	354.84	381.43	520.13	331.6	292.45	491.29	637.71	447.78	550.42	394.43	556.15	448.1	310.37	606.44	378.09	359.82	446.96	434.05	337.26	455.66	361.07	149.87	400.83	55.43	39.67	84.49	157.58	95.74	161.8
orf19.3038	510.72	246.85	325.27	88.22	59.22	107.34	42.23	35.93	39.64	154.06	263.94	97.98	341.1	116.71	536.56	214.03	357.04	552.33	333.29	275.11	227.42	153.73	160.84	281.83	105	238.12	859.26	329.39	666.43	486.2	233.33	416.82
orf19.3040	33.71	22.53	50.67	470.4	529.13	584.71	181.09	234.15	197.12	361.49	371.29	263.4	385.83	157.95	246.66	172.68	219.39	227.64	164.14	199.17	130.25	100.33	136.81	127.24	58.2	122.53	142.04	71.39	144.34	120.2	57.26	102.35
orf19.3041	139.24	85.72	66.69	44.11	46.87	73.23	69.39	59.47	83.82	50.42	56.56	53.21	63.72	74.13	65.65	57.62	69.78	70.76	81.33	77.46	46.5	41.2	45.07	54.99	28.07	51.86	94.23	71.24	100.12	167.18	115.64	153.55
orf19.3042	23.76	56.2	32.5	24.17	33.72	26.31	62.46	67.43	75.73	18.67	27.99	24.98	23.36	31.8	20.91	49.12	25.76	16.26	46.92	22.81	31.15	55.64	22.05	32.76	56.73	24.39	27.73	28.36	15.1	8.92	23.91	8.57
orf19.3043	37.63	22.97	32.12	14.32	12.16	22.91	15.51	10.02	18.73	22.76	24.25	16.34	29.34	20.3	44.35	32.27	35.64	39.69	35.6	34.1	30.14	29.54	32.02	31.37	15.41	33.22	50.53	30.86	65.73	69.52	48.62	63.79
orf19.3045	67.73	42.02	70.42	54.6	55.04	62.22	66.52	61.62	68.41	73.74	67.14	68.45	77.63	82.26	97.45	77.2	105.85	97.99	86.86	96.9	97.3	84.4	92.58	97.32	53.02	99.19	65.21	47.73	86.62	89.5	61.31	80.89
orf19.3047	71.42	43.85	58.21	28.68	39.13	28.66	21.29	26.42	22.01	33.04	43.97	22.78	45.81	28.21	75.09	37.59	60.03	57.41	46.41	37.57	49.67	33.01	32.9	48.95	29.68	37.35	175.98	105.16	135.32	112.51	78.79	104.42
orf19.3048	3.22	1.66	2.61	7.45	10.17	10.5	7.94	3.22	9.18	10.52	5.77	8.54	4.68	11.75	14.23	11.08	17.33	5.22	5.07	7.1	18.51	13.23	14.49	11.25	4.15	12.89	7.3	4.66	13.13	10.67	4.84	13.45
orf19.3049	0.43	0.21	0.21	0	0.03	0.03	0.35	0.28	0.22	0.15	0.13	0.07	0.12	0.18	0.1	0.35	0.35	0.32	0.3	0.27	0.33	0.59	0.55	0.45	0.15	0.18	1.25	0.53	0.9	0.49	0.17	0.4
orf19.3050	39.01	24.39	42.04	11.54	17.67	12.81	26.55	19.66	24.52	28.34	30.78	25.08	46.26	38.84	45.49	34.83	50.35	40.6	35.74	33.53	44.92	31.45	34.52	42.12	23.11	39.13	41.68	22.05	43.51	57.23	39.32	54.35
orf19.3051	132.49	142.81	127.94	38.52	46.98	23.42	77.03	54.19	32.84	57.71	84.67	52.39	166.52	70.74	146.18	91.74	91.59	196.47	91.86	119.22	86.98	93.12	90.29	107.47	168.36	100.13	51.09	144.83	73.79	88.77	115.65	96.7
orf19.3052	712	809.47	723.09	506.64	477.86	364.7	616.04	509.57	436.46	242.82	266.87	246.77	316.35	272.65	298.02	303	249.23	300.33	290.37	287.01	282.04	315.98	273.33	260.59	620.13	282.73	563.35	1088.8	528.78	360.36	639.68	389.07
orf19.3053	604.34	345.02	722.2	29.7	22.54	28.2	48.91	27.98	28.2	152.58	277.92	134.12	438.88	139.96	732.32	552.5	504.49	806.13	510.84	583.11	768.11	743.92	821.78	716.16	456.79	715.65	1381.25	816.8	1441.52	880.73	701.48	913.92
orf19.3054	173.93	109.88	167.53	163.39	194.01	176.62	181.58	183.7	159.89	207.53	192.96	181.27	236.85	201.04	274.97	229.63	262.88	237.37	203.52	214.75	245.95	207.11	221.36	254.25	197.14	200.11	353.95	329.02	328.71	234.01	163.32	209.35
orf19.3055	31.08	23.26	37.59	49.5	68.27	62.03	58.6	66.54	70.39	53.31	52.09	47.71	54.81	59.09	67.65	58.01	79.44	47.97	49.68	59.22	59.24	49.49	54.15	57.45	31.56	48.67	60.13	35.13	66.69	53.7	34.74	53.53
orf19.3057	40.49	101.67	56.57	49.15	79.34	52.5	83.43	61.07	61.31	39.67	34.65	47.27	42.19	55.17	36.55	36.8	46.84	32.72	33.14	50.22	53.5	42.91	78.83	48.99	82.19	59.9	36.1	59.79	47.48	52.41	78.46	56.64
orf19.3058	116.31	71.04	152.69	54.75	27.37	60.9	54.87	33.78	66.86	88.68	94.82	82.66	108.09	94.16	141.58	87.51	128.86	131.83	89.52	108.29	113.32	97.64	127.77	130.94	50.64	128.48	121.62	71.58	194.09	221.43	109.22	201.34
orf19.3059	292.44	137.55	281.53	217.05	170.34	287.96	148.75	116.06	187.64	194.53	175.62	178.92	176.06	158.5	195.37	138.79	198.73	186.28	153.39	157.39	154.79	132.25	147.11	155.23	74.06	150.93	249.19	93.31	232.16	204.38	132.84	208.59
orf19.3059.1	0	0	0	0	0	0	0	0	0	0	0	0	0	0	0	0	0	0	0	0	0	0	0	0	0	0	0	0	0	0	0	0
orf19.3060	127.4	89.52	131.64	71.47	92.12	73.27	119.07	114.6	112.64	97.89	90.03	89.42	123.98	113.78	114.8	134.79	119.53	111.54	110.92	122.01	138.4	143.32	141.5	146.82	145.98	139.85	106.3	127.06	113.13	102.22	91.69	103.01
orf19.3061	51.74	22.66	47.2	72.06	79.8	71.28	68.75	66.86	71.73	60.29	59.62	61.12	79.97	61.99	73.97	74.76	57.14	67.2	66.48	76.5	62.52	68.62	78.53	60.81	43.38	61.61	59.32	54.42	63.12	53.79	45.49	52.77
orf19.3061.1	226.71	372.17	177.54	776	469.32	636.61	822.87	893.83	837.17	452.35	582.57	625.54	486.48	622.83	194.22	455.9	232.22	232.88	472.24	304.83	294.83	420.71	283.17	262.46	567.36	319.21	89.06	135.04	73.47	88.63	201.27	102.45
orf19.3062	14.61	11.31	12.6	14.86	22.27	16.75	11.97	17.66	16.06	16.11	15.49	14.22	12.77	19.33	17.83	12.28	25.84	13.67	13.56	15.87	19.17	12.89	14.34	17.06	10.81	14.59	17.78	13.26	18.69	20.04	13.58	21.28
orf19.3063	25.76	41.88	25.88	70.14	105.75	76.87	110.31	86.26	86.52	51.53	44.68	55.09	59.42	65.71	48.78	64.41	49.3	31.37	34.09	46.87	49.52	53.77	61.22	46.31	83.41	55.95	28.26	42.34	32.73	22.13	27.15	26.28
orf19.3064	234.18	740.49	379.62	551.15	474.1	390.11	421.69	452.37	279.41	302.2	264.26	324.4	270.98	266.45	177.33	173.91	198.76	136.72	114.52	186.08	182.21	192.5	237.39	187.82	386.53	228.13	251.45	531.82	289.74	312.74	561.48	346.12
orf19.3064.1	60.2	71.51	83.3	14.15	25.64	12.15	21.38	11.1	20.2	8.86	10.14	8.69	19.18	19.83	25.81	28.19	17.06	26.47	32.26	32.16	43.08	35.55	32.43	22	45.78	31.69	51.54	71.12	77.2	63.71	106.25	87.53
orf19.3065	244.46	141.48	301.75	14.33	18.52	11.23	17.3	15.73	14.71	52.22	55.24	43.06	59.57	51.78	53.26	60.49	54.77	74.05	54.64	51.56	80.09	67.07	67.97	72.87	52.02	81.68	273.56	239.13	321.02	333.84	233.46	277.65
orf19.3066	16.15	11.88	14.94	9.85	9.74	9.96	9.73	13.15	19.86	78.49	64.88	72.59	34.22	107.14	46.95	43.21	84.93	66.64	63.13	56.29	59.64	46.74	59.25	49.11	21.15	48.51	43.55	20.44	46.19	42.63	25.98	42.57
orf19.71	59.33	39.89	88.73	29.97	21.81	42.41	36.7	29.02	47.62	68.9	79.68	59.88	102.77	73.04	114.52	72.59	95.28	101.85	80.17	107.03	72.29	73.52	84.29	83.93	30.17	69.27	108.76	45.92	131.42	113.46	59.22	122.63
orf19.1133	6.25	5.31	7.03	7.15	6.38	15.12	10.02	5.96	13.12	25.42	14.39	17	13.14	17.86	17.5	9.62	26.75	13.06	13.63	18.38	19.49	11.14	13.45	19.03	5.16	21.97	9.26	3.9	14.73	13.07	5.9	16.38
orf19.1037	118.09	83.94	97.28	9.33	12.49	6.58	24.28	17.85	14.96	15.54	23.14	17.54	35.42	30.01	25.37	21.05	24.77	23.31	20.46	21.13	28.06	22.59	22.09	29.78	24.12	27.76	48.45	37.11	46.07	73.79	45.03	59.48
orf19.1036	97.08	93.94	77.65	37.36	41.59	31.02	62.19	48.25	42.54	47.36	43.19	41.72	53.99	59.04	64.04	54.69	68.49	71.72	58.99	57.94	79.69	78.24	70.46	85.47	122.51	82.87	113.93	165.28	109.85	121.13	126.5	110.42
orf19.1035	8.51	5.52	7.23	9.09	5.79	14.78	7.4	6.5	9.74	17.76	12.35	12.15	8.03	12.89	6.65	5.3	10.82	5.73	6.32	6.63	8.81	6.29	6.23	8.8	3.24	10.13	16.21	6.66	20.58	16.82	10.69	20.63
orf19.1034	204.55	246.52	163.88	100.65	53.38	78.99	116.12	63.74	76.58	44.96	138.61	39.73	260.59	50.14	330.59	355.86	176.73	439.38	463.5	246.73	283.14	442.08	275.93	278.87	591.92	262.95	165.94	166.31	85.19	62.87	153.49	71.17
orf19.1033	63	53.49	56.79	127.48	93.1	96.69	111.71	96.98	86.04	69.19	77.01	66.06	84.06	73.59	83.78	76.63	84.99	88.3	93.21	79.25	72.54	65.91	61.61	79.2	148.27	72.12	76.79	119.28	55.52	49.64	64.36	45.31
orf19.1032	14.79	9.24	14.93	25.23	15.32	61.54	51.59	19.26	36.46	31.43	21.46	26.72	26.88	32.3	22.3	23.86	30.93	27.56	26.16	43.19	23.42	19.13	20.53	22.73	9.37	34.76	18.79	8.5	26.53	16.11	10.12	16.69
orf19.1031	31.49	21.18	29.61	61.35	55.89	81.79	54.18	50.12	73	120.58	87.7	94.02	69.02	115.49	105.45	81.91	152.98	78.54	86.17	84.76	135.35	99.63	98.07	111.28	47.23	89.83	38.01	21.75	47.42	61.54	32.65	57.92
orf19.1030	161.67	223	82.68	677.34	578.7	729.75	697.44	758.24	606.22	471.98	336.1	529.89	331.83	490.39	222.42	198.05	325.02	201.91	226.72	258.51	268.03	194.13	266.69	162.76	320.69	238.92	7.17	21.61	7.89	55.77	113.79	55.16
orf19.1029	26.31	28	17.31	45.92	55.63	59.44	38.73	62.23	47.34	34.23	20.47	38.51	19.41	36.41	12.56	20.62	22.73	12.18	22.39	24.24	30.37	25.86	25.8	21.63	45.55	22.26	11.26	19.96	12.55	19.93	39.71	19.14
orf19.1028	18.61	32.07	10.68	19.8	14.47	15.04	22.36	16.15	17.47	11	7.12	9.75	6.7	11.44	8.41	12.37	9.47	6.48	10.03	10.69	14.4	14.15	15.17	12.26	30.33	12.07	10.62	23.53	10.73	11.19	25.91	9.09
orf19.1027	16.27	15.99	12.24	119.26	98.28	201.1	47.59	41.79	88.98	147.88	135.22	138.41	90.84	63.85	98	93.47	133.12	46.72	61.82	71.69	105.69	81.45	95.75	93.77	43.85	69.13	168.05	76.44	188.98	74.6	58.07	107.56
orf19.1026	46.55	33.81	40.97	84.53	96.63	101.59	83.39	98.87	106.34	80.66	61.66	89.17	58.4	95.83	47.02	65.94	65.3	46.73	62.1	69.5	73.45	62.38	82.12	56.15	45.62	65.88	31.19	32.57	45.7	56.74	46.24	51.69
orf19.1026.1	8.18	15.51	11.23	11.36	13.82	24.08	12.03	22.64	25.42	11.89	19.89	21.3	10.56	15.94	6.18	13.05	5.06	6.42	11.78	12.05	12.92	13.44	12.03	5.59	21.5	13.13	8.36	12.18	7.31	5.87	15.23	9.34
orf19.4457	9.42	7.39	12.11	10.92	8.29	17.35	11.81	6.48	16.48	26.11	22.84	18.52	17.51	24.74	28.19	15.77	37.6	20.28	17.76	19.43	33.42	17.08	19.94	29.37	8.34	23.46	21.57	10.26	29.94	24.96	10.17	24.23
orf19.4459	17.99	21.94	41.72	152.59	157.67	119.95	101	145.83	85.12	117.45	111.01	139.94	39.67	194.08	2.28	8.29	7.66	2.01	5.14	5.03	7.67	7.49	7.77	21.51	21.78	21.67	1.74	4.29	3.92	25.2	29.04	25.04
orf19.4461	0	0	0	0	0	0	0	0	0	0	0	0	0	0	0	0	0	0	0	0	0	0	0	0	0	0	0	0	0	0	0	0
orf19.4463	0.25	0.22	0	0	0	0	0.16	0	0.04	0	0	0	0.06	0.12	0	0.03	0.05	0	0	0	0	0	0.05	0	0	0	0.09	0.52	0	0.06	0	0
orf19.4464	51.46	78.7	46.77	70.72	36.63	57.82	44.11	47.99	67.49	35.82	51.33	45.17	38.48	49.63	27.7	61.13	32.97	32.46	64.33	33.8	37.36	58.11	34.46	22.9	52.63	28.4	40.24	48	23.97	28.16	45.25	14.52
orf19.4465	44.95	51.74	22.5	56.55	30.68	38.21	29.45	28.18	32.49	20.22	20.47	20.26	13.75	23.85	14.05	23.01	17.3	10.04	23.83	12.36	23.99	23.49	15.2	19.67	38.42	13.7	21.39	31.37	13.63	22.05	48.21	16.79
orf19.4466	11	9.3	11.02	13.48	12.7	10.18	9.78	12.48	8.68	9.38	8.82	8.37	8.72	12.05	9.81	11.06	10	7.1	8.75	7.48	12.67	11.46	8.64	11.64	9.12	9.96	15.98	11.73	16.13	17	14	11.1
orf19.4467	24.34	37.28	36.16	36.89	52.25	43.44	42.01	52.86	32.05	39.74	32.46	34.3	38.32	40.03	28.95	27.51	29.66	25.82	20.66	22.37	34.37	31.77	31.53	33.28	50.77	28.26	64.77	103.9	64.69	61.18	75.84	58.01
orf19.4468	1405.62	1634.71	1577.33	978.5	678.46	648.24	654.22	607.96	604.28	554.72	654.84	574.93	751.97	650.23	340.06	766.67	313.83	338.39	670.32	414	561.51	815.91	489.97	499.03	727.45	342.24	1850.68	2524.53	1625.98	1293.36	1770.52	972.67
orf19.4470	31.34	33.18	23.53	28.82	16.06	19.21	17.78	17.27	21.54	10.69	14.19	16.96	22.71	19.54	12.71	19.84	11.65	17	22.59	14.22	26.63	36.43	19.38	21.88	33.79	17.64	32.36	35.52	16.89	18.8	31.27	14.26
orf19.4471	34.7	29.71	24.97	27.16	21.3	25.33	30.51	22.52	26.27	10.31	11.5	7.88	14.02	14.03	13.86	11.5	16.01	14.07	18.98	11.05	21.99	16.07	13.86	21.87	24.54	19.56	37.45	33.06	22.11	28.52	33.49	20.44
orf19.4472	3.37	5.49	2.75	4.82	2.59	1.05	2.96	0.74	1.59	0.68	0.58	0.48	0.43	1.69	0.15	0.66	0.31	0	1.33	0.39	1.34	2.2	1.13	1.98	1.47	1.07	1.08	0.39	0.89	1.8	1.69	0.22
orf19.4473	19	22.37	26.16	27.6	29.46	24	33.85	32.95	25.63	13.4	15.04	18.22	26.48	16.38	26.62	22.36	18.93	21.15	25.51	20.86	24.82	20.02	24.21	18.69	30.43	19.02	21.38	17.52	14.69	9.73	16.87	9.68
orf19.4474	49.93	68.79	39.49	233.11	71.62	190.88	72.91	64.66	100.44	76.62	68.87	89.37	103.4	90.83	63.01	136.71	54.06	52.9	129.56	46.72	104.01	112.43	69.06	88.89	110.37	60.38	124.55	104.59	77.1	33.13	65.42	40.79
orf19.4475	130.49	107	175.19	37.06	48.46	30.51	38.42	37.41	32.01	28.21	24.11	27.22	25.57	32.31	31.9	42.25	37.37	35.72	40.09	29.18	57.86	57.53	51.12	46.3	66.05	36.84	53.92	88.39	48.03	116.7	172.18	93.56
orf19.4476	32.38	28.33	52.77	2571.52	2624.07	2576.3	18.35	87.59	65.01	627.76	507.74	654.71	6.04	11.31	146.99	151.69	229.21	7.75	16.39	12.01	19.41	20.05	18.78	17.61	7.11	30.84	6.36	10.91	8.45	7.85	10.4	10.22
orf19.4477	690.67	412.19	823.05	3111.84	3832.74	3175.26	48.75	271.31	200.71	1044.16	866.39	1130.32	71.93	94.46	858.42	872.66	1032.55	256.21	278.15	273.65	400.42	407.29	404.37	274.85	171.8	277.27	269.32	276.13	396.08	757.01	741.05	982.29
orf19.4478	11.74	21.56	26.21	35.33	51.65	36.77	43.97	53.4	35.91	42.46	49.42	39.75	53.41	43.09	44.58	33.88	42.31	31.62	25.56	29.71	36.16	29.69	30.9	30.87	35.64	30.67	38.49	50.56	43.64	51.65	51.58	50.89
orf19.4479	45.99	33.84	19.32	171.54	168.12	189.07	165.97	200.98	162.52	101.91	74.4	112.15	51.52	117.75	38.81	44.89	76.63	31.01	56.07	53.82	59.65	48.24	61.29	35.69	91.44	49.09	5.95	17.94	5.76	17.39	38.22	19.91
orf19.4481	0.77	0	0	0	0.34	0.66	2.26	0.91	3.23	0.1	0.21	0	0.08	0.1	0	0	0	0	0	0	0	0	0	0	0	0	0	0	0	0	0.23	0
orf19.4482	76.51	65.36	63.76	4.28	5.84	4.68	11.78	8.96	8.78	8.37	12.18	7.72	16.14	10.21	11.76	9.35	12.69	9.88	8.94	9.87	12.55	10.41	11.84	13.41	12.91	12.53	28.95	48.62	33.5	45.21	46.56	46.29
orf19.1039	61.69	79.1	53.39	38.31	28.19	19.87	36.2	38.01	27.04	26.03	20.61	25.47	21.29	27.36	23.8	22.57	26.29	17.28	22.23	21.18	35.25	34.56	26.87	30.21	60.77	24.32	45.1	78.27	38.06	37.37	60.49	41.12
orf19.1040	78.09	91.37	82.33	35.34	29.45	23.79	44.76	35.72	40.64	16.15	22.06	13.57	34.09	26.24	30.14	53.6	25.47	26.07	51.96	30.79	37.21	52.91	33.96	34.79	72.56	26.37	66.21	108.93	43.6	37.18	70.5	32.03
orf19.1041	31.47	39.18	21.07	39.84	32.5	28.72	36.46	37.18	31.27	24.14	23.88	23.94	19.28	26.75	18.73	24.58	19.59	15.1	18.85	14.25	24.02	29.01	21.13	21.37	37.55	17.2	29.92	43.13	22.37	23.41	32.24	15.58
orf19.1042	1471.75	862.13	1777.69	593.34	729.77	573.04	851.45	654.17	677.67	1292.47	1293.96	1190.08	1336.2	1228.61	929.46	965.26	921.24	842.43	830.06	942.03	883.66	868.81	872.49	800.02	503.59	731.81	1275.93	939.23	1407.65	1628.67	1212.99	1674.26
orf19.1043	22.01	23.2	17.97	28.77	11.4	19.63	17.08	14.17	16.26	11.63	10.9	9.92	22.6	11.94	15.57	24.11	8.5	36.08	26.11	12.5	28.88	32.6	20.1	30.33	30.21	15.17	26.47	21.16	16.19	19.15	19.51	14.72
orf19.1045	93.34	128.96	90.67	75.02	59.09	117.86	71.6	77.69	115.97	51.4	44.95	62.96	56.77	68.06	46.57	82.6	47.33	45.45	91.57	41.69	111.87	99.75	69.41	77.36	97.12	87.91	42.06	51.37	25.86	39.43	69.92	40.42
orf19.1047	40.37	22.18	29.17	119.16	183.16	292.24	161.1	224.01	251.1	153.6	126.81	154.72	107.16	176.89	89.48	93.22	160.1	52.85	94.35	89.43	111.07	84.59	90.56	58.71	41.57	96.1	9.97	10.78	9.5	25.88	26.32	28.2
orf19.1048	15.64	14.22	13.52	6165.7	7292.75	5528.28	8.97	102.58	61.22	1705.53	1933.21	1718.72	26.85	12.95	1474.9	1491.04	2066.86	55.19	86.38	84.66	109.89	144.06	139.79	42.57	26.49	64.44	105.06	230.17	135.12	32.25	81.44	92.28
orf19.1049	19.32	45.35	29.19	28.47	14	20.19	55.98	42.19	59.2	9.64	17.26	16.27	23.37	25.53	25.25	46.81	23.92	25.12	48.95	28.17	66.56	65.73	39.65	45.23	70.88	27.97	32.39	29.71	18.09	10.74	18.91	10.41
orf19.1050	21.11	38.53	17.36	26.94	23.56	22.82	28.34	20.83	27.57	15.57	14.03	13.36	20.32	18.69	21.69	25.21	22.73	11.94	13.74	12.29	25.96	22.84	21.58	22.69	39.89	23.9	38.76	55.81	34.16	17.57	45.69	26.6
orf19.1051	849.81	949.96	1020.2	526.05	1589.68	588.08	3623.31	3749.25	3390.5	928.85	1200.35	1113.49	1998.49	2022.76	1211.24	1476.76	1404.09	524.95	770.36	1174.68	1221.64	1033.75	1182.4	1161.88	1473.36	1198.86	549.41	462.7	438.05	119.53	131.02	120.25
orf19.1052	978.51	677.57	1182.08	619.29	1800.59	827.48	4399.4	4249.41	4050.28	1211.63	1506.29	1422.39	2706.09	2321.19	1864.62	2235.64	1942.4	893.79	1315.54	1656.23	1931.93	1576.56	1667.78	1648.64	1945.81	1951.67	791.55	608.53	654.14	227.48	182.83	217.38
orf19.1053	47.44	64.48	25.69	94.82	64.24	65.82	84.62	72.14	68.86	40.58	41.2	42.25	38.69	49.88	40.58	50.02	47.88	38.74	44.03	36.96	48.75	54.66	48.73	48.28	97.7	41.82	38.21	64.87	36.72	39.7	63.55	34.03
orf19.1054	48.23	35.05	40.37	16.1	11.61	20.19	25.56	17.32	25.52	34.98	25.33	24.94	29.94	39.74	50.06	27.85	66.21	46.75	37.84	39.77	75.96	40.56	46.71	67.9	24.7	55.97	85.57	49.27	92.65	108.49	45.26	114.72
orf19.1055	289.13	186.74	349.23	148.32	190.49	169.99	268.33	193.43	281.95	169.82	133.42	141.99	169.05	199.41	224.27	188.94	257.06	159.63	178.11	183.15	286.88	223.5	231.49	263.49	177.64	246.8	208.14	155.39	236.83	262.08	194.38	288.81
orf19.1057	74.64	53.08	141.84	25.38	19.81	36.65	40.67	29.42	53.61	53.74	62.25	45	82.57	61.99	93.95	65.91	78.09	88.5	54.61	87.48	75.55	60.54	80.57	79.51	29.73	78.33	82.42	43.67	110.13	112.87	64.92	113.64
orf19.1058	141.88	165.82	154.46	120.36	117.67	131.39	132.95	108.89	115.13	117.58	128.18	113.67	146.36	134.89	154.59	143.25	138.77	138.98	117.62	132.29	159.85	141.91	166.56	148.4	191.22	177.01	174.23	219.92	180.65	131.46	150.83	139.21
orf19.1059	1100.54	1095.52	1311.49	457.28	1174.96	512.22	3140.84	2954.64	3372.51	692.89	1111.99	1004.15	1471.65	1462.68	878.15	1409.11	1061.67	430.49	694.68	932.56	1223.29	1107.53	1132.35	1018.54	1712.68	1099.5	579.66	596.69	435.63	151.84	168.54	144.68
orf19.1060	1.97	3.76	1.83	1.29	1.33	0.75	1.1	0.77	2.89	0.51	1.17	0.4	0.54	0.65	0.47	0.41	0.38	0	0	0.16	2	0.12	0.51	0.86	0.61	0.59	2.21	0.49	3.23	3.11	2.11	1.65
orf19.1061	1312.91	861.22	1438.21	488.19	1392.64	496.59	3827.96	3549.88	3878.18	1085.62	1571.32	1227	2577.96	2184.49	1762.32	1887.78	1667.42	697.55	1020.66	1298.11	1691.5	1322.87	1393.58	1412.95	1244.81	1316.35	883.02	425.12	606.38	109.76	48.95	59.46
orf19.1062	0	0.14	0	0.09	0	0	0.06	0.06	0.16	0	0	0.08	0.39	0.03	0.12	0.11	0.04	0.68	0.34	0.17	0.1	0.52	0	0.2	0.21	0.1	0	0	0.11	0	0	0
orf19.1063	24.72	20.42	16.18	43.46	30.18	33.24	37.27	39.87	34.43	21.09	34.32	21.09	35.72	27.2	28.63	46.3	30.28	25.62	53.92	20.6	38.89	46.85	25.71	33.2	48.16	18.1	19.26	24.57	10.52	13.12	20.12	12.06
orf19.1064	218.62	127.76	426.85	316.01	371.35	267.13	459.58	314.39	247.17	1192.68	1078.61	982.32	848.15	996.82	779.04	711.48	920.87	457.42	499.06	511.86	592.29	484.74	490.88	597.61	328.49	530.97	160.95	91.26	177.91	242.11	167.71	230.45
orf19.1065	8.8	22.58	9.11	122.02	76.52	60.61	209.22	128.37	148.74	1961.54	992.63	1233.57	1060.87	1331.61	1309.43	1006.53	1700.24	719.86	890.48	1093.86	757.63	616.61	626.19	689.5	283.35	444.92	40.86	31.64	80.87	76.02	43.67	108.36
orf19.1066	4.81	6.08	2.82	15.04	10.71	10	25.1	12.5	11.1	7.26	14.22	5.79	21.74	8.49	19.25	15.76	11.34	25.17	14.9	13.85	12.35	11.24	10.78	12.16	13.41	9.72	43.31	26.04	44.07	7.05	4.99	6.13
orf19.1067	164.33	148.33	88.03	57.58	34.16	42.7	92.16	57.52	57.58	59.9	188.5	50.89	339.22	48.01	480.46	330.53	235.7	616.33	415.85	302.44	295.48	321.4	276.61	282.21	607.19	227.34	218.59	355.04	136.16	103.89	191.8	95.95
orf19.1069	168.78	119.61	208.84	172.84	238.88	334.07	53.68	74.42	88.39	109.16	89.35	64.22	62.91	38.22	75.24	57.34	95.96	51.27	50.52	50.04	47.39	35.8	37.82	50.88	24.26	48.59	277.02	106.34	256.51	248.95	144.41	269.89
orf19.1070	21.66	22.33	20.29	24.2	34.91	25.44	36.86	30.49	26.14	22.86	21	20.71	26.55	23.06	20.64	24.98	22.15	13.29	19.07	16.72	21.16	21.42	17.4	19.17	26.54	18.87	25.24	27.8	27.64	27.49	35.62	27.61
orf19.5203	1.61	1.55	2.88	4.76	4.31	7.95	2.22	3.04	4.73	4.5	3.95	5.67	2.2	5.9	2.07	2.74	3.41	2.06	3.2	2.92	4.38	3.81	4.5	3.9	1.84	5.41	2.46	1.02	2.76	2.94	3.59	3.34
orf19.5201.1	3041.66	3847.66	2804.78	571.39	384.04	327.84	385.27	367.22	515.37	554.96	915.45	779.47	725.14	850.97	377.76	951.24	405.69	387.37	898.71	519.77	516.19	694.76	439.76	363.17	714.72	422.19	2917.13	3356.44	2662.4	2119.49	4071.68	2081.04
orf19.5201	298.18	460.32	333.1	321.84	341.96	372.01	351.03	370.86	232.42	262.29	253.71	279.08	267.43	277	146.18	192.34	183.45	104.84	136.39	148.43	171.55	178.01	186.43	149.89	308.75	180.12	220.54	451.37	236.75	277.47	426.47	246.43
orf19.5200	63.85	52.51	44.84	87.2	79.64	91.07	83.97	78.27	78.38	68.28	65.62	55.84	70.09	70.31	51.88	43.37	75.84	41.9	51.57	48.53	54.98	45.81	50.29	48.89	48.16	58.42	63.89	67.85	58.92	70.9	59.05	63.88
orf19.5198	70.95	50.1	34.15	265.19	333.11	482.97	269.93	364.64	266.06	189.7	128.73	209.45	97.39	186.06	70.12	73.51	128.87	45.41	78.56	83.36	107.41	79.8	109.85	55.85	103.38	123.15	19.38	37.84	17.58	40.02	49.78	38.13
orf19.5197	371.74	214.75	362.33	145.6	274.72	251.73	162.52	174.05	156.57	486.93	512.16	409.06	312.04	278.89	518.83	404.66	560.82	460.96	397.94	358.3	500.22	449.19	448.98	335.14	177.79	285.85	561.5	294.2	512	491.59	314.77	448.01
orf19.5196	144.68	108.95	173.12	104.45	163.35	162.77	152.07	189	168.63	177.63	163.31	188.59	201.63	137.45	184.69	163.27	141.97	218.98	151.43	200.74	152.91	134.6	182.72	146.9	106.28	160.35	168.78	144.13	187.39	157.55	113.02	137.82
orf19.5195	88.87	58.53	111.51	100.45	66.58	109.45	80.55	57.74	107.29	172.63	142.18	147.51	140.24	135.75	172.26	139.96	178.64	170.99	134.46	196.71	154.1	131.73	158.38	139.7	66.64	131.95	111.21	57.34	140.17	140.42	79.83	134.13
orf19.5194.1	79.79	73.75	112.68	40.55	37.2	30.3	37.39	34.86	32.21	82.62	72.28	76.73	85.39	72.87	125.12	106.14	103.77	91.64	83.71	88.16	100.79	91.57	112.09	87.85	45.71	83.61	227.99	133.34	274.05	162.12	98.79	164.5
orf19.6833.2	0	0.16	1.42	0	0.13	0.13	0.19	0.21	0	0.24	0.12	0.28	0.84	0.45	0.52	1.24	0.26	0.7	0.57	0.68	0.35	0.86	0.28	0.68	0.56	1.16	3.46	0	2.68	0.17	0	0.57
orf19.6837	14.75	8.02	128.2	398.78	473.55	378.21	204.43	324.22	145.25	520.06	510.02	575.66	424.48	436.55	435.25	506.05	440.88	222.95	260.75	288.75	282.5	310.97	319.48	130.08	81.28	139.68	344.34	176.03	343.6	129.65	71.69	96.68
orf19.6838	50.29	34.69	88.73	2.3	2.87	1.06	3.66	3.48	2.78	7.5	12.64	7.29	12.43	5.57	19.35	20.32	17.09	9.51	11.19	13.55	14.76	15.72	14.32	10.94	9.34	13.13	279.81	187.51	309.77	150.4	105.87	140.22
orf19.6840	405.06	450.27	557.54	24.35	18.29	12.27	32.24	21.47	26.08	15.71	10.38	25.64	9.54	12.92	6.21	7.83	5.32	8.11	7.62	11.99	11.49	9.51	16.39	15.65	15.69	11.79	7.62	15.58	11.44	52.14	75.76	43.06
orf19.6842	78.82	46.94	92.78	13.48	14.03	12.03	16.11	12.8	17.94	30.92	45	19.44	41.5	25.58	41.3	21.69	38.5	37.45	28.76	25.81	29.09	20.58	22.91	36.54	15.53	23.74	59.48	32.65	57.71	61.6	39.19	66.19
orf19.6843	306.13	225.56	406.46	132.63	271.5	197.12	221.39	213.42	202.78	150.36	135.08	142.55	167.86	168.56	136.4	124.73	139.48	119.72	88.38	99.15	143.77	115.07	130.79	124.42	101.86	164.67	44.5	38.5	38.98	43.94	39	46
orf19.6844	621.36	433.33	877.43	3.71	7.83	0.98	8.62	6.78	1.69	2.15	2.19	0.83	2.22	1.2	3.23	1.71	2.8	6.37	5.2	7.04	2.09	2.85	4.33	6.01	2.04	5.4	594.33	244.19	837.31	596.03	255.66	517.55
orf19.6845	4.88	3.68	2.23	16.97	14.24	24.7	12.53	10.28	20.74	29.89	16.1	28.66	8.23	22.1	9.66	12.68	17.16	5.57	9.68	9.88	13	13.75	14.32	8.82	7.13	10.24	7.12	4.83	7.87	11.37	8.53	8.85
orf19.6846	182.79	142.91	167.22	112.43	124.48	88.54	144.4	131.69	129.85	113.02	131.59	99.53	169.57	118.45	178.33	161.46	152.7	180.46	150.75	149.45	156.15	159.13	154.63	162.27	221.85	136.18	243.92	474.69	250.6	201.4	207.99	184.91
orf19.6847	35.2	21.26	30.79	43.34	39.89	57.03	34.17	33.6	47.16	47.81	38.81	47.36	37.39	49.99	33.2	39.58	47.28	29.75	36.1	39.03	39.09	33.46	37.87	37.11	16.78	37.8	31.59	18.86	38.01	40.92	29.62	40.67
orf19.6848	28.56	19.74	34.8	14.31	23.18	16.09	21.42	24.49	20.37	28.55	30.76	23.34	31.63	32.42	37.53	31.19	41.15	31.69	28.5	26.89	37.61	30.66	31.91	36.15	21.4	31.34	49.95	34.83	51.08	45.27	32.1	45.35
orf19.6849	39.3	67.59	47.71	40.87	19.51	27.14	35.03	26.89	59.9	23.92	35.75	24.35	41.04	34.55	21.39	41.99	26.07	17.79	36.93	31.26	34.83	50.64	28.58	30.49	59.19	30.6	54.6	49.78	27.78	21.78	47.98	29.81
orf19.6850	32.83	20.63	26.12	7.65	9.33	5.1	9.99	8.27	6.91	10.31	16.49	10.33	17.79	12.38	21.57	17.56	18.67	19.25	17	13.57	23.17	19.28	20.12	22	23.97	18.53	61.97	67.94	49.3	44.06	43.81	43.49
orf19.6851	2.73	3.54	3.84	5.72	18.34	6.26	24.2	28.47	20.67	8.19	6.6	6.44	9.68	13.35	8.96	12.15	11.93	6.01	6.52	9.79	14.43	13.25	14.97	13.94	11.86	14.64	3.83	3.91	3.83	2.63	2.73	2.35
orf19.6852	82.56	86.21	83.91	50.29	62.74	40.76	69.36	71.45	47.54	41.61	40.02	31.77	36.01	32.33	36.66	26.35	34.39	48.52	31.38	37.29	34.69	28.45	32.93	42.28	77.18	41.64	42.63	83.51	51.06	45.06	54.68	49.98
orf19.6852.1	1075.2	1588.68	959.14	56.24	50.26	29.09	289.64	177.86	477.46	52.11	264.71	133.82	253.75	320.05	60	134.44	64.23	138.55	267.94	157.41	259.36	208.17	159	170.61	335.11	172.72	90.91	94.91	150.77	309.86	550.58	269.36
orf19.6853	80.04	72.19	151.06	135.13	108.78	203.9	137.06	124.71	159.6	224.9	182.18	214.83	201.93	206.16	130.09	122.33	148.56	103.01	90.32	127.87	128.06	118.31	135.37	119.96	66.51	161.81	159.28	94.54	226.51	276.05	146.08	240.1
orf19.6854	1121	698.39	1483.74	588.71	387.66	704.5	543.12	442.3	693.86	1937.89	1433.53	1545.76	1455.58	1557.61	1227.47	802.09	1462.03	762.62	811.94	1071.96	677.3	548	673.28	681.8	227.88	611.31	1718.08	888.87	2911.22	3052.35	1229.62	2797.87
orf19.6855	72.88	45.58	72.97	59.06	53.53	105.4	56.19	38.75	65.37	53.37	32.99	44.33	28.14	56.12	34.02	40.21	50.33	29.74	35.14	37.2	67.55	49.73	56.67	64.09	39.16	83.14	55.36	40.7	57.02	64.51	43.6	60.4
orf19.783	31.99	20.79	31.92	15.75	19.72	18.44	21.72	17.1	26.39	16.41	14.98	13.67	13.28	18.84	15.79	12.18	19.11	12.68	14.56	14.78	23.88	18.01	16.34	22.63	14.68	19.06	23.5	11.57	20.23	27.09	20.13	25.43
orf19.782	30.07	18.12	28.34	4.24	2.25	4.65	9.43	5.43	8.08	24.57	18.93	24.04	26.93	25.66	26.71	26.28	33.4	18.87	21.86	26.75	27.24	22.58	23.91	33.06	16.17	29.31	37.15	17.05	40.38	44.3	29.69	37.94
orf19.781	2.4	3.77	3.91	0.96	0.58	0.64	1.57	1.4	1.37	0.2	0.55	0.4	0.44	0.15	0.33	0.21	0.16	0.35	0.32	0.13	0.61	0.61	0.33	0.2	0.79	0.26	0.99	1.82	1.06	0.9	2.79	0.9
orf19.780	1.61	1.12	3.91	8.16	5.2	8.84	1.95	2	2.18	7.18	5.91	4.95	3.96	3.64	3.95	1.68	2.72	3.66	1.88	1.58	3.94	1.83	2.98	3.44	1.04	2.99	4.2	1.86	5.62	4.51	1.83	4.65
orf19.779	24.56	22.58	15.72	46.32	70.74	58.86	89.39	84.29	77.9	59.22	60.76	54.62	77.76	72.52	91.23	90.37	89.22	84.33	73.73	71.63	94.39	73.66	84.75	78.54	58.01	97.19	46.56	49.68	59.1	43.17	39.21	49.05
orf19.778	589.31	384.72	552.7	36.17	48.36	58.33	132	93.23	124	141.22	165.77	141.46	296.04	302.57	688.73	457.38	590.6	1117.58	943.49	947.84	869.03	682.05	728.96	931.17	526.74	810.72	1605.13	975.1	1882.95	1973.07	1287.97	2066.55
orf19.776	0.49	0.18	0.27	0.63	0.23	0.45	0.18	0.29	0.04	0	0.05	0.16	0	0.04	0.22	0.15	0.08	0.07	0.06	0.02	0.22	0.27	0.05	0	0.19	0.16	1.75	0.78	1.7	1.76	0.74	1.03
orf19.775	61.9	52.95	48.85	26.75	24.44	19.83	9.63	11.54	8.6	20.65	30.3	12.11	22.64	12.04	53.98	29.93	38.6	36.36	32.81	24.26	43.48	35.86	33.4	48.7	42.15	33.55	197.61	212.05	156.26	126.62	124.96	121.21
orf19.773	47.55	60.06	23.69	112	110.36	110.99	79.68	104.74	101.96	84.42	51.83	103.42	32.43	89.08	24.63	48.91	51.49	25.21	45.18	45.7	51.74	54.35	59.7	33.89	61.79	47.45	11.27	24.6	8.32	25.03	49.53	23.34
orf19.772.1	47.61	33.81	41.22	35.05	39.07	45.87	40.26	28.59	75.46	26.97	35.56	29.8	28.16	37.83	24.47	26.83	21.3	19.66	28.66	37.22	43.7	34.7	27.86	33.13	29.42	41.57	27.2	11.74	40.67	32.3	38.36	43.21
orf19.772	281.96	351.2	214.81	257.14	198.4	124.93	237.44	263.5	174.1	159.61	148.58	163.5	149.97	192.73	172.26	140.72	186.3	181.92	167.69	191.97	167.89	159.09	172.7	164.98	388.75	137.68	174.39	440.23	173.59	185.76	335.25	170.79
orf19.771	197.92	213.43	120.14	127.27	59.66	122.15	9.2	14.82	13.15	29.51	34.19	27.32	30.52	23.75	102.03	71.46	91.59	66.14	46.29	47.07	84.09	79.9	80.1	70.12	132.67	61.13	221.21	484.52	241.49	148.11	243.52	186.53
orf19.769	11.52	8.05	10.92	1.39	2.9	3.39	2.21	2.71	2.62	4.25	3.41	3.48	3.91	5.66	31	26.97	28.59	25.13	23.94	23.52	50.81	43.84	47.5	43.07	41.29	38.44	25.77	28.18	29.76	28.91	26.81	37.35
orf19.768	6.63	5.65	6.37	17.04	13.9	29.11	18.54	20.44	28.76	24.81	22.32	17.8	28.35	17.49	56.13	27.47	41.19	62.38	46.51	39.14	60.64	36.99	38.55	46.65	24.27	42.37	14.48	9	14.06	9.14	6.36	9.28
orf19.767	54.45	42.39	16.12	44.55	45.58	72.52	85.7	87.33	85.58	33.67	38.35	30.37	57.08	58.41	89.22	51	105.11	138.92	129.03	82.2	130.81	83.24	83.86	113.85	195.71	182.25	30.49	49.45	28.39	42.52	37.86	59.89
orf19.764	19.33	12.52	17.46	16.24	21.97	26.39	18.68	18.72	27.15	30.05	27.56	24.07	30.28	32.24	32.28	22.27	38.5	24.41	26.15	25.46	33.25	21.77	24.3	27.72	14.29	27.5	36.59	17.23	42.58	39.72	21.43	35.62
orf19.763	40.53	32.75	55.27	53.41	46.16	60.13	44.53	44.69	85.89	93.85	75	91.45	87.08	74.96	88.8	70.9	86.53	83.39	69.37	83.89	72.24	71.49	86.21	66.39	33.32	55.64	63.93	39.63	83.25	71.06	49.09	71.06
orf19.762	0.22	0.11	0.19	0	0.14	0.45	0.07	0	0.26	0.12	0.09	0	0.08	0.02	0.11	0.08	0.14	0	0.08	0	0.08	0.03	0.07	0.03	0.05	0	0.26	0.21	0.16	0.27	0.44	0.4
orf19.761	25.06	14.5	26.58	13.29	5.99	21.89	9.45	6.63	12.56	24.5	21.82	17.15	22.98	20.6	28.4	16.6	26.38	20.94	16.88	20.72	21.99	15.3	16.75	21.31	6.58	24.23	36.19	14.74	45.59	49.13	19.21	39.57
orf19.760	159.13	381.29	265.59	345.83	287.51	344.69	311.01	276.57	270.94	182.89	231.97	252.39	209.45	192.3	90.81	185.21	122.01	84.88	160.36	107.35	113.24	152.66	97.41	105.27	215.12	126	193.59	236.77	132.22	179.09	268.94	154.92
orf19.759	48.59	36.45	57.73	65.26	82.58	68.25	99.08	76.88	118.62	110.78	106.3	91.02	113.54	119.56	173.4	106.51	190.1	135.96	127.95	125.06	156.75	109.53	123.17	151.34	74.56	103.95	90.77	52.38	111.08	101.17	55.63	88.26
orf19.758	18.16	11.73	25.38	33.29	34.13	42.93	30.69	28.44	43.89	26.71	22.21	26.95	16.07	26.69	21.39	23.78	27.91	19.5	19.39	23.44	32.94	32.17	38.52	31.93	16.86	34.11	26	12.68	27.81	22.51	14.6	30.68
orf19.757.1	1.15	1.34	2.01	0.63	6.41	3.85	5.02	4.05	9.58	3.49	5.8	4.68	2.37	2.85	3.29	4.05	2.24	0.74	3.66	4.08	5.38	3.66	3.85	1.81	2.68	5.4	0.56	0.71	3.78	5.47	1.13	2.41
orf19.757	54.12	36.3	51.15	21.06	32.19	26.26	28.96	26.61	29.76	36.96	36.76	30.42	35.45	37.58	47.4	38.65	55.09	40.59	38.98	35.8	57.02	39.17	41.32	51.15	27.58	44.56	83.63	45.7	74.79	81.56	57.95	71.71
orf19.756	0.08	0.4	0.03	0.43	0.49	0.32	1.38	0.31	0.66	0.15	0.52	0.55	0.45	0.35	1.4	1	1.32	0.36	0.78	1.32	0.77	1.08	0.61	0.39	0.35	0.15	1.14	0.81	0.61	0.18	0.25	0.16
orf19.755	51.6	110.11	54.43	194.11	175.56	142.24	172.73	193.63	149.67	124.32	147.06	146.35	121.24	134.84	54.21	95.53	74.4	53.75	73.92	79.66	75.02	96.29	88.89	71.34	150.35	85.1	70.73	109.26	58.81	81.28	132.28	66.17
orf19.754	239.87	157.59	335.44	439.16	358.11	515.91	434.45	311.45	545.62	651.45	523.4	623.38	499.6	585.53	637.56	487.76	726.86	532.57	470.96	587.12	570.03	491.36	550.89	553.62	269.38	509.32	144.3	112.05	205.62	316.23	194.68	309.62
orf19.753	25.62	17.01	54.88	9.56	11.27	14.06	9.15	7.93	9.37	13.91	15.08	17.65	11.84	9.37	30.2	22.25	31.54	24.92	17.33	16.95	34.22	28.03	25.77	21.25	14.22	19.28	11.16	12.73	14.09	33.88	36.41	35.07
orf19.752	73.23	49.82	70.8	38.58	39.63	37.35	55.68	52.32	46.05	64.27	96.87	83.86	126.79	96.41	97.57	84.43	78.05	107.84	74.9	81.41	76.95	69.1	79.79	83.41	104.58	87.28	92.76	107.78	79.5	84.6	68.12	67.4
orf19.751	4.57	6.55	4.73	1.4	0.28	0.61	6.76	0.56	4.86	0.37	0.26	0.36	3.03	3.01	2.71	2.06	2.5	4.75	6.12	6.12	5.46	3.26	5.36	5.64	7.75	3.47	4.27	10.79	6.43	3.52	7.18	4.39
orf19.750	3.74	2.82	3.26	2.04	1.26	2.76	2.93	4.09	2.6	0.24	0.17	0.38	0.38	0.92	0.44	0.85	0.36	0.84	1.09	1.48	1.98	2.61	3.26	2.81	1.06	2.63	6.58	3.35	7.79	9.92	3.92	9.52
orf19.48	34.84	27.07	32.17	28.82	26.97	42.96	12.86	15.16	23.04	32.75	29.58	22.43	16.17	36.07	18.8	14.16	32.63	9.88	18.12	12.72	27	12.96	12.61	18.13	14.18	14.92	81.45	45.8	57.64	67.56	36.81	56.3
orf19.50	71.48	45.42	52.35	50.84	35.46	64.16	33.77	31.73	35.38	32.63	41.62	29.43	59.77	34.07	70.5	51.56	51.92	85.15	61.29	47.28	55.94	44.14	39.17	56.45	58.78	47.02	61.94	69.55	42.99	47.07	53.76	41.14
orf19.51	49.96	59.05	61.46	156.95	208.49	228.52	132.45	181.55	88.26	149.43	142.78	111.06	103.43	122.27	76.03	61.93	117.95	44.17	59.21	43.94	101.38	68.47	60.66	77.11	115.82	94.98	139.27	189.12	113.46	167.12	134.49	142.33
orf19.52	44.85	40.46	38.78	115.75	110.13	102.56	99.49	94.45	89.22	88.23	91.89	73.19	85.96	85.56	71.82	67.71	76.76	52.19	62.19	55.9	82.95	75.23	68.66	78.34	62.18	63.37	67.24	74.1	73.68	74.65	73.22	62.95
orf19.53	37.93	23.86	31.97	28.7	34.53	47.09	34.05	33.37	36.66	50.09	40.11	48.37	53.17	45.83	63.82	54.07	52.02	68.76	47.84	46.73	60.38	44.97	59.91	56.26	32.13	78.33	43.03	36.56	58.3	66.3	41.52	54.03
orf19.54	26.21	16.14	22.84	32.4	38.99	34.14	52.09	60.85	37.95	16.72	20.81	19.6	97.35	65.5	93.96	43.06	68.2	115.95	69.54	69.1	91.01	65.51	74.37	90.3	114.87	83.63	29.03	58.59	26.18	94.58	47.35	47.18
orf19.55	129.53	147.39	125.78	195.56	82.96	231	95.71	67.59	103.21	53	64.17	62.42	66.6	69.21	56.88	123.4	48.7	54.37	144.23	49	128.96	190.21	78.19	138.41	184.25	77.96	176.87	158.83	86.09	109.59	176.56	83.96
orf19.56	18.61	16.72	21.03	20.18	26.55	21.34	16.99	20.68	15.06	47.12	41.19	32.11	36.27	27.94	46.42	39.33	42.18	25.81	24.09	26.62	31.25	25.42	27.62	33.65	35.53	25.79	42.81	39.17	35.45	31.63	29.15	26.96
orf19.57	32.79	43.63	29.81	50.85	81.16	56.17	66.29	41.1	62.35	52.11	63.22	57.29	89.93	53.41	104.17	72.44	85.48	128.26	54.24	89.66	95.74	85.2	98.88	96.13	107.22	98.02	28.07	47.67	35.04	27.58	24.55	23.8
orf19.58	58.48	39.72	47.99	134.27	186.52	206.55	129.92	185.29	148.19	110.88	81.28	115.42	58.26	116.75	50.47	59.48	85.96	39.17	60.8	64.76	75.61	64.04	78.92	52.31	53.56	69.55	23.83	30	23.38	38.72	41.73	39.06
orf19.59	101.85	115.8	45.12	314.4	247.47	435.46	206.97	268.57	238.47	142.74	103.37	178.28	60.02	148.2	35.84	83.83	78.45	33.88	91.2	78.94	83.4	112	101.51	49.47	165.4	110.36	17.05	39.21	11.28	41.3	106.43	36.72
orf19.4064	20.33	16.92	15	13.6	22.61	8.06	22.72	25.03	18.08	19.97	18.17	14.88	15.46	26.56	14.04	13.11	19.09	8.11	10.97	10.75	27.82	21.41	18.98	22.56	19.15	17.67	25.56	28.51	28.13	29.77	22.1	24.84
orf19.4063	0.08	0.2	0.1	0.06	0	0.14	0.2	0.14	0.09	0.18	0.13	0.15	0.2	0.14	0.03	0.14	0.03	0	0.09	0	0.12	0.33	0.39	0.07	0.09	0.22	0.45	0.14	0.3	0.48	0.28	0.16
orf19.4062	47.17	36.75	42.88	56.75	67.44	62.76	59.59	69.65	62.2	47.47	41.38	46.42	48.3	59.06	44.96	47.78	45.04	39.57	40.05	48.49	48.12	46.04	54.18	44.21	64.97	46.86	37.21	59.84	39.9	36.44	40.04	33
orf19.4061	6.99	7.16	11.09	14.72	17	23.49	30.44	18.42	35.11	20.24	25.86	25.63	37.26	29.08	31.17	22.66	33.59	19.96	19.72	25.59	28.53	20.75	29.68	22.05	11.02	21.58	23.93	12.12	25.5	14.36	7.55	13.85
orf19.4060	170.86	107.05	209.53	691.85	859.2	940.98	680.76	689.86	617.73	925.75	805.04	812.6	685.68	696.16	799.28	840.32	824.67	597.4	595.49	588.41	695.05	643.51	688.55	743.26	482.03	879.82	45.83	45.4	51.29	103.92	84.57	116.02
orf19.4059	65.64	38.33	59.29	25.41	31.55	21.27	30.66	33.28	24.7	27.5	24.94	16.8	29.04	25.58	35.56	23.52	28.54	37.53	29.56	25.7	28.87	23.96	23.58	31.89	29.98	28.75	67.06	68.76	61.41	49.68	44.67	43.13
orf19.4057	0	0	0	0	0	0	0	0.18	0	0	0	0	0	0	0	0	0	0	0	0	0	0	0	0	0	0	0	0	0	0	0	0
orf19.4056	321.78	221.14	470.52	138.44	95.02	245.32	208.29	124.74	195.97	43.39	63.44	32.72	35.73	56.34	28.95	20.36	36.45	31.69	24.26	49.01	14.18	4.75	9.04	34	7.66	34.16	132.22	67.49	204.69	445.69	186.17	437
orf19.450	0.86	2.73	2.99	0	0.41	0.41	0.15	0	0.33	0	0	0	0	0	0	0	0	0	0.23	0	0	0	0	0	0	0	0.42	0	0	1.08	1.05	0
orf19.449	860.19	698.54	877.54	35.98	34.21	11.94	19.57	44.25	9.62	94.61	236.13	58.33	165.32	49.22	114.72	70.92	78.57	57.42	55.15	53.93	42.76	26.49	30.92	69.84	28.36	40.76	1355.69	804.88	1030.11	854.46	672.65	826.91
orf19.448	165.89	117.13	220.82	28.57	29.92	25.94	31.56	30.71	29.46	70.96	66.68	53.51	104.03	69.12	122.74	73.89	98.95	132.57	86.14	107.62	99.05	85.04	107.07	117.03	50.86	124.31	194.17	121.76	242.09	204.96	111.92	197.5
orf19.446.2	171.51	259.82	192.8	144.24	140.41	95.62	147.4	128.59	183.79	89.93	157.9	123.09	128.17	123.59	51.11	88.56	66.67	52.39	81.35	76.68	64.55	56.05	56.17	57.21	82.62	54.96	159.44	237.93	149.71	160.25	243.69	139.45
orf19.446.1	463.89	890.31	638.4	515.65	283.22	322.45	351.84	284.59	494.23	244.38	350.31	363.04	286.44	389.39	133.45	327.7	149.63	96.13	255.26	165.28	286.26	321.36	200.15	186.12	335.89	155.37	472.62	516.44	349.72	376.3	583.12	297.38
orf19.446	57.91	41.58	72.96	15.69	7.21	20.91	20.74	13.59	25.81	16.16	8.32	9.9	12.87	19.39	23.56	11.55	21.1	31.8	17.14	20.49	34.94	22.01	30.27	36.56	19.02	41.63	45.47	29.09	58.23	87.65	38.05	74.96
orf19.445	74.8	102.54	139.23	244.15	228.87	350.93	196.26	192.91	174.98	208.82	150.15	197.57	121.49	179.25	86.24	125.35	135.61	55.31	89.02	85.18	163.59	162.74	157.57	139.44	130.34	184.75	104.75	108.49	110.9	153.86	158.89	158.8
orf19.444	5.19	2.92	7.85	13.01	14.6	27.18	15.86	13.6	21.34	16.54	11.11	17.08	9.73	16.34	7.51	8.61	14.69	8.94	8.35	13.15	15.74	9.45	14.83	9.9	9.47	16.58	3.92	3.4	4.62	4.64	8.05	7.83
orf19.443	70.08	106.86	76.03	260.72	129.39	248.64	156.92	153.92	250.75	145.15	93.05	186.41	99.97	163.11	69.44	170.51	76.53	54.14	161.96	73.66	168.69	193.49	144.81	117.37	136.1	85.09	51.84	52.36	49.34	41.22	80.25	56.21
orf19.441	122.81	81.62	180.93	118.78	155.69	193.21	101.99	106.65	123.95	184.09	160.94	145.99	201.21	168.66	243.55	166.39	223.46	191.24	163.49	182.82	184.74	156.42	176.25	205.42	85.06	204.39	296.45	132.6	333.71	222.71	122.53	192.4
orf19.442	1.2	0.47	3.41	1.96	1.81	4.59	2.27	3.69	1.26	1.83	0.9	1.74	4.47	2.02	3.8	2.23	5.63	3.24	4.83	1.56	3.74	2.8	4.11	11.65	1.43	5.14	8.78	0.1	8.18	4.75	2.23	1.82
orf19.440	36.32	18.54	34.05	22.18	25.46	31.67	20.34	14.76	23.18	46.9	40.39	35.44	40.22	36.15	55.35	37.08	55.8	38.5	32.11	42.64	36.8	31.88	39.85	35.67	15.74	41.17	52.7	26.97	60.69	56.73	34.04	57.09
orf19.439	91.88	250.98	143.13	212.77	296.89	264.94	244.82	301.89	160.51	232.74	158.04	223.48	203.51	189.58	128.11	135.29	139.42	89.67	78.66	112.66	125.88	115.22	154.92	136.45	238.63	160.59	142.7	323.19	192.93	198.63	257.58	188.68
orf19.438	48.61	39.25	39.29	30.64	38.85	28.43	34.29	40.63	30.29	29.27	25.22	21.94	28.01	31.53	27.19	25.83	31.02	22.93	25.04	25.38	27.2	27.7	27.38	30.26	34.49	28.71	49.4	69.17	45.81	50.06	45.67	48.21
orf19.437	120.67	85.5	141.9	168.15	128.83	263.23	158.59	113.48	238.1	326.82	247.78	269.4	242.17	289.01	329.36	206.36	404.18	261.64	241.1	255.88	296.36	215.56	255.12	269.23	109.56	290.87	95.45	53.83	130.1	194.52	92.05	183.41
orf19.434	115.96	76.05	106.93	14.86	24.04	18.48	29.28	26.12	27.91	50.04	74.56	38.77	203.67	79.96	229.49	140.1	167.89	371.84	197.12	188.41	176.1	148.76	158.35	196.47	117.59	172.94	117.41	100.33	119.87	149.25	94.37	132.65
orf19.433	15.47	12.55	18.33	23.51	39.12	26.11	49.01	45.72	45.45	18.89	20.57	16.23	22.75	21.48	17.99	18.46	19.1	12.56	16.7	16.21	17.09	15.74	15.11	20.27	17.72	16.62	10.11	15.95	11.2	10.23	10.78	11.61
orf19.432	68.2	86.23	43.94	131.78	53.85	82.08	44.93	43.82	44.55	31.32	19.4	28.6	14.5	29	13.25	21.96	17.07	12.16	26.88	16.12	23.98	35.42	22.12	20.59	52.06	18.87	58.68	72.71	36.47	25.57	73.26	28.58
orf19.431	36.95	18.52	38.48	39.78	32.33	62.55	29.59	23.06	39.75	49.91	41.6	39.02	24.98	40.59	18.69	17.73	24.27	11.77	19.02	16.79	65.67	46.33	49	59.05	24.56	52.46	74.14	27.57	56.35	41.75	27.63	28.7
orf19.430	29.49	20.8	58.29	14.44	30.84	26.22	27.14	27.42	28.14	18.34	23.37	20.43	37.48	18.81	25.7	27.55	19.06	27.42	23.94	26.17	41.13	42.15	47.87	53.81	34.55	42.66	80.33	39.4	67.76	35.28	27.29	28.65
orf19.429	64.38	39.14	59.9	81.16	103.39	131.74	79.38	99.98	95.86	67.82	56.34	75.97	40.04	82.29	38.44	45.76	67.88	37.08	47.99	53.91	61.55	55.97	60.93	49.26	33.72	56.5	29.77	25.21	30.13	42.12	34.04	38.68
orf19.428	24.66	23.07	19.27	8.53	8.59	9.35	5.69	4.31	5.26	17.7	15.87	10.16	14.94	9.79	28.62	15.2	24.53	24.01	19.25	17.86	27	19.04	20.13	32.06	14.52	20.99	96.61	55.48	99.45	77.07	54.82	71.31
orf19.427	17.25	11.95	18.54	25.94	37.68	35.86	21.79	15.05	24.21	25.29	19.17	20.3	10.12	26.42	11.55	11.93	24.35	5.98	9.82	8.96	22.41	15.68	16.62	16.44	9.56	17.18	12.55	8.23	14.6	13.61	9.44	14.3
orf19.426	65.2	38.19	53.1	42.66	67.47	78.15	71.32	91.66	68.9	50.44	47.91	49.06	56.05	55.89	60.63	45.36	65.76	40.57	49.08	46.26	64.5	44.49	44.35	55.39	45.05	71.92	65.67	61.37	56.24	61.1	42.66	52.95
orf19.425	49.32	46.33	49.36	69	76.2	91.19	59.07	59.49	53.34	50.55	35.39	52	35.8	48.41	34.65	41.23	30.37	27.01	28.74	30.14	43.41	42.98	42.95	40.85	45.55	48.91	60.08	85.16	77.18	90.79	69.46	78.51
orf19.424	188.62	183.03	190.51	20.53	32.74	21.79	24.66	20.05	20.33	58.95	50.61	44.1	83.57	65.83	95.64	86.48	77.83	127.32	86.85	118.41	108.64	102.9	133.37	100	89.28	123.03	201.49	175.81	252.65	256.54	202.66	274.3
orf19.423	219.49	309.04	202.76	152	81.2	156.97	137.27	118.1	171.8	74.96	96.74	89.92	96.42	100.03	59.51	139.58	63.95	71.2	170.96	76.28	74.2	143.99	60.23	60.38	122.89	63.4	146.65	150.72	61.52	63.79	142.8	55.22
orf19.422	7.53	6.94	6.51	8.79	6.32	17.23	10.51	5.8	13.68	22.46	13.35	17.32	16.78	21.15	21.82	14.22	25.8	19.71	16.88	22.07	22.11	17.89	21.73	23.01	7.24	23.11	12.86	8.53	22.18	24.55	9.83	21.67
orf19.419	53.38	30.21	75.43	4.74	3.36	4.22	1.75	2.09	1.76	2.27	3.13	0.84	2.83	1.98	2.66	1.2	2.94	3.29	2.23	1.33	4.21	2.86	2.26	4.51	3.18	5.03	53.98	29.3	34.37	28.87	21.35	30.87
orf19.420	0.14	0	0.59	0.66	0	0	0	0	0	0	0	0	0	0.17	0	0	0	0	0	0	0	0	0	0	0	0	0.99	0	0.09	0	0	0
orf19.418	43.97	28.38	42.13	17.28	12.13	21.69	17.64	12.67	20.8	22.73	24.36	16.99	22.67	22.33	30.03	18.03	32.69	25.74	20.61	21.7	29.95	21.89	21.01	29.43	12.24	20.89	62.96	32.66	70.57	67.15	37.5	62.24
orf19.417	11.15	9.64	16.04	53.43	92.35	119.75	59.48	74.63	65.45	56.41	42.4	53.02	46.79	53.51	19.97	29.03	32.55	16.32	18.99	21.58	29.62	25.71	27.54	28.85	21.28	39.51	16.78	15.25	23.06	53.66	33.24	48.08
orf19.416	5.48	2.54	6.29	5.08	7.17	7.29	5.35	3.28	4.7	2.51	3.89	3.13	3.25	3.61	5.31	4.77	3.69	4.46	4.06	2.53	5.57	5.67	6.11	3.47	2.36	5.45	7.31	8.52	9.6	7.69	4.97	5.49
orf19.415	202.55	212.47	202.18	135.25	182.95	164.68	196.52	194.06	146.03	159.97	171.06	161.31	212.75	157.8	129.67	130.4	124.46	118.39	106.83	129.37	86.7	73.3	98.81	89.02	132.25	95.58	185.58	327.13	222.53	210.39	209.48	181.3
orf19.414	20.91	21.98	27.58	89.92	116.02	174.31	56.83	103.72	64.24	63.96	46.63	74.21	29.87	58.86	13.54	19.45	31.99	7.54	13.52	17.96	33.57	29.56	33.95	22.58	20.54	37.71	18.22	20.74	24.5	43.69	38.55	41.54
orf19.413.1	60.71	118.46	70.93	75.26	23.74	44.35	42.76	19.51	41.58	20.39	16.59	23.5	20.01	30.57	17.41	40.2	17.62	27.58	48.55	33.01	37.94	48.32	29.6	37.61	67.65	28.66	33.12	36.14	27.19	38.99	82.56	36.28
orf19.413	16.75	11.24	29.54	14.3	14.78	26.37	12.56	13.63	26	4.37	3.27	5.25	6.14	11.64	6.56	5.19	9.49	19.01	16.3	21.17	15.52	10.49	14.25	18.56	8.06	17.12	6.6	4.57	9.24	14.4	12.76	21.76
orf19.412	59.8	83.47	36.72	167.88	158.79	115.44	177.89	199.03	124.17	128.76	103.95	110.94	109.71	142.77	118.1	110.68	136.67	116.42	102.27	111.36	149.7	137.09	132.57	146.5	249.54	99.04	47.22	108.13	55.93	82.99	96.49	73.2
orf19.411	91.35	92.17	92.98	57.37	39.67	57.61	52.09	37.72	45.36	18.8	70.6	15.22	163.83	17.24	235.57	157.52	132.4	344.37	311.4	180.2	106.88	110.85	99.4	110.74	236.08	119.13	74.93	104	43.43	34.34	67.85	40.51
orf19.410.3	278.98	437.79	359.77	88.58	101.68	68.52	144.59	130.47	90.11	167.9	200.38	163.07	377.07	208.47	505.15	341.8	337.42	630.54	301	453.89	337.6	308.79	407.37	359.32	509.96	374.57	350.43	582.21	449.1	322.45	371.16	357.57
orf19.2495	5.8	5.03	8.92	3.42	2.4	5.06	3.28	2.14	4.51	5.28	4.93	4.52	3.8	5.4	5.83	4.57	7.47	4.68	5.43	4.98	8.5	6.22	5.87	8.09	3.29	6.25	10.45	3.71	11.59	10.72	6.37	10.42
orf19.2494	24.08	17.17	27.46	24.43	40.57	37.02	23.85	32.42	30.9	45.85	38.08	38.19	40.42	42.22	47.87	37.72	46.29	33.95	34.19	36.44	39.62	36.32	39.32	37.53	19.29	34.49	38.48	21.62	44.68	42.69	29.23	40.29
orf19.2492	0.11	0.42	0.14	0	0.46	0.46	0.58	0.37	0.46	0.03	0.04	0	0.14	0.36	0.34	0.45	0.27	0.31	0.17	0.5	0.48	0.76	0.37	0.75	0.54	0.24	2.23	2.23	1.27	0.2	0.55	1.17
orf19.2489	106.62	59.94	100.39	336.91	462.2	443.02	302.11	351.19	428.26	380.05	320.02	341.08	218.71	357.23	227.71	166.77	383.59	160.78	212.06	185.01	255	175.13	179.43	164.16	97.36	151.93	16.27	12.28	17.86	64.93	49.71	69
orf19.2488	77.54	100.12	52.85	223.27	131.21	202.63	140.64	148.03	146.39	68.3	60.51	84.81	57.66	79.82	47.01	58.12	61.51	49.9	69.07	55.84	64.78	72.9	66.06	40.65	108.24	58.93	29.7	60.78	23.39	33.79	79.29	27.72
orf19.2487	35.87	29.13	38.94	66.56	92.52	97.7	77.87	94.46	84.92	66.26	58.9	69.33	70.79	72.94	46.26	56.69	53.38	55.72	50.58	57.18	46.31	49.24	47.27	35.28	38.65	49.82	37	30.18	39.65	34.94	31.28	36.44
orf19.2485	63.92	53.12	47.56	80.84	93.81	73.81	85.37	93.68	84.48	91.91	84.94	82.71	74.15	95.95	92.18	63.05	131.03	75.05	91.41	75.16	95.44	69.72	65.46	80.42	68.11	63.01	84.51	56.94	67.98	70.07	56.78	64.99
orf19.2484	103.86	93.07	110.02	29.1	28.67	24.67	32.27	29.12	29.13	54.71	60.14	52.31	105.39	63.32	138.68	81.58	99.53	177.9	102.2	116.16	112.18	104.69	110.45	113.93	77.99	115.68	239.34	149.23	267.33	183.62	132.75	196.28
orf19.2483	582.5	886.55	615.94	190.75	185.66	144.09	327.3	316.69	303.6	192.75	282.2	214.27	306.97	281.96	267.24	609.55	218.14	259.69	642.21	307.54	372.33	674.38	334.56	334.65	739.66	286.14	567.03	501.01	272.45	194.02	459.55	186.73
orf19.2481	1.88	1.25	3.36	0.44	0.39	0.19	0.28	0.1	0.21	0.06	0.43	0.14	0.09	0.11	0.51	0.24	0.72	0.26	0	0.34	0.4	0.94	0.83	0.17	0.56	0.4	2.76	3.41	2.39	0.42	0.52	0.47
orf19.2480.1	156.73	90.12	274.58	6.18	8.79	6.68	13.01	7.49	11.03	16.7	16.31	17.34	23.83	18.25	21.95	25.65	25.81	31.46	27.81	22.4	42.45	40.57	38.91	55.31	31.38	57.28	306.45	122.31	278.57	132.96	99.21	130.95
orf19.2479	3.64	2.15	6.44	2.88	4.2	3.48	1.69	1.83	2.15	5.47	2.41	5.62	2.2	4.57	1.96	2.32	4.08	1.65	1.52	2.22	5.01	3.12	3.11	4.84	1.52	2.94	3.14	2.22	4.33	4.97	3.22	4.94
orf19.2478.1	1320.95	887.67	1289.01	3127.76	4464.31	3861.16	4811.36	5216.12	3856.46	4532.01	3998.41	4463.39	3620	4143.1	3447.76	3422.11	3642.45	3196.37	3042.73	3293.73	2870.35	2587.99	2787.08	2813.79	2908.98	2762.65	350.86	827.08	474.05	1266.53	980.34	1167.19
orf19.2478	21.07	40.31	16.22	30.97	43.37	25.64	39.07	25.02	28.33	14.81	12.09	16.21	11.63	17.99	11.63	16.37	14.16	7.13	9.09	10.7	28.07	21.33	19.21	20.4	40.04	24	14.13	32.09	15.67	12.93	21.84	9.37
orf19.2476	25.22	15.32	19.86	24.41	26.83	33.02	20.13	23.73	24.67	26.73	32.82	23.9	23.11	30.05	30.04	20.25	37.44	22.29	24.58	19.02	32.7	23.04	22	26.2	18.07	23.9	37.53	25.27	35.18	39.31	27.97	35.06
orf19.2475	0	0	0.15	0.28	0.24	0.12	0.35	1.19	1.37	1.1	0.35	0.77	1.21	0.21	0.6	0.62	0.86	0.49	2.81	1.9	2.9	2.73	2.34	2.22	1.18	2.37	0.25	0	0.12	0.48	0.12	0.53
orf19.2474	173.44	139.73	185.13	13.99	19.41	11.77	14.07	20.38	12.86	23.73	23.63	20.63	26.12	24.18	54.85	37.44	50.37	55.87	51.07	40.77	90.35	82.96	83.35	101.15	60.83	72.07	117.24	121.36	134.16	144.09	103.31	147.97
orf19.2473	38.17	32.43	39.47	57.93	75.71	67.11	73.29	68.61	79.01	68.13	76.11	59.6	67.39	71.63	78.01	75.46	84.63	57.75	62.66	59.27	87.43	74.26	75.57	81.27	51.29	75	81.66	47.15	75.93	65.51	49.18	57.34
orf19.2472.1	169.46	292.28	300.32	176.9	135.92	154.58	136.82	115.3	207.01	103.52	144.69	124.07	127.11	130.63	52.18	106.73	59.43	42.79	101.26	79.48	188.44	190.09	145.31	125.11	298.64	176.81	301.55	161.97	233.77	150.77	301.84	159.39
orf19.2472	81.08	133.9	74.02	74.95	48.25	67.47	63.27	54.5	72.08	29.93	35.04	32.38	31.68	32.9	31.15	51.21	30.67	27.6	46.45	32.21	37.27	64.31	40.46	30.29	74.87	33.79	78.2	102.64	45.39	42.76	98.74	49.61
orf19.2471	125.65	207.47	131.49	113.95	137.36	133.51	171.63	153.59	152.19	159.37	114.8	149.57	140.8	151.45	140.84	134.32	142.58	168.73	109.28	146.79	163.52	122.66	160.47	155.23	217.32	152.46	104.77	194.93	142.15	127.43	156.07	136.09
orf19.2469	18.68	11.84	22.35	11.96	10.44	14.39	9.96	9.32	13.73	20.95	19.63	20.72	25.27	21.56	26.38	21.69	24.45	25.68	21.64	23.1	25.19	21.28	29.04	22.68	10.04	23.82	15.59	11.11	19.84	21.77	11.79	18.66
orf19.2468	0.07	0	0	0	0.42	0.83	0.08	0	0.34	0.05	0	0.06	0.19	0.18	0	0.04	0.16	0	0.06	0.18	0	0.07	0	0	0.11	0.28	1.01	0.07	0.1	0.07	0	0
orf19.2467	7.6	3.64	6.74	24.49	35.16	27.54	13.12	24.68	16.63	30.47	31.31	26.57	32.37	26.35	20.06	18.94	20.06	18.98	20.64	19.82	18.57	15.27	20.21	19.56	9.29	18.15	41.71	10.17	24.15	11.98	13.67	13.29
orf19.2465	80.8	101.86	96.67	90.78	199.6	149.42	144.14	84.63	99.93	83.34	56.54	66.13	74.97	82.61	90.65	78.71	91.83	59.04	41.08	52.37	101.32	83.63	101.47	81.73	99.34	121.06	29	51.52	36.59	27.75	27.06	27.79
orf19.2463	34.78	20.32	34.21	24.61	21.76	23.9	19.79	12.51	19.51	17.8	16.67	17.06	23.42	21.64	19.26	19.87	18.73	15.88	14.92	15.41	18.98	20.27	14.76	14.68	14.28	16.33	15.87	16.35	14.92	16.08	21.74	24.04
orf19.2462	20.18	14.17	23.95	34.52	49.4	38.5	36.37	42.73	37.95	32.95	34.9	38.39	49.41	39.56	28.9	27.19	27.88	37.1	31.35	31.52	25.94	24.14	26.74	25.76	21.71	20.12	17.16	14.81	16.06	18.69	17.56	15.42
orf19.2461	53.47	83.11	52.8	9.33	7.32	6.78	40.5	57.56	29.27	23.61	17.49	28.25	35.16	56.51	18.44	22.6	25.49	34.72	41.05	42.4	26.3	20.96	28.72	35.54	51.62	28.87	51.63	100.87	61.32	56.83	73.94	63.43
orf19.2460	0.13	0.06	0.17	0.52	0.46	0.86	1.19	0.67	2.24	1.97	0.61	1.35	0.26	0.59	1.71	0.73	0.88	0.24	0.45	0.63	1.53	1.21	1.37	0.6	0.83	0.81	0.56	0.71	0.98	0.96	0.93	0.46
orf19.2459	36.64	24.81	35.42	28.19	35.61	44.3	40.44	34.76	47.34	24.1	19.92	14.8	13.37	16.84	14.97	10.17	18.22	15.39	13.86	11.06	17.84	11.25	12.68	18.07	9.57	17.07	14.63	10.25	16.35	32.1	24.1	42.51
orf19.2458	252.25	141.49	290.65	24.09	21.12	38.97	11.21	11.43	11.29	21.81	22.06	15.25	32.93	15.83	47.03	25.05	32.5	41.58	24.62	28.93	39.41	26.59	32.69	48.67	19.56	49.41	260.86	112.55	287.14	260.91	137.32	246.45
orf19.2457	8.25	7.79	17.52	17.68	26.85	20.66	24.72	19.7	20.27	4.03	4.89	6.99	0.81	8.03	0.23	0.31	0.7	0.03	0.36	0.48	0.9	0.71	0.87	1.03	1.05	1.28	1.47	2.63	1.93	2.96	6.13	4.05
orf19.2455	16.03	14.73	15.98	12.62	13.83	11.19	9.43	11.79	8.79	19.82	24.03	18.7	23.55	22.64	30.01	20.37	29.96	31.26	30.04	27.4	36.14	24.16	25.38	41.87	35.27	33.77	36.56	37.16	42.19	43.57	37.06	44.42
orf19.2454	37.88	24.73	47.58	78.89	146.92	108.09	51.45	84.74	63.71	93.75	126.41	113.63	105.73	178.11	93.83	64.57	106.77	95.07	97.5	75.59	85.5	65.31	62.34	67.89	50.18	59.52	120.29	83.19	113.13	114.49	76.43	111.33
orf19.2452	37.68	29.32	23.26	26.87	25.08	24.29	76.29	58.45	40.24	42.1	46.01	64.59	37.22	70.28	23.75	21.66	25.39	41.24	31.36	33	33.48	23.31	27.59	38.88	70.27	36.15	15.5	22.03	12.28	18.91	19.88	12.79
orf19.2451	4.05	1.13	4.07	17.2	9.35	26.19	27.95	9.25	9.86	108.18	153.36	137.68	139.08	118.64	51.83	38.51	45.17	61.13	25.35	34.91	13.85	12.6	16.11	15.39	10.93	22.95	2.37	2.01	2.81	7.45	3.03	6.65
orf19.2449	0	0.03	0.07	0.06	0	0	0.14	0.09	0.39	0.07	0.03	0.03	0.02	0.14	0.05	0.18	0.25	0.14	0.12	0.07	0.24	0.39	0.2	0.21	0.03	0.14	0.19	0.11	0.4	0.21	0.14	0.24
orf19.2447	25.91	18.67	24.31	20.18	16.46	17.63	21.64	22.3	23.94	15.83	14.66	18.3	16.81	27.17	16.79	20.28	23.57	19.34	21.28	21.87	29.04	21.74	22.16	26.84	21.37	22.42	27.82	24.55	27.17	30.98	23.34	26.89
orf19.2446	48.34	83	60.08	2.66	3.39	2.32	6.39	5.41	4.27	32.7	32.06	26.89	41.19	35.23	48.4	46.96	45.16	28.7	32.58	34.36	52.13	39.35	43.56	63.97	99.45	53.46	89.2	160.71	93.04	79.62	108.31	93.63
orf19.2445	0.12	0.35	0.57	0.8	0.29	0.15	0.74	0.81	0.52	0.13	0.14	0.06	0.25	0.1	0.41	0.26	0.36	0.12	0.35	0.25	0.21	0.31	0.22	0.65	0.16	0.23	0.21	0.49	0.26	0.54	0.39	0.17
orf19.2444	215.08	321.08	213.91	112.05	93.29	82.5	165.84	130.93	134.71	47.67	37.04	40.42	27.21	54.77	39.48	47.97	55.07	34.33	47.06	47.68	76.89	89.94	79.28	87.31	143.94	71.85	91.76	145.29	99.69	94.46	157.96	100.2
orf19.2443	20.98	15.13	23.04	26.24	20.9	34.01	38.24	27.78	43.79	36.84	33.8	27.62	45.03	38.51	57.98	36.18	55.01	46.35	41.53	45.03	49.92	36.43	40.65	42.34	25.61	46.66	50.56	26.06	51.14	51.81	27.67	42.38
orf19.2442	40.32	64.29	35.63	33.42	27.22	48.35	34.56	27.67	41.53	17.6	19.01	19.2	19.93	20.95	17.91	34.99	18.33	17.93	35.95	13.26	30.48	38.38	24.05	24.25	41.76	24.67	50.62	56.61	28.61	21.33	41.52	18.28
orf19.2440	34.11	31.93	24.41	22.15	17.6	20.77	18.28	15.13	18.79	15.28	16.9	13.69	13.11	17.18	16.59	18.98	19.67	12.62	20.54	11.96	22.28	17.91	13.28	18.64	26.09	12.4	43.26	45.1	27.24	28.31	37.16	22.82
orf19.2439.1	1424.74	1175.12	1702.66	1107.84	1317.66	995.12	1108.92	1026.24	1152.27	1035.7	1362.08	1262.53	1322.16	1135.97	769.77	877.77	727.58	732.52	704.78	901.62	622.29	629.93	687.69	529.1	579.75	660.03	1119.53	1296.65	1539.66	1669.75	1654.06	1610
orf19.2439	232.35	173.2	311.41	292.47	285.31	282.35	266.93	219.4	329.58	290.37	312.86	320.53	276.58	292.57	204.17	231.38	206.55	159.49	166.03	210.36	190.65	176.8	196.93	147.24	119.86	142.13	335.39	249.71	388.51	321.33	260.15	311.98
orf19.2438	428.2	838.29	594.59	738.01	437.49	724.1	451.73	487.46	411.51	372.22	371.26	380.49	357.09	346.77	139.87	405.96	183.07	113.47	272.94	169.6	273.33	421.39	233.61	235.8	502.07	218.75	611.04	773.64	360.86	389.34	777.73	328.98
orf19.2437	305.34	585.14	312.27	143.9	96.55	83.36	119.29	98.23	104.46	92.08	120.28	93.51	125.14	100.79	143.35	181.18	139.65	142.48	212	122.9	144.09	190.75	134.13	133.68	260.2	89.85	374.7	438.48	221.02	180.47	330.16	170.66
orf19.2436	34.19	27.04	51.49	33.3	39.17	51.08	31.92	35.55	33.98	36.9	31.93	28.74	27.6	33.85	30.97	24.17	37.05	28.37	20.66	23.11	36.7	25.81	24.98	30.56	19.14	34.34	32.02	18.16	28.1	33.68	25.68	29.16
orf19.2435	275.06	224.1	210.26	689.28	870.9	847.17	704.23	926.14	695.46	796.01	616.18	706.27	446.17	688.02	489.83	528.52	723.21	358.17	497.3	430.64	617.54	509.83	511.99	462.43	438.07	459.66	187.01	292.28	221.58	341.77	304.02	352.16
orf19.2434	25.68	20.66	22.87	39.52	34.46	37.65	29.65	25.29	33	39.89	35.99	37.18	47.2	48.3	58.04	49.32	58.41	45.32	46.92	43.98	52.54	44.99	41.65	50.12	33.83	39.47	53.54	37.82	48.28	43.36	33.8	41.77
orf19.2433	23.57	33.71	14.34	13.39	9.08	5.84	11.75	9.58	9.66	9.71	12.24	12.12	15.38	13.59	11.57	23.05	10.99	9.88	22.05	11.13	16.28	17.38	16.04	15.66	25.42	8.75	26.49	27	20	16.11	24.71	11.67
orf19.2432	581.29	378.16	597.83	70.28	83.05	145.33	120.64	76.94	227.13	50.15	53.88	46.19	55.89	72.59	50.54	48.68	55.46	48.31	47.6	48.15	64.06	45.56	53.51	62	45.49	71.17	68.92	72.25	74.03	187.3	175.08	175.63
orf19.2431	1.37	0.51	2.9	0	0.57	0.28	14.6	4.12	43.77	0.25	0	0.15	0.1	3.75	0.42	0.1	0.43	0.75	0.62	0.12	2.61	0	0.75	1.1	0.45	1.12	0	0.36	0.55	0.93	0.86	1.02
orf19.2430	0.18	0.16	0.08	0	0.33	0.07	0.24	0	0.27	0	0	0	0	0	0	0.05	0.07	0	0	0	0.12	0	0	0	0	0	0.07	0.85	0	0.17	0.34	0
orf19.2429	3.65	3.3	3.01	2.18	1.25	1.45	1.36	0.87	0.8	0.74	0.47	0.49	0.35	0.4	0.74	1.82	1.04	0.05	0.55	0.49	1.16	1.41	0.91	0.42	0.73	0.25	7.71	8.74	3.61	2.01	5.34	1.65
orf19.2661	241.64	154.27	254.98	34.55	25.69	66.43	67.09	45.08	53.69	167.38	125.72	118.12	217.72	154.28	285.78	239.44	212.53	373.48	276.26	273.03	222.75	190.93	217.25	304.24	120.1	381.03	155.4	78.58	151.74	155.82	101.78	173.24
orf19.2662	46.8	42.91	66.56	19.35	14.87	24.14	36.93	22.63	30.84	27.5	25.45	26.62	58.62	34.68	38.45	42.57	50.44	87.06	69.65	76.77	50.49	47.28	43.12	118.14	33.61	111.05	46.42	17.92	33.99	29.42	32.79	35.01
orf19.2663	34.15	26.52	36.6	22.85	41.83	21.33	40.72	35.81	32.73	29.4	31.07	25.92	32.16	35.91	36.98	28.37	37.86	30.43	23.2	26.51	40.32	30.87	34.45	40.29	24.36	25.83	48.98	35.86	50.43	36.51	28.67	38.62
orf19.1828	23.32	25.65	17.1	71.7	37.43	41.3	39.9	38.81	42.44	20.04	22.56	22.78	13.97	30.34	12.25	32.22	20.15	14.18	29.34	18.48	35.3	57.54	30.58	28.55	73.2	27.14	19.82	38.36	12.81	12.39	24.89	9.67
orf19.1827	0.79	1.2	0.56	0.32	0.11	0.07	0	0.23	0.03	0.16	0.27	0.07	0.23	0.24	0.28	0.73	0.32	0.33	0.59	0.28	0.22	0.47	0.3	0.28	0.88	0.5	2.89	5.3	2.35	2.52	2.95	1.29
orf19.1826	581.51	322.52	628.48	33.54	20.82	46.81	33.25	25.2	43.53	24.75	26.72	22.19	16.93	28.69	8.23	8.2	15.68	6.7	9.67	10.81	15.87	9.61	10.76	14.53	7.13	12.69	563.76	219.98	525.41	535.67	253.43	502.69
orf19.1825	17.58	10.17	21.6	12.31	22.01	15.96	18.85	8.31	17.4	16.9	9.22	13.76	5.22	18.7	5.78	11.34	13.14	3.72	4.38	4.8	24.81	18.45	16.23	18.81	9.57	19.64	10.61	6.16	13.98	9.81	5.72	12.58
orf19.1824	0	0	0	0	0	0	0	0	0	0	0	0	0.18	0	0	0.08	0	0	0.06	0	0	0	0	0	0	0	0.16	0	0.15	0	0	0.08
orf19.1823	16.25	14.53	16.47	10.75	21.14	11.14	27.27	21.46	21.94	12.45	10.73	8.28	12.7	19.92	13.8	11.97	19.84	6.98	11.29	9.94	22.66	15.93	14.68	21.04	13.16	16.6	14.52	13.51	13.24	15.78	13.66	17.37
orf19.1822	0.37	0.51	0.39	1	0.9	1.42	22.76	11.11	19.77	0.43	1.47	0.6	1.71	3.09	0.4	0.45	0.71	0.18	0.46	0.25	0.42	0.7	0.39	0.3	0.18	0.29	1.07	0.96	0.61	0.68	1.64	0.66
orf19.1821	0	0	0	0	0	0	0	0.25	0	0	0	0	0	0	0	0	0	0	0	0	0	0	0	0	0	0	0	0	0	0	0	0
orf19.177	5.05	3.69	3.74	1.28	1.5	2.79	3.77	1.73	5.53	4.02	2.07	2.59	0.99	5.32	2.44	2.54	5.69	2.01	2.5	2.99	10.3	6.19	6.13	7.87	3.57	10.25	3.75	2.74	5.61	6.38	2.82	6.6
orf19.6280	0	0	0	0	0	0	0	0	0	0	0	0	0	0	0	0	0	0	0	0	0	0.18	0	0	0	0	0.14	0	0.13	0	0	0
orf19.6277	1.67	2.55	3.68	1.04	1.72	1.48	5.21	5.27	5.18	1.59	1.43	1.38	1.5	3.32	1.77	1.96	2.58	1.55	3.52	3.8	6.67	4.11	5.72	7	8.33	10.67	7.57	4.06	10.34	14.9	19.62	24.3
orf19.6276	54.11	31.49	38.59	15.46	13.2	32.38	9.25	7.29	13.75	20.9	18.19	13.93	16.29	20.31	29.91	18.64	42.95	31.06	25.6	19.97	37.33	22.82	20.43	27.64	13.38	25.73	51.47	30.94	44.75	65	29.7	50.93
orf19.6275	31.48	28.64	21.97	25.94	25.77	31.82	25.45	16.52	26.1	17.63	16.87	15.7	17.12	20.66	16.08	16.17	19.5	13.76	16.02	15.48	23.41	15.97	15.63	20.62	19.41	22.65	32.26	28.59	26.89	30.79	27.62	22.35
orf19.6274	0.63	0.44	0	0	0	0.27	2.45	1.48	12.19	0	0	0	0.33	0	0	0	0	0	0.1	0	0.08	0.12	0	0.12	0.2	0	0	0.82	0.09	0	0.28	0.13
orf19.6273	49.55	65.9	29.68	52.42	36.94	42.5	35.45	27.33	45.84	31.87	19.69	37.85	14.95	32.56	15.88	21.54	16.85	22.38	23.89	13.65	26.79	29.67	28.32	16.49	44.79	30.2	32.57	49.81	21.48	25.65	50.15	19.45
orf19.6272	107.52	137.47	82.82	134.4	48.71	95.86	60.39	48.41	65.68	62.94	66.16	63.72	98.6	85.15	52.92	121.42	52.45	57.41	126.87	44.47	118.51	131.1	61.96	105.49	134.54	46.58	356.71	223.75	164.55	89.09	126.49	62.91
orf19.6271	97	109.78	95.15	73.93	58.03	110.86	62.61	44.41	66.38	65.14	47.47	54.44	41.17	74.47	55.87	48.95	65.39	43.42	39.4	39.65	91.83	64.65	68.39	69.57	38	81.15	111.99	77.73	129.05	114.31	64.83	120.94
orf19.6269	13.27	11.5	9.26	10.17	9.43	9.17	9.6	8.7	7.56	11.46	11.47	7.97	9.41	11.22	10.69	10.28	12.93	6.53	10.5	7.05	17.01	11.37	10.66	15.53	11.1	11.85	42.84	34.73	31.84	27.7	26.21	21.8
orf19.6268	15.04	12.49	18.38	17.53	13.61	25.26	16.58	11.92	26.09	23.76	23.53	18.83	22.38	25.21	23.92	18.65	24.39	17.94	16.53	22.54	24.96	21.34	23.46	23	12.99	25.56	30.11	18.18	30.16	32.12	20.82	25.21
orf19.6267	0.39	0.17	0.68	0.32	0.14	0.14	0.1	0	0.03	0	0.03	0.04	0.1	0.03	0.35	0	0	0.05	0	0	0.03	0	0	0	0	0.16	1.33	0.23	0.41	0.6	0.18	0.05
orf19.6266	52.78	57.56	28.39	111.68	73.91	98.31	63.14	76.77	58.01	51.95	41.88	57.99	35.89	58	33.35	40.24	54.66	26.01	41.41	31.15	57.39	47.92	42.82	38.92	91.97	38.58	33.65	60.27	24.97	33.23	61.84	29.9
orf19.6265.1	1224.82	852.71	1329.39	3936.43	6789.68	4163.96	5285.3	7091.38	4695.18	5731.72	5670.88	6175.39	5666.85	5688.01	4459.01	5096.41	4263.93	4349.62	4319.59	4917.72	3893.52	4147.8	4452.32	4147.85	3952.47	3933.41	465.31	812.19	637.23	1288.85	1254.21	1252.39
orf19.6265	1233.81	1843.81	1283.83	4483.93	4935.28	3209.43	5204.94	5418.58	3862.69	4826.43	4602.84	5355.12	4434.41	4788.39	3639.03	3680.27	3478.16	3654.2	3124.1	4530.94	3394.16	3216.79	4423.11	3287.05	5334.42	3560.1	171.38	470.66	252.46	685.51	1071.84	714.87
orf19.6264.4	870.43	1372.43	1087.68	2183.91	1711.68	1094.71	1946.1	1760.52	4915.1	1797.1	2703.68	2150.98	1578.35	2410.86	766.3	1715.76	739.1	648.39	1725.74	1309.85	2213.77	1743.44	1540.05	948.07	2332.02	1327.57	163.32	162.73	290.28	405.91	749.88	354.17
orf19.6264.3	169.76	211.67	153.12	210.86	207.06	178.47	394.54	276.92	339.91	114.48	105.1	114.5	113.22	157.82	137.7	174.14	133.7	106.6	133.07	141.38	194.87	224.52	205.69	182.26	366.74	162.9	86.65	197.26	88.52	86.52	156.2	90.05
orf19.6264	43.1	37.81	47.96	31.18	39.61	27.74	47.47	51.8	44.19	56.28	53.77	59.69	52.47	68.78	57.75	66.21	64.26	56.84	47.7	66.75	84.33	77.16	82.53	79.95	72.36	67.64	60.93	67.7	76.34	59.82	51.06	56.16
orf19.6263	78.52	61.72	51.7	111.62	109.75	86.76	90.08	109.69	62.08	68.53	55.32	52.49	38.73	47.59	50.1	50.59	55.48	41.23	45.55	48.77	104.83	98.23	102.42	124.27	172.88	96.12	131.01	260.67	129.9	81.01	108.64	88.61
orf19.6261	29.43	22.1	23.6	1.24	1.66	0.93	2.63	2.47	2.16	8.85	13.45	6.01	17.03	9.32	28.8	11.7	20.9	27.23	16.17	11.8	19.47	12.58	12.1	18.68	14.44	12.55	94.55	62.19	70.91	53.66	41.61	49.18
orf19.6260	21.21	13.73	19.15	23.12	29.3	39.64	26.2	23.76	34.91	36.43	29.54	28.14	21.64	39.15	33.27	27.48	47.05	30.09	32.42	30.22	51.88	36.88	37	44.06	21.53	44.05	42.82	19.83	44.58	43.61	28.03	40.55
orf19.6259	87.22	118.48	44.31	155.49	138.82	130.43	138	160.35	158.61	93.12	100.31	122.09	89.29	119.85	57.84	78.78	70.09	59.55	94.85	73.23	65.34	84.04	74.05	48.79	131.56	56.7	43.05	87.3	36.13	51.63	116.39	45
orf19.6257	57.88	54.06	68.18	30.02	35.12	40.41	17.9	19.67	22.64	42.13	37.62	29.97	71.57	81.06	62.33	38.51	81.62	105.94	76.46	58.67	106.56	68.59	58.97	127.07	64.3	102.64	126.61	79.41	127.66	130.76	88.24	133.06
orf19.6255	21.79	16.56	17.34	16.43	29.28	22.01	23.75	27.01	19.83	25.2	31.51	28.89	36.63	30.92	37.71	30.55	32.5	35.7	29.02	29.09	27.88	30.43	30.01	28.65	28.95	35.35	37.81	51.44	37.04	35.97	26.15	26.65
orf19.6254	25.13	12.72	17.35	8.87	6.72	9.26	4.91	3.1	3.36	19.1	14.59	12.21	6.88	5.06	5.32	10.32	12.96	7.85	7.31	8.2	9.67	8.22	8.44	13.56	9.04	12.23	28.04	31.03	31.62	21.58	18.3	21.99
orf19.6253	1760.38	2206.81	1567.53	6045.27	7199.05	4678.43	7582.12	8584.54	5942.09	6380.83	6571.13	7070.25	6204.29	6342.87	5002.71	6147.14	4897.16	5422.06	5499.37	5858.74	4782.29	5262.4	5455.81	5230.08	8021.13	4508.26	795.52	1769.13	834.61	1597.37	2314	1503.95
orf19.6252	92.63	71.87	114.93	98.2	149.01	172.68	144.14	185.76	145.71	129.74	121.41	119.71	144.36	133.1	130.7	137.8	138.56	121.69	121.48	130.28	138.76	120.61	133.12	125.24	97.93	157.59	103.48	85.91	120.82	109.49	83.98	111.41
orf19.6250	318.37	201.62	373.12	152.62	106.39	220.45	130.25	93.67	172.39	248.33	173.88	205.11	234.4	214.36	283.5	223.63	250.16	286.23	234.1	283.78	281.52	247.53	305.91	296.7	120.39	353.32	381.53	181.16	464.47	428.28	211.3	413.25
orf19.6249	2.23	3.48	8.81	178.39	164.61	324.5	3.31	4.36	9.01	201.24	70.5	132.28	5.85	17.9	30.33	34.47	68.44	1.64	5.88	4.9	17.87	13.19	17.12	3.57	1.92	6.11	95.33	51.2	82.71	16.23	8.23	13.45
orf19.6248	1.24	0.33	1	2.97	2.69	1.98	3.63	0.67	3.54	0.8	0.85	0.51	1.47	1.41	0.75	1.31	1.04	1.28	0.98	0.48	1.39	1.18	1.76	0.9	1.77	1.58	1.05	0.88	0.2	0.54	0.42	0.4
orf19.6247	10.41	9.59	12.48	44.61	86.29	51.63	44.64	22.79	49.71	39.53	32.42	32.97	25.95	52.29	24.95	25.88	45.98	13.42	13.3	16.86	47.56	38.23	35.11	34.79	18.47	30.45	1.84	2.3	2.25	2.3	1.93	3.11
orf19.6247.1	51.1	128.48	140.05	78.38	53.17	26.56	43.64	35.37	175.86	38.57	127.18	43.47	46.28	79.59	20.85	42.58	19.3	18.27	55.6	43.18	75.65	65.88	37.58	30.99	98.26	45.1	102.27	42.24	105.8	95.17	191.71	80.72
orf19.6246	348.73	464.1	259.78	215.3	120.17	169.06	134.17	98.26	124.75	96.88	132.92	96.66	131.12	92.31	98.65	114.86	88.73	110.02	144.96	101.48	79.4	95.67	84.82	91.01	182.91	95.18	163.63	250.58	90.07	120.85	278.74	116.34
orf19.6245	419.75	326.53	235.76	78.72	44.79	63.83	70.48	56.34	58.32	49.39	56.37	41.91	63.5	61.2	102.18	79.91	87.44	108.29	99.23	77.57	91.68	81.44	74.79	115.4	162.47	81.94	563.82	890.69	397.89	396.55	450.5	349.63
orf19.6244	15.3	9.82	13.38	31.76	27.61	52.19	31.32	18.66	31.58	38.83	48	37.08	43.04	31.09	51.52	38.81	45.54	40.33	30.01	37.5	31.1	22.95	28.39	27.96	12.5	28.74	24.99	10.88	27.44	26.48	16.17	23.64
orf19.6243	14.5	10.18	14.6	7.55	7.94	6.52	7.86	7.6	8.31	12.04	14.31	11	14.82	14.2	18.29	14.16	20.02	15.74	14.66	14.32	19.05	14.07	14.39	17.2	12.64	14.61	29.49	18.28	27.2	24.36	18.06	22.72
orf19.6242	5.43	5.03	9.9	7.88	9.04	17.28	12.4	11.59	17.37	36.75	30.93	30.16	19.93	16.72	25.21	13.91	35.45	29.82	32.53	31.08	29.61	20.36	22.28	26.91	9.56	28.97	14.16	6.21	19.94	17.98	6.68	18.53
orf19.6240	10.35	8.67	11.26	23.52	24.51	31.51	29.36	32.95	37.73	61.72	57.49	55.58	33.29	33.62	43.43	27.61	50.01	54.78	48.14	45.15	48.65	31.15	39.99	45.67	25.75	42.22	25.44	14.69	27.88	24.91	22.9	33.73
orf19.6239	37.66	23.73	49.93	26.23	51.84	42.85	25.91	44.04	44.83	49.19	45.63	48.13	63.05	52.2	47.97	42.11	50.36	37.87	35.56	43.55	41.19	37.69	39.06	36.67	16.32	47.2	56.99	21.83	64.11	61.36	32.58	55.64
orf19.6238	40.87	43.86	45.21	32.06	31.74	25.79	29.37	31	21.5	34.45	36.48	35.19	42.18	38.49	41.71	41.92	38.05	36.49	30.81	33.75	42.3	36.78	33.72	35.11	63.76	38.15	91.57	196.17	92.6	82.17	94.35	71.42
orf19.6237	119.86	78.88	70.34	140.56	126.09	114.65	212.07	167.84	144.32	77.51	59.78	66.49	55.52	77.98	53.88	63.69	72.96	54.7	67.27	57.28	112.09	84.17	88.01	107.68	207.54	102.58	105.98	264.69	95.83	118.06	141.81	100.06
orf19.6236	61.9	105.46	53.01	156.02	135.23	212.64	132.33	161.44	187.31	87.4	59.31	123.58	52.4	93.65	37.59	56.27	58.35	35.15	52.1	57.56	68.89	74.58	72.98	41.4	105.14	103.16	18.31	29.56	13.96	20.95	51.74	24.45
orf19.6235	22.64	9.92	37.65	8.21	5.76	12.72	7.4	4.66	11.52	15.58	8.18	11.7	10.39	10.37	14.65	17.67	17.13	11.44	17.4	23.4	21.55	18.75	18.78	20.14	13.39	20.65	24.23	15.56	33.54	32.95	30.61	25.15
orf19.6234	35.26	21.71	16.56	99.96	173.46	142.47	110.72	197.82	128.49	100.89	77.53	114.2	56.34	116.08	35.12	51.58	67.74	22.23	51.18	57.01	60.92	66.01	75.5	41.36	45.66	51.99	4.1	8.39	4.98	26.37	28.42	26.53
orf19.6233	77.2	48.6	88.73	73.2	72.91	100.01	67.51	71.11	82.52	65.26	53.43	68.18	48.4	72.87	57.65	58.25	64.88	53.99	65.83	68.01	82.31	81.13	77.38	75.23	48.84	70.51	37.01	26.72	42.89	69.4	63.33	69.43
orf19.6232	28.42	17.14	30.33	32.76	28.3	29.1	24.11	14.25	19.48	32.59	43.46	18.73	71.35	26.92	65.64	32.16	46	82.01	46.88	37.97	47.06	31.53	33.68	51	32.03	53.18	43.34	29.27	47.74	49.58	35.53	44.3
orf19.6231	57.45	51.58	151.66	133.93	122.39	192.01	119.04	116.08	151.44	214.54	187.42	226.76	185.29	194.52	127.17	135.99	152.69	103.4	109.37	149.62	142.43	135.88	159.52	147.1	85.3	197.32	176.93	83.05	202.24	218.84	160.66	235.69
orf19.6230	57.22	87.22	42.73	152.35	104.18	169.57	101.8	126.33	134.84	70.69	59.21	88.92	47	87.71	33.18	48.46	58.45	31.76	48.79	53.26	57.68	68.97	62.41	38.96	116.53	61.91	32.14	68.24	24.83	38.58	109.71	44.6
orf19.6229	291.28	223.78	521.08	29.24	11.73	59.52	17.7	24.29	73.62	75.41	52.13	39.61	41.42	50.4	119.02	92.48	174.11	70.12	90.23	95.96	139.91	108.73	113.87	114.07	39	97.62	1869.34	992.09	2946.55	3162.39	1628.26	3282.46
orf19.6227	42.57	21.74	29.58	76.14	61.64	157.2	79.7	58.87	116.34	82.81	39.01	63.08	25.91	71.29	38.77	57.25	62.89	40.01	36.53	51.48	90.37	91.55	94.63	78.62	35.6	90.7	14.29	12.75	22.3	40.83	29.23	35.82
orf19.6225.1	113.08	162.86	230.77	57.4	70.55	57.4	65.43	87.68	71.89	71.58	125.99	79.62	153.08	73.6	86.54	71.32	59.37	89.72	58.26	54.5	77.87	78.82	96.95	87.01	159.72	121.21	163.8	218.09	153.22	167.47	219.09	180.78
orf19.6225	38.12	24.21	40.42	26.24	19.71	33.11	27.74	19.41	25.95	49.32	79.16	35.01	104.65	39.99	99.65	57.71	77.53	109	81.54	66.93	67.94	46.13	54.4	75.79	39.65	69.47	67.79	37.85	58.46	65.58	41.52	47.4
orf19.6224	2.64	2.73	9.75	0.15	0.03	0.32	0.14	0.21	0.1	0	0.12	0	0.07	0	0.06	0.07	0	0.04	0.04	0.2	0.14	0	0.03	0	0.03	0.14	1.18	0.87	1.57	3.61	2.69	3.75
orf19.6222.1	1.97	6.84	4.57	6.45	9.74	4.69	22.59	24.58	21.1	31.69	51.52	25.44	29.13	15.01	41.81	53.9	27.96	44.67	35.35	30.68	74.67	80.21	77.82	22.8	53.61	24.51	1.93	7	4.38	7.46	10.08	8.58
orf19.6222	0.57	0.14	0.39	0.93	0.77	0.88	0.83	1.27	0.64	0.61	1.01	0.59	0.44	0.69	1.2	1.1	1.14	0.32	0.84	0.44	1.76	1.82	1.15	0.82	1.1	0.41	0.97	0.9	0.53	0.34	0.38	0.37
orf19.6220.4	841.3	508.16	952.36	2789.74	3892.53	2856.51	3313.39	3630.74	3416.62	4663.16	4198.66	4860.67	4343.44	4361.71	3787.14	3657.76	3705.97	3944.92	3489.82	5067.06	3021.39	3168.24	3679.62	3433.73	2032.75	3026.37	312.76	354.59	498.65	1062.29	826.78	951.51
orf19.6220.3	391.4	258.66	875.32	126.8	137.77	102.72	216.88	206.46	164.26	636.86	565.22	569.06	830.72	859.38	904.77	805.17	806.43	1174.32	942.54	1319.5	868.74	920.37	1050.04	1128.2	542.4	988.18	800.75	427.11	1065.76	1117.96	835.83	1303.58
orf19.6220	22.07	19.44	17.27	32.79	40.57	45.61	24.88	30.1	27.85	41.46	34.07	41.83	25.21	39	34.31	31.53	48.3	24.92	29.51	29.97	43.26	33.97	33.03	37.1	24.73	45.79	50.29	30.01	44.81	37.17	26.79	37.88
orf19.6219	13.86	9.87	19.73	19.88	28.7	32.12	21.81	5.43	21.88	12.74	12.9	10.58	12.06	18	12.33	15.1	17.58	10.37	8.49	8.22	20.18	19.81	17.75	19.51	10.59	21.81	16.94	11.12	22.96	23.44	17.22	21.07
orf19.6217	30.59	24.63	34.36	38.2	22.78	68.26	47.38	23.25	76.01	98.91	70.69	68.14	78.01	89.02	121.01	60.43	148.02	96.85	80.78	108.56	98.33	63.75	79.42	96.14	30.06	107.56	37.43	21.52	71.28	71.87	29.14	76.29
orf19.6214	16.8	11.95	14.75	1.83	1.42	2.38	3.45	1.91	3.67	7.9	10.55	5.12	15.77	9.48	53.2	15.99	28.93	76.08	30.57	27.57	24.83	19.14	23.23	30.43	9.25	26.91	43.61	21.8	58.53	52.92	23.85	60.33
orf19.6213	186.75	121	190.55	495.73	691.07	545.54	493.63	675.88	495.16	419.25	362.62	451.73	341.95	436.75	342.7	398.31	395.36	302	291.03	351.98	378.68	371.91	388.21	336	237.8	344.14	93.56	128.95	114.82	182.69	145.1	168.2
orf19.6211	90.68	54.1	132.24	43.34	38.83	44.92	34.09	16.75	46.51	54.68	78.44	45.94	75.2	51.27	76.45	52.27	74.48	42.86	38.23	33.46	64.11	45.63	50.08	59.17	26.89	58.6	91.39	45.02	100.12	65.21	45.96	82.42
orf19.6209	59.19	38.66	60.48	52.35	61.07	58.44	81.48	56.12	58.71	51.5	28.74	46.13	25.06	59.15	20.5	28.34	37.6	31.87	29.43	35.35	37.92	34.27	32.17	70	24.18	43.09	52.24	31.34	44.5	49.25	36.21	48.98
orf19.6208	13.96	13.65	31.68	42.68	37.45	88.72	26.89	27.6	37.25	62.9	46.64	50.64	39.09	48.05	30.99	22.57	41.38	14.05	18.72	22.46	34.53	27.31	36.51	32.39	15.09	41	40.46	18.59	52.53	59.33	32.72	63.3
orf19.6205	7.9	5.17	8.04	9.96	7.09	11.74	15.36	11.14	15.97	15.51	5.52	12.5	9.51	16.26	10.01	8.21	10.65	7.65	10.08	11.38	14.81	12.57	14.97	22.2	5.52	18.8	4.67	2.14	8.35	9.15	4.86	9.07
orf19.6203	16.69	9.19	18.1	12.46	11.4	20.92	13.19	9.02	17.3	27.72	19.57	20.88	16.04	23.68	20.67	17.45	29.93	16.19	17.31	19.92	26.53	19.08	22.96	27.03	10.64	27.07	23.68	10.27	29.56	32.38	16.53	31.07
orf19.6202	10.81	5.94	7.85	4.48	8.14	15.71	14.94	10.48	16.92	35.82	17.69	20.84	8.74	17.79	11.46	7.56	21.59	3.58	2.71	3.02	3.87	1.48	2.58	3.03	1.01	4.84	1.96	0.92	2.36	4.12	2.64	5.27
orf19.6200	0	0	0.31	0.23	0.15	0.05	0.11	0	0.04	0.23	1.92	0.16	3.21	0	7.29	2.14	2.56	6.32	1.45	0.44	0.85	1.6	0.86	1.52	0.11	0.67	1.08	0.39	1.33	0.07	0.46	0.15
orf19.6199	24.81	12.96	20.13	23.08	27.98	31.56	23.92	18.21	28.67	26.32	26.33	23.11	23.79	26.57	25.28	25.89	27.29	20.41	19.96	21.87	25.89	22.99	24.1	22.58	13.1	19.92	27.89	15.89	26.04	29.11	21.87	28.17
orf19.6198.1	211.82	266.84	221.2	169.99	78.59	154.92	146.14	90.41	197.63	64.81	61.2	79.27	119.8	124.92	82.92	185.24	64.07	109.64	208.37	96.96	208.39	245.27	148.36	182.52	234.4	116.27	195.73	187	172.42	116.53	173.82	117.38
orf19.6197	16.18	8.78	8.97	11.82	7.52	14.34	10.35	7.27	11.3	23.12	20.47	12.34	10.49	18.2	20.18	11.21	33.3	12.99	13.11	15.55	23.47	14.43	15.21	18.59	7.51	19.09	19.49	9.63	17.75	20.96	12.9	19.14
orf19.6196	96.38	71.83	147.11	4.06	4.79	2.53	4.49	4.42	4.17	9.72	8.26	7.9	8.6	7.95	12.69	16.35	12.98	18.9	16.55	13.84	17.79	16.28	14.27	22.39	20.75	22	72.73	137.6	105.49	140.89	142.61	167.96
orf19.6195	30.14	21.97	26.16	65.21	77	101.24	63.34	66.75	88.86	73.74	56.27	70.92	50.82	73.03	51.48	43.35	64.98	45.14	46.6	53.1	67.74	51.53	58.39	59.2	30.5	62.23	45.58	26.97	46.29	46.27	38.54	44.62
orf19.6194	15.27	22.98	16.65	8.84	7.82	10.91	9.86	6.49	12.56	12.11	20.95	13.83	27.64	17.17	30.7	43.06	25.72	27.25	62.15	19	25.43	31.49	13.02	21.29	33.45	17.92	35.8	29.06	15.03	11.79	23.02	11.45
orf19.6193	39.2	25.02	34.63	17.89	16.32	29.68	23.43	15.71	27.52	30.36	26.21	24.48	27.92	32.01	43.47	25.37	47.41	36.75	32.7	30.97	47.09	31.88	34.21	42.4	18.48	53.42	69.08	28.1	70.52	63.08	32.97	60.78
orf19.4456	329.58	202.48	243.99	23.43	18.81	46.32	144.58	86.3	181.63	59.61	29.64	56.52	67.92	196.67	53.47	59.43	90.5	124.24	141.87	149.91	141.61	120.17	124.93	215.45	94.08	183.02	204.92	133.4	306.55	674.21	419.88	653.84
orf19.4455	30.96	23.61	30.92	31.49	45.56	66.23	28.15	31.15	38.24	43.05	30.96	40.01	21.84	42.52	24.46	22.5	36.42	23.21	20.93	26.15	35.91	30.74	37.19	30.7	15.24	46.87	29.33	20.79	38.3	50.41	29.32	40.98
orf19.4451	23.9	14.99	29.13	35.13	31.78	69.63	43.09	38.79	71.86	89.9	75.96	72.41	62.9	84.48	80.88	60.52	105.82	52.51	65.27	65.8	67.8	51.3	56	59.01	26.14	64.06	64.06	27.22	73.24	72.35	45.93	73.02
orf19.4450.2	3.03	4.79	4.56	9.47	23.53	18.1	31.18	25.8	39.26	28.57	29.47	33.09	22.62	33.2	20.98	24.36	23.47	21.13	17.02	32.45	25.74	14.93	25.03	12.67	18.56	25.32	3.03	4.6	5.22	2.61	2.22	1.73
orf19.4450.1	3599.81	6384.22	5467.57	41.82	20.84	15.71	127.5	98.42	170.67	25.36	335.71	60.23	124.81	70.16	43.27	71.33	36.74	52.09	78.9	61.68	51.6	52.59	41.34	36.44	62.85	44.79	1513.48	1212.61	1480.89	1802.62	3259.07	1845.02
orf19.4450	12.51	10.33	16.11	4.51	4.39	4.16	13.59	10.04	11.9	13.72	17.22	12.12	12.5	18.73	8.32	9.74	12.84	3.74	8.85	10.23	12.01	6.1	9.85	13.34	4.36	9.42	53.39	29.19	71.65	57.11	28.4	52.98
orf19.4449	281.35	173.68	341.23	172.37	148.17	171.2	129.32	98.5	130.93	168.1	203.2	147.69	285.74	177.02	269.74	236.41	206.76	273.99	215.37	227.24	271.71	269.06	285.81	289.54	168.26	306.82	843.2	438.89	936.56	651.99	534.74	694.26
orf19.4448	38.92	24.84	47.46	20.66	13.83	32.49	21.75	17.09	34.96	43.09	30.3	37.06	26.64	36.56	43.61	28.8	54.74	35.63	33.2	40.56	45.43	32.25	40.24	51.05	15.09	37.5	66.97	28.01	84.24	77.83	37.57	74.6
orf19.4447	76.78	58.7	66.25	147.21	140.7	126.59	251.95	286.96	194.33	197.38	158.05	249.75	150.13	229.03	116.2	157.96	127.68	147.04	163.32	167.37	148.13	179.54	148.45	153.93	223.16	131.7	5.67	16.9	7.89	22.84	26.81	19.45
orf19.4446	37.69	23.37	32.54	39.1	44.4	46.96	39.26	33.9	42.96	39.23	34.13	32.47	44.09	42.49	45.9	35.91	46.01	40.61	39.7	36.44	46.24	41.6	45.66	48.18	22.21	45.96	62.16	31.05	70.04	78.85	48.67	70.39
orf19.4445	848.39	1110.54	393.03	8.68	7.59	6.05	28.18	25.64	33.33	21.18	15.5	18.9	24.04	31.14	16.88	12.68	14.34	17.57	24.12	23.75	9.61	6.02	7.5	15.13	13.97	11.25	241.92	380.99	200.3	419.6	555.69	375.66
orf19.4444	20.64	8.16	26.28	38.3	40.88	31.61	61.35	48.86	37.65	115.29	200.58	94.75	321.5	80.65	405.68	260.57	231.51	576.45	343.1	301.59	257.88	235.77	255.05	328.45	235.22	285.59	43.95	35.82	47.94	27.52	20.12	26.14
orf19.4443	149.81	181.77	168.14	127.35	123.73	134.38	170.53	150.36	156.1	69.82	70.79	81.7	85.98	71.72	66.28	60.77	66.32	86.38	58.76	70.07	63.71	64.01	81.73	79.73	125.7	86.46	74.21	116.09	70.49	65.51	70.64	57.79
orf19.4442	54.09	33.84	50.01	38.61	46.59	42.75	37.38	28.82	40.78	34.03	38.54	28.85	46.19	42.97	56.82	48.06	50.95	53.92	42.41	41.38	50.72	48.19	51.18	50.34	30.4	47.5	54.6	30.06	57.7	53.23	37.69	62.87
orf19.4441	18.54	13.14	19.53	15.67	10.52	17.85	16.46	8.94	20.07	22.26	21.86	19.57	27.13	22.26	27.23	20.36	23.49	24.75	20.27	20.67	22.78	16.65	22.77	21.48	10.47	22.02	19.61	10.64	25.62	20.9	11.79	21
orf19.4440	37.27	29.62	35.41	18.52	45.65	26.31	40.23	46.21	47.52	42.46	43.11	36.91	50.16	46.68	55.97	39.35	57.86	39.2	36.97	36.83	48.93	36.71	42.11	42.88	26.57	37.84	44.61	25.86	45.36	39.71	24.45	40.63
orf19.4439.1	9.87	17.73	16.1	13.05	10.38	7.97	12.63	3.73	26.04	7.03	10.93	14.3	5.89	8.08	10.44	8.56	11.38	5.2	9.85	16.09	9.93	11.52	9.82	5.99	19.99	13.84	9.35	6.8	6.05	7.86	14.68	6.67
orf19.4439	0.3	0.66	0.39	0	0.11	0	0.31	0.18	0.09	0	0.1	0.23	0	0	0	0.16	0	0.14	1.31	0.19	0.58	0.72	0.12	0.57	0.23	0.19	1.55	0.7	0.32	0	0.33	0.79
orf19.4438	2.81	0.88	2.95	12.51	4.58	12.89	1.01	1.7	0.81	31.38	69.6	12.12	17.7	1.76	79.53	21.09	38.23	12.38	4.52	4.79	14.13	5.01	9.54	12.29	3.13	8.58	138.28	45.7	129.34	41.76	11.31	35.06
orf19.4437	18.2	13.41	15.31	36.42	30.2	77.33	37.05	24.53	60.9	69.31	59.73	58.57	62.69	71.95	91.84	54.7	131.63	73.38	63.44	74.5	92.54	60.89	72.46	78.83	26.93	108.5	27.36	14.25	39.46	39.68	17.28	40.75
orf19.4436	74.02	159.65	49.25	25.91	19.44	18.53	33.15	30.37	20.82	30.61	41.54	22.88	86.69	31.91	112.28	76.97	71.71	179.11	85.6	101.41	97.23	70.2	86.21	108.41	140.32	83.88	89.14	162.63	88.21	87.06	133.65	93.77
orf19.4435	18.23	14.38	19.35	32.41	36.35	37.93	38.12	27.08	42.52	28.44	21.2	20.57	19.33	33.83	21.4	19.68	39.47	9.5	14.27	16.06	29.63	22.17	20.62	26.27	12.72	22.15	4.1	2.36	5.25	7.9	5.64	8.5
orf19.4433	3.73	2.54	2.63	6.67	3.79	12.95	10.4	4.65	12.18	9.84	7.66	6.14	6.66	8.1	6.24	4.06	10.88	4.98	5.38	5.89	7.17	3.91	3.09	7.43	2.66	8.97	5.65	4.44	5.94	5.31	2.93	7.82
orf19.4432	102.79	46.37	93.51	18.28	21.06	55.37	15.49	17.08	28.82	41.67	37.82	23.29	23.49	33.88	28.14	14.65	46.72	21.91	23.34	14.17	26.65	11.65	11.63	13.9	11.97	30.75	110.71	42.82	65.96	73.52	39.25	64.45
orf19.4430	64.97	53.92	65.14	85.74	81.27	81.23	80.76	81.36	77.58	76.92	72.08	67.32	86.82	76.77	83.71	76.39	77.6	71.45	69.25	72.52	81.03	66.07	73.91	70.17	67.09	69.16	128.03	116.65	123.56	89.39	81.55	88.5
orf19.4428	26.43	22.38	22.3	38.28	38.37	38.48	48.03	33.95	36.06	28.11	24	21.06	19.11	26.06	24.15	26.09	34.57	15.51	24.38	20.75	33.13	25.02	26.09	26.36	37.11	19.44	41.49	62.85	36.25	36.09	32.16	28.84
orf19.4427	1398.35	1847.62	1501.49	571.38	297.23	541.07	452.58	305.67	573.86	417.52	421.63	497.26	600.76	583.59	414.95	929.52	358.11	501.51	969.58	410.11	1129.21	1286.03	839.5	895.73	1093.25	644.89	2496.73	2147.86	1737.95	1045.17	1421.52	1007.1
orf19.4426	34.98	44.26	34.04	19.6	21.9	14.32	23.93	27.08	17.86	23.85	16.36	21.06	14.31	27.76	17.08	20.96	23.71	14.75	20.49	21.13	37.97	32.34	31.81	34.63	37.38	28.7	51.49	69.11	53.27	58.02	60.09	53.17
orf19.4424	0.07	0.06	0.12	0	0.2	0.39	0.25	0.08	0.36	0.22	0	0.16	0	0.3	0	0	0.1	0.26	0	0.13	0.18	0.33	0.37	0.32	0	0.31	0.51	0.57	0.58	0.13	0	0.07
orf19.4423	33.13	24.05	25.56	32.68	21.28	46.61	19.74	16.56	28.44	30.35	31.44	22.68	30.7	29.06	40.84	28.06	45.03	35.74	31.66	30.38	43.23	29.6	34.71	40.5	21.06	43.99	96.93	49.64	94.48	79.69	55.22	85.57
orf19.2799	20.61	18.69	20.29	52.13	51.91	51.13	49.55	41.9	64.9	43.96	42.99	36.71	49.42	45.25	52.28	40.35	53.7	32.93	37.97	46.76	41.22	39.85	40.36	40.49	21.06	29.41	46.45	24.41	47.51	29.3	18.52	27.05
orf19.2798	4.35	4.2	4.74	16.43	28.71	24.51	17.33	29.42	20.57	19.27	20.57	16.76	20.58	20.88	18.18	15.6	21.95	8.22	9.16	10.24	17.08	13.43	15.51	15.62	11.09	16.85	18.01	14.38	18.92	15.48	10.79	13.98
orf19.2797	3.39	4.1	2.52	3.8	2.51	2.4	2.01	2.8	1.43	1.27	0.96	0.95	1.32	1.24	1.45	1.32	1.43	1.58	1.1	1.85	2.16	1.63	2.37	1.85	2.35	1.94	3.85	4.94	2.84	2.24	3.32	2.13
orf19.2796	14.25	15.28	15.11	39.55	74.94	38.42	51.89	24.7	46.22	42.09	31.41	36.02	30.57	62.34	30.02	32.96	54.03	11.07	16.37	20.46	56.76	42.03	41.91	37.9	25.04	32.9	2.68	2.52	3.42	3.05	2.11	3.19
orf19.2795	169.87	234.03	161.18	448.11	406.63	507.37	441.14	467.17	468.9	276.54	234.35	306.32	199.54	298.96	170.11	234.73	214.86	148.37	228.97	173.88	254.22	275.62	218.02	191.92	331.87	213.86	60.72	110.07	52.67	75.36	119.93	69.24
orf19.2794	94.56	193.72	116.3	233.22	146.31	173.29	146.22	142.43	169.12	98.23	121.96	113.73	96.43	113.36	86.95	179.08	80.61	68.8	171.16	82.95	115.26	216.42	100.18	96.54	216.02	81.41	60.92	139.17	41.72	55.84	123.42	48.03
orf19.2792	32.97	22.24	26.22	2.68	2.39	6.47	3.96	3.21	6.92	22.64	19.3	13.88	22.78	28.91	31.66	14.92	56.85	31.81	27.84	19.64	44.58	19.22	18.61	28.05	12.51	42.16	58.07	25.29	48.52	88.73	37.48	89.91
orf19.2800	0	0	0	0	0	0	0	0	0	0	0	0	0	0	0	0	0	0	0	0	0	0	0	0	0	0	0	0	0	0	0	0
orf19.2791	65.44	48.74	68.83	10.86	6.82	11.11	10.98	7.3	11	30.73	36.67	23.34	46.63	30.31	72.77	32.08	63.76	67.27	42.12	46.23	48.7	33.07	43.56	53.16	17.62	52.2	126.06	58.45	173.9	144.81	61.16	154.5
orf19.2790	37.26	32.68	53.18	64.45	106.75	67.59	96.54	110.92	68.07	69.82	59.57	54.33	68.18	63.86	62.09	67.52	65.63	53.45	51.19	61.09	58.33	63.67	69.34	60.62	55.29	57.13	53.53	53.85	50.59	37.2	36.34	43.87
orf19.2789	46.13	41.57	51.97	30.02	38.72	32.12	24.44	33.63	22.82	31.01	27.11	32.92	23.15	29.22	18.96	28.96	23.92	19.05	18.61	20.6	24.42	21.75	20.3	23.11	21.22	23.59	70.41	76.75	72.84	58.16	44.97	53.25
orf19.2788	38.01	57.26	21.79	46.23	31.31	36.9	32.11	31.43	37.66	18.88	21.3	21.34	13.33	19.37	12.02	28.39	15.77	9.13	22.94	14.94	17.56	30.23	15.77	12.58	38.88	16.15	28.18	53.29	13.81	21.88	54.37	16.85
orf19.2787	0	0	0	0	0.12	0	0	0	0	0.04	0	0	0	0.2	0	0	0.2	0.05	0.04	0	0.21	0	0	0.05	0	0	0	0	0.04	0.15	0.04	0
orf19.2786	12.33	10.27	10.83	18.47	20.63	19.04	18.7	14.81	23.1	25.82	30.94	22.07	31.88	28.72	34.02	24.91	38.49	29.15	26.73	25.52	35.68	24.75	23.46	32.86	16.36	24.43	45.67	22.44	48.15	34.08	22.53	31.25
orf19.2785	1586.77	2021.08	1739.33	1462.14	763.66	1220.46	879.37	719.24	1007.69	853.35	750.4	976.07	823.34	946.96	379.26	1026.63	385.84	276.53	861.25	357.74	653.02	676.06	430.81	508.71	523.04	280.86	2500.48	2477.46	1956.07	1517.33	1750.51	1273.13
orf19.2784	4.95	5.48	6.6	3.13	5.69	2.28	7.06	3.48	4.43	6.57	5.78	4.9	7.89	7.31	5.8	8.17	6.66	6.52	6.17	4.19	8.69	8.35	9	10.58	5.54	4.84	11.53	11.17	12.79	10.61	9.27	9.41
orf19.2783	0	0	0	0	0.15	0.04	0.05	0	0.21	0.14	0.04	0.08	0.08	0.06	0.11	0.06	0.04	0.45	0	0.07	0	0.15	0	0.25	0.08	0	0.08	0.15	0.11	0.2	0	0
orf19.2782	256.54	314.14	318.71	390.18	391.55	358.21	309.91	246.94	308.18	246.87	250.19	259.84	284.27	263.84	173.62	196.76	185.78	161.3	133.07	181.53	177.06	162.42	193.19	152.02	223.32	142.43	189.39	259.21	216.06	210.05	300.63	214.19
orf19.2781	10.74	8.27	5.58	3.22	3.7	4.94	5.42	2.9	3.62	2.53	2.66	2.06	1.58	2.12	2.48	2.23	2.83	2.45	2.38	2.12	2.27	2.71	2.62	3.02	2.39	2.5	4.97	7.42	4.09	5.55	3.97	4.87
orf19.2779	0	0	0	0	0	0	0.07	0	0	0	0	0	0.33	0	0.09	0	0	0.25	0	0	0.5	0.12	0	0.37	0	0.08	0.1	0	0	0	0	0
orf19.2778	11.97	9	5.96	14.65	10.02	17.03	5.65	9	10.6	11.7	10.44	11.78	5.35	13.44	5.81	5.82	12.07	4.06	11.66	5.02	12.01	7.88	5.3	5.3	9.7	4.83	6.12	4.26	1.69	3.93	6.43	3.61
orf19.1227	3.17	1.28	2.76	0.56	0.41	0.24	0.06	0.4	0	0	0	0.09	0	0	0.08	0.06	0.16	0	0	0.14	1.01	0.54	0.61	1.81	3.42	3.83	15.7	23	17.5	8.91	11.43	7.58
orf19.1228	133.6	171.24	113.44	80.96	53.06	90.34	57.1	57.53	66.83	36.89	36.76	40.76	27.26	54.3	15.62	49.53	21.42	14.24	43.2	14.63	52.38	65.58	32.06	49.65	67.69	36.45	67.87	61.67	31.74	39.11	66.87	26.6
orf19.1229	22.94	20.51	13.52	58.77	45.97	46.82	44.64	38.5	38.58	46.52	44.73	40.1	34.31	48.28	58.64	47.34	71.11	54.02	59.13	39.21	85.23	60.8	43.48	71.77	67.93	39.64	73.34	66.42	57.02	58.37	57.59	54.99
orf19.1232	66.41	74.18	48.42	227.22	282.39	189.48	323.43	278.25	253.91	151.17	91.31	125.08	65.97	167.46	95.16	112.01	167.58	56.65	78.68	89.59	213.67	198.64	174.63	173.53	272.2	137.56	19.05	58.84	28.53	47.25	56.58	40.85
orf19.1233	52.94	41.4	57.5	216.94	307.37	228.46	207.02	286.63	206.66	163.53	153.76	183.55	160.64	296.21	113.46	128.11	182.78	107.6	131.59	156.93	210.85	182.93	198.63	178.56	182.65	167.47	53.98	88.79	66.6	102.35	98.34	101.85
orf19.4712	11.52	8.85	20.34	6.48	26.89	10.25	18.81	12.42	20.01	11.25	6.41	8.56	7.01	14.6	9.81	11.4	13.3	7.97	6.79	6.37	18.77	16.17	15.91	15.07	9.7	14.21	4.56	3.63	4.4	2.56	2.07	6.69
orf19.4713	51.94	43.89	31.85	33.64	41.26	35.6	53.44	49.5	42.09	33.56	38.28	30.15	42.21	36.7	46.68	38.24	48.87	38.6	40.1	32.56	45.95	35.01	32.68	40.1	60.26	41.14	51.36	86.42	39.6	40.11	38.01	37.53
orf19.5049	61.71	98.59	25.95	349.84	194	474.49	189.42	210.13	298.81	127.56	112.28	187.08	62.39	145.12	23.93	83.18	46.97	15.94	87.12	40.07	70.37	121.65	56.37	38.86	116.76	64.09	38.22	44.32	12.74	26.13	79.26	25.83
orf19.5050	8.71	6.94	10.05	52.74	94.37	83.19	45.28	78.24	50.46	47.63	32.91	46.45	25.5	38.46	11.77	12.86	18.7	5.23	9.42	10.19	16.02	16.53	16.39	11.89	10.62	15.68	14.36	11.42	16.15	21.3	14.6	16.63
orf19.5051	4.68	2.95	7.08	6.56	11.93	9.94	16.33	14.39	18.17	4.95	4.43	4.44	5.48	9.84	5.64	6.1	9.36	4.24	5.25	6.87	9.52	8.72	8.47	11.38	6	13.79	10.68	4.1	9.26	6.34	6.25	5.7
orf19.5052	9.51	7.57	7.43	17.74	17.61	20.22	19.82	16.87	17.14	19.32	17.63	19.77	22.07	26.44	21.75	20.7	21.16	16.14	21.19	19.26	21.51	22.48	20.16	18.62	16.92	25.65	22.2	14.17	27.62	26.56	24.92	24.31
orf19.5053	45.53	76.68	55.31	25.89	19.56	12.15	23.63	17.11	16.49	20.5	27.43	19.95	36.2	25.79	18.56	42.98	16.19	19.18	43	16.41	34.02	59.36	27.78	32.51	51.7	21.06	64.01	70.87	28.29	22.12	46.13	20.03
orf19.5054	229.04	164.74	259.43	28.88	38.16	17.68	42.64	42.61	26.33	87.89	127.94	84.7	174.82	100.25	152.38	132.69	118.88	176.76	124.08	124.72	124.87	122.54	124.95	141.65	99.36	122.98	353.47	321	334.16	299.26	269.61	306.08
orf19.5056	14.91	7.96	16.27	13.09	29.88	15.24	21.31	13.82	17.37	15.31	10.26	11.17	9.45	15.77	11.18	14.07	15.64	7.31	6.55	8.37	21.36	16.98	16.97	16.41	13.53	15.13	8.39	7.11	9.34	5.51	5.54	5.74
orf19.5057	1.65	2.64	5.25	4.02	7.5	4.8	5.99	2.75	6.31	7.37	4.94	5.68	2.44	7.13	2.77	4.64	5.83	1.54	2.37	3.06	10.49	8.63	8.51	6.57	4.05	5.62	1.92	1.48	5.1	2.28	1.29	1.79
orf19.5058	378.65	202.42	264.94	96.7	106.99	143.09	128.55	121.09	136.55	156.96	198.85	145.72	265.32	169.54	319.35	219.94	250.41	354.01	240.26	195.35	249.46	213.21	213.84	244.88	165.45	269.28	565.07	315.25	420.63	388.36	284.9	353.66
orf19.5059	49.76	24.74	18.12	208.06	174.66	217.61	110.64	158.07	138.58	91.27	101.93	98.59	91.12	121.91	105.5	93.69	132.8	104.06	137.31	110.37	189.58	140.56	152.97	183.58	175.29	163.52	143.01	176.23	154.37	132.75	144.75	168.5
orf19.5061	43.21	25.36	78.42	58.5	77.37	79.34	73.53	95.5	91.55	110.47	122	128.05	236.04	286.31	135.48	122.11	176.47	243.83	232.03	244.39	214.03	188.3	214.71	172.57	108.16	189.37	44.67	29.06	51.02	80.31	63.74	78.95
orf19.5063	428.17	503.21	590.98	1627.75	858.25	1037.45	789.21	615.7	846.29	275.64	347.6	366.64	160.68	274.68	266.27	377.07	268.81	166.69	259.33	199.72	392.42	498.6	374.23	199.59	489.78	168.98	252.35	772.75	299.61	481.26	883.75	468.3
orf19.5064	56.49	59.71	57.81	149.18	212.71	208.04	143.87	192.89	121.83	158.71	123.5	141.73	89.52	133.93	66.19	71.24	112.95	41.15	51.37	50.18	103.28	80.49	83.45	82.26	107.24	83.91	68.12	110.04	69.66	104.34	100.27	85.36
orf19.5064.1	266.52	440.28	429.88	390.39	212.02	171.07	244.74	204.46	421.33	179.44	327.75	253.64	242.1	282.51	83.63	233.47	103.85	90.59	268.45	129.96	231.82	254.33	130.47	126.69	252.67	107.04	374.82	265.41	312.02	294.11	529.49	180.17
orf19.5065	46.17	62.49	16.32	13.42	11.49	11.58	30.41	23.94	26.35	22.5	22.26	24.07	31.69	42.11	21.52	60.09	22.95	26.6	65.83	22.59	54.01	83.12	34.47	47.41	80.77	24.74	33.46	47.26	20.6	31.23	68.19	23.14
orf19.5066	76.33	118.75	44.75	204.94	117.19	298.97	126.22	142.92	220.48	84.02	58.45	117.91	43.88	110.44	21.83	74.93	40.84	16.75	71.56	38.08	87.71	114.37	61.39	48.02	90.78	49.61	27.58	41.38	20.84	34.46	73.39	24.92
orf19.5067	34.55	51.6	26.1	97.35	91.93	151.29	81.56	92.26	122.89	53.26	28.37	66.83	26.79	66.12	15.4	31.66	27.83	13.77	37.47	29.67	36.1	42.44	40.41	23.56	58.95	45.6	12.71	22.47	9.01	20.97	39.49	18.03
orf19.5068	54.79	39.02	44.3	25.55	30.17	35.19	24.82	23.71	28.17	18.47	18.7	12.07	14.7	24.28	25.67	16.22	30.07	28.05	22.75	21.73	38.68	23.51	24.29	38.29	18.36	37.05	81.43	47.78	72.5	81.87	52.37	76.12
orf19.5069	105.27	76.3	224.16	35.93	27.21	64.07	33.15	33.61	34.65	38.65	50.48	25.44	16.9	7.35	11.72	7.32	7.59	4.12	4.06	2.28	2.96	0.87	1.83	3.61	1.13	2.04	147.67	41.13	120.51	65.18	36.91	84.09
orf19.5070	31.43	22.54	156.02	77.28	66.52	128.41	16.78	12.45	31.81	91.6	81.53	83.91	18.03	25.6	71.51	53.84	69.37	46.8	42.92	45.11	49.09	34.39	43.51	41.37	21.6	35.84	76.59	41.71	101.38	75.93	46.15	114.06
orf19.5071	4.23	2.74	3.48	3.87	4.67	25.24	7.05	5.16	12.72	14.12	8.65	8.37	4.92	14.93	7.53	5.55	21.76	6.05	10.27	5.44	14.87	6.61	6.41	10.34	5.16	20.23	3.32	1.03	2.73	5.76	2.46	5.35
orf19.5073	361.12	408.63	335.4	315.35	248.16	241.84	541.08	280.34	474.35	169.77	155.68	157.47	224.31	215.55	236.38	262.4	212.75	228.37	273.53	256.91	303.65	355.29	311.13	293.24	514.7	276.72	177.34	317.33	174.44	164	233.45	172.24
orf19.5074	34.18	26.25	27.08	43.42	62.29	41.49	51.5	50.82	55.16	74.12	75.52	70.7	57.44	83.9	64.93	73.7	91	46.24	55.46	58.97	82.22	73.44	69.88	64.26	44.12	63.65	42.91	41.48	50.48	47.17	36.99	43.25
orf19.5076	556.89	772.51	588.39	382.24	401.94	319.86	586.53	387.67	407.75	250.66	261.67	258.71	342.65	316.77	360.66	442.41	325.14	456.67	403.2	463.6	417.36	454.51	486.63	424.65	747.12	500.4	558.67	958.9	599.2	540.9	761.56	670.11
orf19.5076.1	12.78	9.57	23.32	0.97	8.4	4.04	4.19	3.48	8.79	2.89	3.06	3.62	5.19	6.07	4.45	3.13	6.72	7.42	8.25	9.09	5.48	3.11	5.27	2.79	3.22	5.7	20.29	8.55	29.05	23.41	30.02	34.23
orf19.5077	988.14	1716.1	814.64	685.71	522.72	478.86	570.99	488.28	428.67	436.68	410.9	424.47	433.45	422.91	237.28	328.71	276.46	210.09	273.49	276.1	221	255.3	227.58	190.57	415.78	237.43	658.94	1499.21	709.66	632.59	1099.97	550.84
orf19.5078	862.53	1223.18	805.18	204.39	97.64	97.02	83.94	60.88	52.56	137.09	234.79	113.87	297.57	130.61	209.97	431.54	161.43	332.86	533.51	248.32	237.37	465.78	254.69	280.39	626.54	300.66	526.27	643.97	291.93	427.66	888.11	432.51
orf19.5079	455.99	253.29	346.97	18.47	10.41	17.38	7.82	9.14	6.22	23.84	107.17	14.18	98.58	21.95	226.3	105.49	175	193.24	132.44	101.86	140.93	98.28	100.15	137	59.33	110.3	1255.36	641.82	1179.11	1155.44	744.97	1226.38
orf19.5079.1	1112.59	1887.88	1241.53	698.27	514.92	559.38	542.53	465.48	583.7	354.86	495.41	439.58	437.47	384.77	251.16	363.89	268.7	248.26	338.44	286.37	220.34	334.45	230.42	170.21	396.96	239.47	910.12	1111.96	635.12	585.3	1090.1	608.34
orf19.5081	72.19	44.35	70.69	153.11	103.43	387.48	126.64	93.98	205.35	322.28	205.74	252.64	190.11	253.02	238.06	147.76	336.4	179.03	167.5	196.57	224.39	154.26	207.58	187.44	65.83	305.52	46.73	32.05	72.29	132.2	61.72	121.18
orf19.5083	180.31	111.79	182.24	259.65	349.47	341.88	307.27	303.23	306	282.49	219.42	267.45	207.68	274.56	219.21	248.15	279.61	185.7	212.39	228.31	290.44	281.75	295.62	282.54	153.52	268.33	33.88	48.11	53.73	145.07	110.01	126.89
orf19.5085	37.75	28.52	42.52	85.33	58.7	163.52	74.3	52.38	118.98	152.34	102.24	119.75	76.7	129.69	97.97	72.39	157.54	66.69	84.49	86.75	124.5	83.74	100.9	99.79	39.89	102.48	21.53	14.78	34.55	55.31	30.84	59.94
orf19.5087	39.4	19.67	33.95	23.87	24.48	37.98	29.54	21.44	32.41	45.2	44.18	34.58	42.39	37.28	45.57	37.59	49.38	39.57	34.45	35.03	42.77	37.29	40.29	46.81	23.31	43.44	60.99	28.86	57.33	58.82	34.51	52.19
orf19.5089	20.37	16.2	24.78	17.04	22.05	16.85	19.27	10.23	17.75	11.43	12.36	9.73	13.23	14.24	13.76	10.92	13.39	9.61	9.55	7.47	18.3	15.33	14.73	17.31	10.69	11.01	25.9	14.73	26.83	14.74	13.1	14.63
orf19.5090	22.91	29.89	25.37	42.89	92.13	41.23	78.93	53.68	49.41	30.3	28.68	29.41	29.77	39.52	25.55	31.97	26.09	12.17	15.57	16.93	35.57	34.72	38.25	28.58	52.83	34.32	29.82	65.68	34.08	17.98	21.6	20.2
orf19.5092	2.62	1.46	6.39	2.4	3.72	1.95	8.8	6.5	13.53	3.94	6.18	5.02	9.14	7.45	7.75	8.55	8.39	5.73	4.32	6.4	12.99	7.07	9.12	7.97	4.38	8.43	4.38	2.53	6.4	2.98	1.23	3.29
orf19.5093	84.77	92.68	66.71	78.54	110.06	91.74	108.69	128.15	97.33	90.39	81.87	84.09	103.23	93.22	105.14	98.87	106.34	88.24	73.61	88.89	101.62	78.69	97.88	99	94.21	90.3	107.31	144.18	125.13	103.71	85.51	87.48
orf19.5094	18.66	12.55	27.08	4.82	5.83	4.34	2.09	1.83	2.63	23.7	13.75	11.11	6.95	5.41	19.52	14.95	16.47	7.41	4.79	6.3	18.45	12.58	15.49	13.41	8.96	10.37	21.08	13.08	20.19	25.37	22.1	30.42
orf19.5095	73.86	40.09	60.67	25.39	17.57	38.1	23.21	14.95	32.39	50.04	45.42	37.58	48.63	52.73	73.26	42.41	79.84	69.69	62.19	49.72	71.62	45.55	51.11	64.43	26.68	63.88	118.28	57.96	120.05	147.12	84.58	159.38
orf19.5097	2.74	2.84	4.01	1.66	1.3	1.19	1.02	0.99	0.95	3.68	2.39	2.18	2.65	1.7	3.46	2.23	3.15	2.31	1.64	1.87	2.16	1.61	1.87	3.53	1.57	2.91	8.99	7.54	9.64	6.6	4.86	7.49
orf19.5098	114.47	74.37	123.6	27.31	34.57	26.36	21.86	24.65	17.52	33.16	22.16	29.54	19.44	27.84	17.37	21.15	17.77	17.19	14.48	18.5	25.27	23.54	30.19	30.35	29.28	32.83	67.8	101	79.01	97.25	73.95	78.17
orf19.5100	45.19	35.93	50.27	68.28	69.27	88.96	59.95	57.73	79.45	91.85	62.57	70.05	40.87	96.01	42.91	34.66	85.11	30.97	47.13	39.12	96.23	56.98	56.9	76.69	37.4	57.95	24.69	18.94	30.12	53.13	37.42	60.24
orf19.5101	53.37	30.94	30.72	31.34	26.57	48.29	33.43	27.38	42.27	55.36	48.73	41.72	49.31	54.62	58.67	38.39	72.16	54.65	52.33	54.65	56.09	40.77	48.03	58.2	26.59	56.43	47.93	28.33	56.25	58.35	37.7	55.84
orf19.5102	15.45	11.89	24.71	4.16	5.52	5.04	7.51	5.09	8.78	6.7	9.14	5.86	8.42	7.47	15.99	8.48	12.53	31.48	24.93	21.37	18.62	16.27	16.82	24.64	8.88	24.52	25.53	15.57	36.6	42.58	29.78	61.77
orf19.5103	17.72	8.32	11.27	14.35	13.76	23.21	15.93	7.34	16.21	11.27	24.68	10.04	44.7	10.75	91.21	52.03	63.58	105.48	50.89	53.45	57.51	55.78	62.24	53.99	25	57.92	14.09	8.81	15.96	19.87	13.21	18.26
orf19.5104	149.88	293.53	165.67	147.84	141.46	129	158.58	109.73	142.19	108.35	108.28	122.85	142.37	143.87	142.84	139.44	125.2	177.86	137.95	167.65	143.68	144.53	181.98	134.64	226.44	160.12	133.81	206.04	154.24	152.18	218.96	170.16
orf19.5105	14.17	9.35	14.69	12.39	7.04	26.3	13.46	9.2	20.18	32.47	23.64	21.65	24.25	27.29	31.9	16.47	37.42	29.64	21.61	26.94	31.79	19.56	25.91	32.08	8.98	37.1	27.65	11.35	40.48	41.43	18.28	44.28
orf19.5106	25.36	17.87	13.69	92.92	143	152.37	78.92	117.16	116.92	105.52	73.87	120.64	52.87	122.06	34.84	39.58	81.07	27.3	46.67	51.67	65.1	50.72	66	38.15	33.2	53.29	5.37	6.13	7.02	27.57	24.24	22.63
orf19.5107	51.79	32.35	53.63	25.67	17.08	39.76	29.89	21.82	38.29	63.96	45.3	50.63	43.79	60.43	49.2	38.27	66.01	43.85	39.72	50.64	54.85	44.08	58.75	53.94	21.63	58.43	37.14	21.88	55.34	64.66	34.33	60.66
orf19.5110	64.82	33.97	62.34	42.06	32.09	69.96	41.96	20.78	69.73	20.3	13.76	19.63	9	26.64	13.54	12.41	16.93	14.99	13.69	14.86	31.19	23.71	28.31	37.62	12.6	37.9	32.63	17.2	42.18	62.21	37.95	65.78
orf19.5112	272	202.17	348.56	55.98	38.14	51.9	60.09	53.47	60.1	520.67	386.7	345.28	362.75	365.29	571.4	269.34	661.85	519.53	414.56	461.4	470.18	324.87	414.38	512.89	170.35	460.03	448.4	254.6	759.93	860.71	354.01	891.4
orf19.5113	1807.51	1053.78	1555.97	3.35	3.01	1.1	2.5	4.86	1.81	1.91	4.52	2.82	10.73	3.16	6.55	3.26	4.24	11.71	11.75	10.52	9.84	7.18	8.22	14.65	12.43	14.9	1234.41	2239.01	1403.42	1244.98	1151.48	1165.02
orf19.5114	46.15	42.59	79.32	15.49	18.81	16.04	21.43	22.65	21.68	23.62	22.66	18.79	33.92	17.89	32.67	31.52	23.14	41.43	27.97	30.9	40.22	30.89	35.34	35.27	24.38	43.36	126.14	70.45	123.91	65.32	54.42	87.16
orf19.5114.1	3894.63	4636.74	3948.13	428.63	354.12	223.11	810.97	570.94	742.27	293.34	1731.76	456.93	1586.41	755.52	624.61	765.22	467.97	675.23	688.51	866.27	283.46	225.81	296.11	360.77	601.18	491.81	1941.85	1997.22	2923.76	2732.26	3705.14	2666.81
orf19.5117	5094.53	2789.4	4654.78	645.49	480.3	1016.17	793.62	422.03	716.86	878.98	1138.14	883.17	1357.62	1290.62	1425.76	913.24	1377.74	1622.12	1258.33	1299.79	1176.68	932.45	1070.72	1368.41	679.47	1517.38	1812.38	1238.72	2555.43	5142.96	2698.38	4707.15
orf19.5118	470.96	232.93	478.08	76.89	47.79	95.72	61.39	53.11	66.73	101.82	201.11	111.67	228.36	144.95	117.71	74.69	117.5	89.11	94.17	101.39	75.79	58.71	64	84.81	32.71	85.16	434.29	202.92	513.81	405	185.02	387.5
orf19.382	3420.3	1955.56	4195.41	4561.38	4734.43	5313.39	5307.15	4709.88	6457.54	10390.4	8316.55	9260.7	8309.56	9327.09	9733.46	6844.88	10312.2	9158.02	8195.75	9847.7	7375.42	6737.91	7561.22	8347.35	3244.6	6990.19	2084.83	1103.01	2680.28	4509.29	2602.55	4555.38
orf19.384	30.31	19.6	21.06	29.21	31.5	35.52	31.5	21.63	30.5	50.74	46.47	40.15	44.09	47.89	59.83	48.94	54.42	52.55	45.15	46.31	54.98	47.68	56.37	59.44	23.74	51.98	47.83	25.21	60.23	59.29	36.31	53.78
orf19.385	21.96	15.55	195.42	17.46	50.8	71.4	92.03	84.18	77.51	23.03	22.03	24.05	128.73	255.13	62.13	58.77	115.72	90.94	124.86	152.08	110.9	72.79	86.01	193.28	70.37	171.2	32.82	22.82	47.16	135.27	68.87	102.68
orf19.386	52.74	33.94	41.47	55.03	34.74	67.78	106.26	68.39	111.41	228.31	173.6	189.42	319.22	261.46	365.74	278.81	341.47	363.62	286.26	374.34	231.58	199.09	239.27	381.84	160.81	315.21	22.29	15.05	28.54	38.03	21.49	32.47
orf19.387	42.73	28.01	29.33	47.11	64.18	74.69	60.08	68.26	68.74	89.93	95.01	81.03	93.85	95.3	101.74	79.13	118.15	91.1	81.8	72.48	91.95	73.09	71.57	85.6	50.72	85.6	73.87	40.87	77.74	79.5	53.29	68.68
orf19.388	131.28	99.2	103.99	81.82	91.79	84.75	99.59	111.64	75.91	82.23	155.81	83.49	312.69	86.74	384.98	207.86	176.99	501.25	220.81	216.48	162.16	160.12	186.43	176.36	196.88	183.33	149.97	233.26	145.12	118.4	124.22	125.65
orf19.389	50.35	76.48	54.68	59.8	63.44	65.93	122.1	91.42	123.12	30.68	31.22	43.5	36.29	54.05	22.16	65.18	27.13	13.63	50.03	34.44	37.86	58.87	32.98	41.23	67.3	35.38	18.21	21.52	15.17	9.55	22.5	6.02
orf19.390	153.99	85.05	199.56	194.62	265.11	215.81	280.08	265.27	261.43	146.59	129.65	154.34	152.81	186.26	155.35	194.56	177.91	137.05	145.91	180.6	223.91	220.95	238.84	233.09	155.85	233.67	105	97.52	129.07	123.48	95.51	118.65
orf19.391	23.8	14.71	25.23	18.19	11.28	28.79	25.3	13.44	28.99	27	40.13	19.89	103.34	28.67	226.58	85.39	155.58	293.39	149.73	171.43	127.42	92.57	118.2	184.95	59.17	166.54	11.29	6.73	16.22	20.02	12.38	22.23
orf19.392	174.38	405.78	315.16	145.35	113.74	168.49	166.93	144.28	135.33	93.27	128.2	101.78	152.27	115.37	135.38	157.33	113.08	173.8	155.06	128.06	137.53	194.36	135.08	131.06	319.08	181.32	229.76	307.92	148.42	150.09	308.42	170.64
orf19.393	92.35	80.44	94.39	106.68	94.44	125.68	106.92	92.46	87.4	63.61	68.85	49.92	110.09	62.53	94.03	100.05	70.73	96.64	101.23	79.9	81.64	95.86	91.08	97.38	169.43	105.93	89.44	198.2	93.69	79.07	108.09	67.51
orf19.394	58.69	53.65	94.75	65.39	86.43	62.88	80.15	91.64	54.62	110.01	97.79	90.03	122.7	87.67	153.08	128.94	122.69	117.85	94.65	97.21	111.97	111.44	107.66	149.79	134.55	123.77	135.4	154.01	133.77	132.16	112.8	124.24
orf19.395	3158.62	1709.13	3032.54	317.32	139.23	351.43	549.19	313.9	370.48	3079.83	3720.04	1993.16	4490.27	1996.99	11864.7	6639.41	10760.4	12933.9	9227.99	10738.5	11272.3	9810.24	12123.9	14545.3	5227.17	11428.2	4445.08	1845.34	5484.89	4642.17	2510.62	5003.79
orf19.396	37.65	29.91	37.94	52.38	66.75	71.86	66.64	69.86	75.49	59.76	86.53	57.61	124.62	59	106.23	115.7	94.44	107.67	120.06	123.21	77.88	83.08	86.72	90.73	58.19	82.16	20.53	17.18	21.15	24.84	25.86	27.42
orf19.397	42.48	52.28	88.22	210.03	279.53	287.5	236.28	283.07	192.07	249.69	260.82	251.23	282.81	248.43	171.8	220.89	185.35	140.07	152.15	172.17	212.85	202.18	243.67	208.1	196.23	244.14	83.7	113.37	104.53	158.62	149.15	148.09
orf19.398	7.06	4.54	18.2	2.31	0.2	1.82	2.06	0.33	1.47	0.46	0.68	0.32	3.77	0.96	6.94	5.8	5.14	13.95	8.39	10.83	13.91	10.07	8.81	14.06	7.11	11.54	20.61	11.52	39.68	32.39	20.55	36.19
orf19.399	98.16	59.67	132.74	65.06	37.65	94.17	40.67	28.13	51.22	109.5	112.08	76.65	103.63	70	136.77	71.03	122.87	113.63	75.39	92.66	83.93	63.67	75.88	93.77	33.29	78.66	113.42	45.3	126.12	125.53	69.68	126.33
orf19.400	407.78	596.92	432.74	128.14	181.5	149.71	339.51	328.29	254.59	191.44	173.71	185.69	272.05	211.64	256.31	245.54	218.26	226.63	228.99	243.29	265.51	246.72	272.95	247.76	461.63	315.31	268.66	470.65	264.87	218.46	305.28	215.86
orf19.401	77.58	47.28	98.34	182.7	270.07	251.85	200.26	212.2	248.24	244.73	188.81	224.49	171.71	245.07	193.7	178.07	240.89	159.47	165.51	173.4	196.48	170	183.52	181.21	91.33	169.55	45.61	35.12	62.61	79.26	52.65	76.08
orf19.403	24.57	48.29	33.68	87.95	145.38	46.12	73.61	24.07	65.19	30.86	27.84	31.46	16.89	32.61	30.02	49.2	27.72	13.93	13.38	16.25	65.41	86.05	61.45	43.46	88.15	42.34	6.03	23.04	9.77	11.78	21.43	11.99
orf19.405	20.16	15.11	14.16	6.66	11.93	5.01	20.93	27.06	15.69	30.31	16.47	21.4	22.11	37.57	15.81	19.24	20.85	25.96	27.85	27.82	24.46	31.86	24.27	43.36	28.88	38.08	46.74	29.47	43.87	34.34	26.76	29.44
orf19.406	214.76	123.19	180.96	116.27	162.16	136.05	239.32	234.6	169.81	106.02	212.14	97.92	514.08	154.15	747.92	366.9	347.74	1299.88	548.58	467.95	369.84	366.62	359.12	427.76	375.99	405.47	98.48	143.5	101.08	139.24	120.51	122.91
orf19.407	71.12	42.7	69.13	95.48	160.11	122.08	105.91	165.44	111.58	137.75	125.61	134.1	107.69	141.19	116.83	108.08	142.07	97.86	96.36	95.1	126.45	107.09	116.4	102.96	62.53	100.75	47.39	35.37	54.94	78.71	56.76	72.48
orf19.409	2252.92	1962.13	3276.05	2054.23	2288.32	2256.57	1855.64	2095.37	1412.99	1451.77	1604.57	1392.36	1037.34	1265.08	847.01	916.94	975.35	603.31	615.67	839.09	2134.4	1635.16	2297.09	2495.14	3365.49	2124.87	5729.42	10269	5333.75	2286.33	1901.28	2045.69
orf19.4720	62.79	58.89	96.55	28.24	41.03	30.6	47.69	56.88	52.66	37	45.9	46.52	40.19	41.97	35.17	43.89	44.07	32.16	36.98	38.66	69.18	74.21	78.42	72.37	78.75	73.31	122.87	123.12	107.41	63.84	59.56	54.85
orf19.4721	57.64	64.57	67.31	113.76	146.94	163.19	109.82	162.57	78.89	94.11	72.25	103.45	70.3	84.51	46.86	44.54	51.92	43.55	36.14	34.77	53.14	47.68	56.94	41.48	79.02	60.32	81.23	136.62	66.49	78.81	84.69	73.27
orf19.4722	157.13	102.89	140.1	47.68	59.97	49.72	73.21	65.44	51.85	64.74	56.86	58.35	56.3	66.55	52.67	46.69	56.61	49.48	44.86	41.32	69.11	53.63	62.17	65.29	92.85	71.58	140.01	238.12	135.83	123.21	108.1	115.1
orf19.4723	38.39	55.38	31.06	20.71	19.28	21.72	30.12	15.73	22.99	28.52	25.54	21.32	39.19	24.38	47.81	32.76	38.91	48.06	38.09	40.7	42.7	43.64	43.5	39.69	91.49	59.03	82.22	169.16	76.66	42.97	60.15	50.46
orf19.4724	96.91	133.11	94.35	169.99	100.51	126.25	93.55	86.49	122.27	55.6	56.97	59.2	59.09	60.53	50.86	92.65	42.75	48.78	93.6	46	65.01	106.93	49.87	47.94	93.17	35.25	115.37	133.48	58.31	57.28	93	41.05
orf19.4725	13.87	10.31	14.53	31.87	58.29	43.62	35.63	25.69	42.29	36.52	28.78	32.44	25.6	44.66	26.09	23.78	36.11	14.68	18.28	21.95	43.6	32.38	30.93	35.79	18.91	48.07	10.13	6.86	12.52	10.4	6.03	9.72
orf19.4726	63.52	41.72	71.85	36.72	70.93	68.48	74.67	75.77	79.58	53.56	59.61	50.8	85.17	66.3	70.31	79.78	66.44	77.66	71.9	72.88	73.73	72.73	73.56	74.97	53.27	71.21	90.17	73.38	84.41	77	61.44	75.62
orf19.4727	122.78	286.05	135.63	199.96	170.13	152.01	192.09	165.92	176.5	123.13	141.52	138.2	140.87	129.52	65.05	71.01	74.48	59.52	64.24	78.82	69.46	72.24	76.88	63.66	132.68	71.94	169.61	229.71	166.59	120.66	201.85	127.93
orf19.4728	49.53	35.39	45.12	35.65	24.59	91.9	31.98	22.2	43.81	56.55	44.92	42.5	42.53	47.71	72.81	42.51	78.85	63.5	45.51	43.62	72.95	42.5	49.32	66.28	26.22	100.1	69.73	32.21	74.6	77.72	38.38	79.44
orf19.4730	80.21	94.71	62.32	112.16	70.45	138.6	73.93	73.91	92.04	54.19	55.61	69.61	65.57	63.64	33.94	82.86	35.33	36.57	82.22	37.57	45.2	87.97	43.42	36.77	78.57	43.02	115.09	111.95	43.06	50.99	97.62	31.96
orf19.4731	35.09	26.76	57.54	51.81	76.61	46.91	66.35	63.7	61.76	53.24	73.38	56.9	83.46	62.27	62.15	53.55	55.76	47.59	42.2	39.49	50.15	49.16	44.05	47.2	29.97	45.27	74.05	58.06	78.53	54.01	43.2	52.1
orf19.4732	119.88	75.65	132.12	56.74	34.67	75.29	104.81	49.79	143.22	116.33	102.74	84.87	139.6	122.43	206.14	108.65	204.3	189.92	158.03	159.08	166.31	124.7	143.92	183.52	78.22	158.89	150.72	75.65	186.1	174.87	79.31	150.75
orf19.4733	14.2	19.71	13.98	13.38	8.69	6.73	15.52	11.03	8.15	25.82	20.7	23.68	20.86	22.03	26.05	34.54	21.88	41.66	47.78	35.21	76.35	96.44	69.86	112.64	221.35	90.25	36.88	98.4	33.37	13.47	39.74	17.64
orf19.4734	17.01	22	15.88	38.41	46.48	43.39	48.38	46.94	41.81	37.19	53.68	33.83	86.48	34.01	92.84	64.48	61.47	103.91	51.71	66.96	44.82	41.72	50.61	46.03	60.57	43.13	31.18	46.94	27.05	26.41	25.96	23.41
orf19.4735	16.14	12.54	19.93	3.54	2.3	5.45	6.8	3.94	10.13	9.56	7.72	8.07	9.43	12.02	18.78	13.52	17.69	17.49	14.4	17.08	19.52	17.23	17.72	20.65	9.8	19.96	62.89	34.78	89.13	172.27	106.21	181.02
orf19.4736	15.63	9.42	26.57	12.51	7.17	14.38	13.34	7.05	14.59	9.51	9.65	8.88	35.5	15.72	33.63	17.13	23.38	50.69	28.34	30.36	25.64	23.18	24	28.69	14.99	28.59	16.51	8.85	18.54	21.19	11.82	16.91
orf19.4737	37.82	23.99	48.61	84.34	38.26	117.76	48.77	46.31	49.1	211.03	304.22	105.08	390.76	114.62	536.33	244.16	380.76	602.34	364.4	388.48	166.99	115.78	136.43	208.84	49.62	118.07	284.32	104.16	310.12	71.28	21.72	61.14
orf19.4738	22.02	14.02	9.07	12.02	14.07	14.54	15.78	12.38	18.89	22.56	24.22	14.05	50.33	17.52	79.21	47.2	60.82	91.35	59.63	68.6	58.49	47.11	51.51	62.41	26.86	60.16	27.49	17.32	33.59	37.38	23.29	35.16
orf19.4739	37.09	30.47	31.77	181.33	281.54	307.32	115.19	215.28	163.56	137.33	99.69	151.85	76.58	142.88	35.04	49.73	77.83	27.05	38.47	44.43	70.6	70.29	85.78	52.08	46.46	76.24	21.45	14.07	23.57	41.22	37.46	46.51
orf19.4740	27.58	16.54	26.8	26.66	32.15	28.1	20.46	22.41	28.18	29.68	32.56	35.93	42.28	30	28	29.62	26.11	36.7	25.63	31.84	24.27	24.24	26.71	20.95	14.41	25.11	17.91	17.94	25.26	27.16	21.34	23.01
orf19.4741	0.15	0.26	0	0	0	0	0	0.18	0	0	0.21	0	0	0	0	0.16	0.22	0	0.36	0	0	0.14	0.12	0	0	0	0	0.14	0.11	0	0	0
orf19.4742	15.2	14.37	10.07	18.11	14.38	15.4	13.11	11.33	7.72	9.21	10.77	7.88	13	7.11	13.78	9.36	9.29	11.39	7.87	8.78	9.43	12.14	6.97	7.5	17.81	8.83	17.52	25.76	10.99	11.38	19.26	8.68
orf19.4743	11.33	7.35	13.65	7.74	10.78	9.23	5.91	6.03	7.56	4.51	5.84	4.55	7	6.27	9.27	6.84	10.97	4.78	6.98	5.47	6.18	5.17	4.89	5.53	3.54	4.28	19.71	9.25	19.68	16.08	11.93	15.72
orf19.4744	17.27	16.05	18.64	18.31	28.77	19.64	17.69	20.02	18.32	20.04	23.59	18.44	22.51	22.21	25.68	23.18	25.19	21.57	20.99	21.13	28.5	22.95	20.87	25.45	19.74	21.56	38.82	29.18	32.01	27.67	22.03	24.64
orf19.4746	62.29	42.25	28.37	147.99	182.75	173.72	128.42	203.52	133.38	115.6	81.83	133.51	63.61	124.94	46.01	54.26	78.08	43.06	51.27	70.01	71.21	62.1	83.76	44.1	104.42	68.46	5.51	23.32	5.57	35.48	60.81	30.65
orf19.4747	93.88	102.03	62.2	57.06	38.05	33.55	56.65	46.79	41.7	36.21	85.85	40.59	155.63	50.78	163.86	85.5	85.26	240.84	114.66	102.41	89.42	85.92	80.13	90.9	157.31	73.43	64.13	134.6	62.02	75.22	116.11	73.54
orf19.4748	15.71	22.92	15.6	21.31	27.66	37.31	31.12	30.87	32.9	18.3	17.73	23.9	17.09	31.34	17.93	26.79	12.56	23.34	31.74	20.86	33.31	27.33	24.34	22.54	39.53	23.85	28.88	38.4	20.07	14.9	20.27	10.61
orf19.4749	22.97	23.69	13.73	4.05	2.43	4.88	28.42	20.84	31.84	2.72	2.71	4.52	5.02	26.87	4.55	4.2	5.99	16.65	22.07	20.88	13.09	10.33	11.34	33.32	32.36	25.56	7.7	9.99	7.94	25.24	29.6	31.11
orf19.4750	5.85	4.51	3.41	13.29	8.8	15.62	8.78	9.24	11.05	19	14.51	15.44	12.15	18.65	12.08	12.45	17.92	8.7	10.51	10.04	20.88	15.32	14.98	16.59	11.98	12.82	21.57	12.34	21.35	20.97	13.92	19.35
orf19.4751	82.94	108.1	139.94	196.46	237.01	191.34	192.72	243.63	151.71	189.79	173.47	188.88	138.93	174.77	86.87	123.66	129.68	56.74	78.11	83.69	139.68	129.7	133.04	119.55	176.5	115	110.45	175.93	102.73	149.76	164.86	123.33
orf19.4751.1	245.86	280.29	309.58	176.79	107.26	106.67	128.01	87.06	277.15	108.77	150.14	122.36	159.71	172.49	42.35	145.66	53.09	47.92	139.28	84.57	123.68	107.81	99.42	64.25	112.41	63.24	193.52	141.79	211.08	178.78	287.37	172.42
orf19.4752	26.29	17.02	16.74	10.68	7.87	39.16	5.69	3.03	13.23	14.22	18.53	7.44	22.28	8.65	57.15	20.8	63.38	49.5	38.54	33.15	52.59	24.8	34.5	48.45	15.91	65.64	57.43	27.72	59.68	74.01	24.66	69.13
orf19.4753	24.51	13.34	22.43	20.29	11.17	34.35	12.57	9.31	20.89	35.84	35.38	27.02	43.81	32.84	98.81	40.11	82.76	95.42	48.73	51.2	78.6	46.16	63.69	78.02	25.17	92.32	49.26	18.49	62.52	57.73	26.51	66
orf19.4754	347.44	382.51	258.17	94.91	86.46	59.23	117.15	148.59	93.16	196.45	190.74	164.82	212.15	213.8	308.98	243.64	304.48	331.89	292.24	272.95	380.79	288.46	304.43	390.46	728.07	321.3	344.3	940	419.91	441.44	689.94	503.96
orf19.4755	45.38	31.31	32.18	37.46	46.7	46.86	50.23	40.86	56.62	29.58	26.91	22.85	24.9	35.3	38	31.08	46.03	34.18	32.99	34.44	59.75	45.18	49.86	60.42	39.92	59.08	38.31	32.35	40.28	47.29	36.91	49.67
orf19.4756	18.94	28.26	15.23	6.63	6.16	5.47	4.16	2.8	4.2	1.73	3.33	1.97	3.99	3.65	11.21	9.79	7.87	11.49	11.68	9.92	24.04	25.73	19.18	30.76	48.07	25.18	33.02	55.91	28.5	28.06	41.93	23.64
orf19.4757	36.37	22.1	22.74	134.01	99.17	205.08	60.97	78.44	96.91	56.34	54.68	57.31	74.15	77.28	49.05	38.07	49.66	37.39	46.13	42.66	39.6	33.08	41.29	33.45	27.08	48.99	35.52	25.88	31.3	35.99	34.53	34.02
orf19.4758	308.09	199.66	394.49	262.05	219.22	274.08	199.95	159.15	256.91	262.1	268.9	283.21	255.6	265.95	127.38	152.38	181.92	101.86	126.66	152.27	152.17	119.43	130.15	143.78	71.9	104.66	383.71	218.21	482.67	445.34	280.07	414.39
orf19.4759	1156.35	698.26	1426.66	648.91	484.71	785.4	608.36	388.16	666.81	676.65	760.76	636.81	764.85	685.84	529.56	496.78	583.75	472.98	494.27	495.78	472.34	421.49	446.1	426.74	321.28	491.63	1108.95	933.29	1343.08	1656.17	1103.06	1441.71
orf19.4760	66.07	60.96	30.38	237.35	148.36	235.88	116.35	142.05	155.83	87.85	57.47	104.45	35.72	93.26	21.54	53.68	55.31	14.51	59.15	38.73	71.97	98.02	68.41	42.12	93.57	44.27	5.06	13.02	4.4	25.22	49.98	18.27
orf19.4761	7.45	7.54	9.71	10.99	18.39	20.88	19.47	15.92	27.05	16.71	13.16	19.05	19.06	21.61	19.43	15.55	23.66	12.88	12.09	14.44	21.1	15.22	19.43	19.36	11.03	25.39	9.25	8.8	12.05	9.26	6.89	11.14
orf19.4763	59.23	48.1	58.55	6.28	7.33	6.11	11.38	10.93	8.43	12.3	21.23	14.94	21.44	14.82	41.28	43.68	28.92	43.73	43.53	32.72	58.98	50.48	40.12	54.09	62.18	50.07	174.73	163.06	170.76	126.34	123.98	135.42
orf19.4764	32.76	26.77	31.8	13.62	17.09	12.63	17.08	16.29	16.82	22.53	26.18	19.16	27.4	24.97	33.9	23.58	41.07	25.63	28.51	24.5	37.07	26.75	25.39	34.92	28.14	24.67	80.19	44.25	67.11	55.6	42.26	53.07
orf19.4765	27.36	17.45	55.9	94.31	152.73	308.88	188.26	75.03	250.72	181.85	113.29	120.43	125.55	237.9	173.4	106.53	372.14	61.26	81.55	85.54	230.36	136.98	134.72	103.81	55.13	221.21	10.04	6.11	10.12	23.46	11.87	33.32
orf19.4766	15.49	9.35	15.6	12.04	12.9	21.76	12.75	8.47	14	18.38	17.98	14.36	14.4	17.61	19.29	14.33	23.82	12.96	12.73	14.34	19.93	13.55	14.78	16.31	7.96	13.78	27.42	12.89	27.33	28.58	13.9	24.08
orf19.4767	25.19	31.33	21	13.9	10.99	12.97	9.28	8.46	9.94	8.26	11.4	7.21	6.26	8.21	9.84	10.37	10.86	9.44	9.59	8.39	14.3	9.97	11.55	9.75	24.06	10.84	42.86	71.54	28.11	29.28	46.04	27.69
orf19.4768	26.78	32.15	16.22	18.95	12.63	17.34	12.53	10.36	12.08	8.24	9.61	8.93	10.1	8.11	11.7	10.89	11.73	10.5	11.4	8.81	16.9	16.67	11.92	13.27	23.48	9	59.21	69.3	38.86	37.41	58.15	31.94
orf19.4769	105.94	67.74	96.54	37.38	29.45	58.73	55.05	36.72	59.71	40.67	27.66	37.58	20.75	45.1	11.9	11.56	19.72	11.34	15.41	15.88	14.9	12.16	11.71	21.64	11.78	18.83	33.23	23.5	33.45	77.9	43.97	69.07
orf19.4771	169.42	151.44	169.73	6.41	17.57	9.29	19.93	16.29	20.17	19.25	14.39	17.44	22.66	20.19	28.89	23.36	32.55	29.38	24.03	21.09	40.51	29.09	29.5	26.46	23.63	22.7	21.43	17.7	21.11	81.1	66.78	67.55
orf19.4772	79.25	75.82	59.54	57.33	56.58	102.89	35.06	41.8	50.81	35.56	27.05	32.09	15.58	43.65	23.09	25.73	44.61	19.68	27.83	16.81	41.64	30.96	24.58	27.81	45.6	41.85	60.81	82.81	46.05	57.02	58.74	55.89
orf19.4773	362.48	286.55	541.58	1167.18	1321.74	1285.84	580.27	903.6	792.97	201.78	363.73	142.14	113.77	100.12	26.12	28.41	37.61	10	17.24	19.38	114.71	64.48	115.9	210.95	235.83	318.59	1067.54	655.46	896.91	329.03	497.53	754.72
orf19.4774	30.86	29.14	42.44	17.98	27.63	28.48	24.62	34.5	29.7	51.38	22.06	50.84	18.14	43.15	24.58	26.34	33.1	16.66	16.37	21.49	29.26	27.03	30.07	36.17	17.19	29.35	135.77	126.59	147.13	88.05	61.27	88.76
orf19.4775	23.47	15.78	18.36	27.75	19.69	66.74	26.77	23.21	48.16	71.33	13.77	59.48	9.29	55.76	16.3	12.1	23.63	18.95	15.29	18.71	21.31	17.38	24.24	24.2	7.89	28.71	38.95	18.22	45.91	45.19	23.06	39.82
orf19.4776	5.08	6.43	6.16	4.37	3.22	6.78	4.21	3.37	6.04	4.07	6.73	3.83	5.85	4.76	6.37	3.74	6.36	4.56	3.39	4.17	4.69	4.67	4.13	4.32	2.94	3.7	15.15	7.41	15.87	11.5	8.8	11.82
orf19.4777	821.95	611.79	622.49	104.19	90.28	71.21	213.92	160.61	119.07	166.28	521.02	165.93	896.9	255.51	1263.42	658.77	739.98	1711.19	818.02	733.33	828.66	770.64	822.06	749.52	1122.29	787.74	949.12	1872.68	906.61	1136.44	1188.76	1029.43
orf19.4778	32.31	26.84	41.03	5.66	4.82	3.63	9.09	6.59	9.57	11.93	22.51	10.5	28.5	16.39	32.45	20.97	29.96	33.7	23.36	26.39	25.43	19.71	19.25	29.27	14.7	26.96	64.05	31.99	69.15	86.87	56.06	87.62
orf19.4779	54.14	50.37	97.49	91.88	61.44	193.32	86.07	65.4	206.93	149.18	144.35	192.6	117.97	138.94	37.49	41.16	76.23	30.76	49.01	57.79	51.23	42.82	49.08	35.86	15.44	39.79	82.11	43.11	85.59	82.45	78.95	122.91
orf19.4780	175.45	104.84	187	15.47	22.36	15.28	34.66	27.09	32.49	26.87	26.16	25.11	25.5	30.59	28.47	28.88	34.7	34.01	32.46	33.35	44.94	40.96	37.89	63.86	28.03	44	112.9	70.11	117.8	159.73	127.85	145.2
orf19.4781	34.63	37.98	44.03	44.74	57.45	42.48	63.14	71.63	52.05	39.37	39.43	39.85	49.3	42.31	46.57	42.26	43.66	50.76	38.12	46.09	45.78	35.41	44.12	45.5	75.91	43.91	34.37	72.29	38.21	29.78	34.51	28.87
orf19.4783	5.91	3.35	8.39	1.77	2.65	0.87	2.55	2.25	1.85	1.83	2.83	2.04	3.45	1.51	8.96	6.78	6.3	10.49	7.14	5.39	7.47	8.09	7.31	6.48	3.82	4.92	23.91	14.85	22.54	10.64	8.55	9.04
orf19.4784	25.5	12.68	19.22	63.97	59.21	74.16	44.75	33.2	42.86	78.27	182.53	62.3	191.07	38.32	366.21	172.63	224.96	397.58	203.33	154.61	74.66	58.97	61.1	113.28	61	64.1	130.73	89.55	91.52	61.07	32.92	40.84
orf19.4785	70.86	43.22	69.5	38.08	48.72	49.46	50.14	44.6	49.71	48.05	48.75	42.36	54.21	51.5	50.52	48.36	48.8	48.7	44.89	43.02	49.79	46.11	46.2	52.71	32.76	50.99	87.52	58.77	85.96	79.37	62.05	75.74
orf19.4786	20.93	14.61	20.69	11.72	14.38	9.65	11.87	13.79	12.39	13.29	16.21	13.39	13.66	13.54	13.99	13.19	15.17	10.18	9.43	7.79	15.56	13.15	12.44	13.06	10.21	12.88	27.18	21.06	27.37	27.48	21.11	21.74
orf19.4787	8.88	7.61	8.77	15.39	12.24	21.19	12.32	11.72	19.12	21.37	15.4	17.77	13.02	21.26	16.14	15.3	21.65	8.46	12.86	15.11	18.2	16.49	18.73	19.81	7.3	18.9	15.92	6.23	20.67	23.26	11.72	17.82
orf19.4788	7.28	4.54	13.84	13.79	11.52	10.29	3.72	6.39	2.85	18.59	15.12	12.57	12.8	13.87	14.05	10.35	21.14	14.46	19.92	16.71	29.13	17.26	17.72	64.47	32.9	64.09	104.11	62.26	127.92	44.52	32.19	49.79
orf19.4789	0.22	0.26	1.5	0	0	0	0	0	0	0	0.05	0	0	0	0.11	0.2	0	0	0	0	0.05	0	0.06	0.28	0	0.29	1.98	0.62	2.47	0.92	0.27	1.72
orf19.4791	26.93	26.6	29.49	0.9	1.37	0.72	1.74	1.63	1.32	2.58	4.21	2.52	3.42	3.01	5.62	4.39	4.22	5.74	4.63	3.32	10.41	8.6	6.96	10.7	11.02	7.9	88.78	75.96	62.73	49.07	52.42	51.72
orf19.4792	125.67	70.27	76.36	41.9	37.37	86.62	28.51	22.51	49.6	42.25	45.74	55.08	26.25	56.53	11.93	13.22	21.52	9.35	10.64	13.78	5.29	3.99	6.04	5.22	1.89	6.46	7.62	5.12	8.12	44.46	24.59	46.93
orf19.4793	20.4	18.42	11.07	57.17	114.05	137.61	97.52	115.45	129.91	65.01	41.85	79.81	39.97	81.65	23.98	35.71	38.68	20	27.57	39.5	33.62	31.62	51.29	20.11	32.22	34.68	0.25	3.1	1.41	8.04	12.48	8.87
orf19.4795	41.8	40.41	37.39	2.47	3.49	1.43	3.15	1.97	2.07	2.66	3.89	2.01	4.2	5.5	5.13	3.82	5.38	4.88	6.38	3.28	10.9	6.8	7.14	12.8	15.17	10.47	77.58	98.18	55.18	42.82	50.88	45.18
orf19.4796	197.27	445.71	172.34	340.3	333.84	305.85	352.67	312.54	321.12	268.03	184.72	266.03	206.52	272.87	208.98	218.82	220.07	187.59	170.56	260.42	249.38	218.57	296.16	234.73	429.38	248.16	49.37	133.49	77.04	110.89	178.55	113.15
orf19.4798	31.04	25.46	32.74	26.85	32.9	41.33	24.92	21.49	30.23	37.98	36.71	28.37	31.07	43.85	48.28	30.75	59.31	37.88	33.58	29.34	62.9	36.27	42.34	61	25.64	51.98	95.3	43.6	104.16	79.92	41.21	73.77
orf19.4799	65.32	41.2	83.22	31.09	56.21	75.67	38.55	45.53	60.44	52.43	43.22	50.5	50	55.66	44.97	40.22	52.66	40.55	41.19	45.16	43.46	36.75	38.83	40.26	19.99	57.2	51.18	21.74	40.22	54.41	37.14	48.82
orf19.4800	62.72	47	53.12	25.14	24.97	19.95	25.41	21.27	20.95	27.75	36.11	22.14	48.6	27.41	64.98	47.83	52.56	63.94	51.18	43.69	47.46	37.07	34.73	46.52	49.7	36.3	87.77	91.13	65.33	69.21	64.97	53.66
orf19.4801	24.02	33.92	20.39	70.55	49.74	60.77	34.21	41.76	38.53	31.35	30.01	39.28	26.61	37.62	21.13	26.59	25.88	19.92	24.73	22.09	25.75	29.65	25.81	20.59	45.71	24.21	39.57	55.63	23.14	28.59	47.3	22.89
orf19.4802	105.35	80.54	76.16	2.92	2.2	2.81	3.61	2.15	2.52	0.95	0.79	0.52	1.56	1.27	7.92	4.64	3.63	4.93	4.2	3.44	13.82	12.13	11.08	9.02	18.37	7.14	49.71	133.15	47.39	45.68	49.68	37.35
orf19.4803	0.53	0.31	0	0	0	0	0	0	0	0	0	0	0	0	0	0	0	0	0	0	0	0	0	0.17	0	0	0	0	0	0	0	0
orf19.4804	0	0.08	0.12	0	0.21	0.03	0.02	0.06	0.03	0	0	0.04	0	0	0.17	0.05	0.28	0.05	0.61	0.09	0.03	0.14	0.04	0.13	0	0.06	0.04	0	0.03	0.14	0	0
orf19.4805	11.11	8.43	6.12	10.32	9.76	25.07	29.19	14.37	36.78	21.54	14.84	20.01	11.8	27.73	13.21	10.85	24.65	12.29	18.98	19.43	21.35	13.66	14.92	20.23	10.04	15.05	5.61	2.96	7.68	13.1	7.92	12.12
orf19.4807	25.73	18.86	21.4	21.35	29.18	17.06	24.56	20.65	16.86	38.63	47.69	33.77	33.3	25.84	24.97	26.86	25.05	21.26	20.5	21.66	23.7	18.09	16.65	21.15	29.93	21.65	119.38	146.93	116.13	49.46	36.55	38.57
orf19.4808	25.78	20.76	20.98	36.64	52.67	48.82	46.72	54.72	48.9	48.06	48.78	41.35	35.35	52.45	44.3	33.55	69.73	31.02	41.91	30.21	54.51	39.73	37.07	41.07	37.11	35.61	42.9	35.07	34.08	36.62	31.42	34.52
orf19.4809	78.66	44.76	81.5	124.8	133.79	124.21	168.44	135.85	167.21	163.55	145.31	158.28	128.19	183.85	157.31	182.87	193.92	143.86	161.7	166.43	206.32	194.19	202.32	197.35	126.86	168.8	48.82	42.19	62.77	81.91	62.69	67.43
orf19.4811	101.18	147.89	70.04	117.91	81.9	80.55	102.75	87.72	72.18	110.52	93.47	95.79	92.76	98.72	110.4	122.4	104.77	95.33	98.91	88.99	96.53	103.21	96.04	90.18	214.78	91.82	114.89	211.87	97.76	76.43	151.95	83.65
orf19.4812	57.22	124.49	50.57	18.26	16.15	17.23	19.25	20.36	15.87	38.82	48.04	29.56	39.83	31.64	46.83	48.72	37.88	37.28	39.51	41.22	49.75	59.3	49.78	48.37	94.77	58.96	56.79	68.15	56.24	54.9	86.02	57.67
orf19.4813	98.47	51.46	106.62	514.48	482.51	593.61	468.71	420.56	590.15	583.77	475.91	580.5	394.55	596.07	287.37	311.42	425.43	259.78	373.85	375.28	379.71	327.32	352.01	262.19	154.97	262.78	35.19	25.09	41.06	81.89	71.71	83.08
orf19.4814	0.6	0.17	0.17	2.61	1.73	1.57	2.39	1.4	3.69	2.84	0.68	2.12	1.02	2.09	0.85	1.05	0.44	2.1	1.58	1.49	0.76	0.95	1.84	1.5	1.7	0.51	0.15	0	0.14	0	0	0
orf19.4815	33.18	17.98	31.37	133.52	260.22	251.3	119.51	239.94	227.12	181.46	123.87	212.7	111.89	200.2	75.74	84.44	127.05	61.11	96.89	118.66	98.07	93.25	113.98	65.32	34.04	80.06	3.96	3.46	6.58	23.28	21.84	24.24
orf19.4816	77.89	84.12	97.28	32.55	42.14	38.28	39.72	46.38	45.19	42.84	54.84	45.8	58.53	47.84	67.73	57.93	59.69	61.47	50	50.63	65.53	59.66	66.55	63.69	47.88	58.71	161.78	157.11	180.39	183.72	172.04	201.52
orf19.4817	33.34	27.29	38.99	16.66	19.63	20.04	23.69	22.38	29.56	32.13	30.95	27.68	42.75	34.23	53.34	39.18	44.62	45.02	38.98	40.28	46.39	41.61	45	43	27.29	41.89	62.68	35.31	76.79	66.76	50.12	64.25
orf19.4818	13.47	10.69	7.51	17.02	14.78	31.63	8.02	7.12	11.73	19.72	9.77	22.84	8.5	12.72	16.66	9.41	14.19	12.07	8.74	11.91	20.25	13.3	16.76	14.68	6.32	18.64	11.22	7.45	18.49	18.91	10.63	21.66
orf19.4819	1.87	0.98	0	1.84	0.68	0.8	1.08	0.66	1.74	0.24	1.29	0.43	1.25	0.35	1.33	0.49	1.64	0.36	0.45	1.05	1.43	1.43	1.3	0.7	1.02	0.84	1.38	0.52	1.32	0.53	1.23	2.94
orf19.4820	27.37	28.28	31.42	43.95	68.53	65.16	44.57	64.98	52.57	59.51	47.99	58.88	42.84	59.42	39.51	36.35	51.01	29.62	27.67	35.2	45.44	37.81	47.8	41.87	31.14	46.2	43.77	31.25	60.5	60.52	41.62	58.16
orf19.4821	0.05	0	0.25	0	0.1	0.14	0.02	0	0	0.06	0.07	0	0.1	0	0.58	0.05	0.14	0.23	0.04	0.06	0.03	0.09	0	0.18	0.04	0.06	5.79	1.54	4.81	1.31	0.59	0.65
orf19.4822	0	0	0	0	0	0	0	0	0	0	0	0	0	0	0.24	0.03	0	0	0	0	0	0	0	0	0	0	0	0	0.07	0	0	0
orf19.4823	14.32	8.69	16.96	4.41	3.41	4.09	8.25	4.45	7.94	8.76	8.54	7.82	7.97	12.6	19.72	13.47	19.96	18.58	14.89	14.24	20.39	16.69	18.85	22.44	11.47	20.9	15.16	16.05	19.9	28.4	13.08	22.24
orf19.4824	70.57	54.41	45.83	66.1	75.33	63.86	78.01	62.19	67.47	68.45	74.65	54.43	75.46	54.16	156.38	147.94	154.41	150.69	136.29	124.47	160.33	141.71	151.67	153.95	120.87	130.95	117.72	130.73	127.4	151.22	117.14	155.7
orf19.4825	86.45	180.29	120.34	162.13	104.63	98.91	119.38	124.87	93.99	136.89	140.27	138.98	145.99	116.38	100.72	136.95	87.13	80.19	119.74	98.62	79.52	96.52	84.36	71.1	144.57	73.69	207.97	266.57	169.18	141.22	202.1	118.22
orf19.4826	611.3	354.12	785.22	1357.51	2221.52	1609.19	1380.2	1860.81	1305.62	1614.69	1582.52	1518.36	1347.19	1354.4	1048.47	1118.91	1090.31	871.04	965.85	997.22	732.12	715.14	766.81	685.84	530.7	616.22	1013.85	1253.01	1209.29	1242.26	818.95	1207.64
orf19.4827	169.95	116.09	209.65	171.91	315.05	167.13	142.77	240.61	141.8	245.48	229.89	206.44	317.39	271.72	371.36	246.8	365.7	365.43	284.33	399.6	312.44	265.49	302.02	361.51	193.14	316.03	125.99	110.88	183.71	306.5	194.87	327.17
orf19.4828	349.19	216.02	316.81	4.51	4.53	3.12	15.7	11.22	9.83	30.06	58.92	22.85	94.31	38.97	120.58	68.25	80.78	133.1	73.82	70.09	91.36	76.9	85.2	113.88	73.88	88.19	434.72	302.88	415.99	359.71	268.41	344.68
orf19.4829	25.95	18.45	24.2	45.3	56.24	50.47	59.65	46.21	62.29	70.59	76.36	58.41	94.81	75.78	139.71	89.69	113.39	114.66	90.12	88	88.47	72.52	78.2	83.75	47.52	79.29	85.81	48.66	87.3	58.37	38.33	56.15
orf19.4830	106.86	206.68	149.31	149.4	201.12	131.08	234.21	115.54	235.24	78.44	141.15	109.26	142.78	147.98	103.3	199.6	95.6	76.9	129.94	105.63	156.15	192.72	148.91	141.19	211.52	140.89	126.63	107.92	91.93	44.2	77.76	49.63
orf19.4831	141.46	102.47	154.79	207.3	258.46	244.84	252.55	174.96	304.53	330.24	237.86	283.41	236.05	361.88	264.93	229.57	329.82	239.12	208.39	267.9	344.83	313.62	368.7	341.47	161.74	329.88	78.54	58.89	118.05	163.52	99.45	173.52
orf19.4833	1280.78	864.53	3588.72	3.9	4.16	2.63	5.19	5.91	3.47	5.06	5.63	3.04	14.52	8.49	15.97	10.39	12.81	30.27	25.71	25.15	27.75	26.91	29.51	42.21	16.49	41.85	1232.52	664.36	1687.44	2023.12	1072.15	1909.97
orf19.4834	0.38	1.24	0.74	0.16	0.07	0	0.35	0	0.11	0.37	0.13	0.51	0.24	0.12	0.47	0.75	0.55	0.36	0.08	0.12	0.54	0.63	1.1	0.18	0.15	0.3	2.85	1.5	1.6	2.16	0.42	0.3
orf19.4835	37.96	20.31	29.66	119.27	161.26	216.44	123.93	143.7	157	106.12	77.2	134.19	67.91	129.97	57.93	74.91	82.3	81.89	80.78	88.38	84.89	93.29	98.31	67.02	50.29	92.31	11.65	11.91	12.05	29.88	30.99	24.23
orf19.4836	77.01	48.63	92.96	61.48	39.86	82.37	71.76	47.66	84.97	121.95	141.79	108.26	346.43	136.33	564.54	247.83	355.73	779.97	333.69	442.12	382.07	328.1	435.95	445.03	167.1	473.75	98.8	46.91	134.2	162.69	74.98	150.49
orf19.4837	18.53	10.46	29.14	10.91	31.2	23.27	41.02	41.9	41.94	23.88	23.78	27.95	28.46	37.41	22.22	32.75	22.27	20.62	19.96	21.91	27.5	30.38	24.66	32.48	14.42	30.64	17.54	12.06	16.35	10.5	10.27	11.34
orf19.4837.1	21.08	26.3	27.15	9.01	12.39	10.04	13.39	6.08	18.77	11.69	13.2	10.92	15.53	10.58	11.1	18.99	12.47	16.7	12.83	19.63	15.93	15.12	19.54	8.32	23.67	16.97	11.88	18.14	12.67	14.49	24.14	17.27
orf19.4839	79.12	54.09	96.5	82.34	103.08	109.53	103.8	113.3	95.8	60.18	41.14	53.89	48.83	69.65	59.86	67.22	56.58	61.75	52.55	63.4	78.6	86.59	85.33	96.21	68.18	92.51	56.2	79.85	70.25	78.94	56.86	79.32
orf19.4841	78.41	72.08	140.97	32.37	38.77	39.09	26.57	27.64	26.54	71.51	64.98	64.03	69.79	66.62	60.92	55.99	60.76	56.4	45.56	51.58	123.99	116.78	132.34	149.81	66.28	139.14	317.76	125.4	328.07	216.67	132.02	206.32
orf19.4842	354.01	589.95	446.03	13.46	6.23	7.41	6.43	5.27	8.16	18.9	28.72	20.53	29.33	15.24	26.89	41.53	19.24	28.15	40.93	19.77	167.1	201.98	155.54	183.6	286.58	212.14	796.49	716.89	488.24	244.7	383.13	201.48
orf19.4843	124.8	66.34	128.34	34.78	42.11	52.95	30.48	25.3	33.52	38.31	24.25	30.94	15.72	27.7	15.17	16.61	21.25	16.63	22.26	17.6	20.44	14.52	15.98	19.55	9.94	16.66	35.48	21.71	33.19	58.45	34.59	60.75
orf19.4844	34.44	19.04	36.21	40.45	57.72	102.08	41.92	43.01	58.03	61.91	43.22	64.12	38.67	58.27	41.04	37.7	45.73	37.52	34.8	42.86	40.21	44.28	50.69	37.57	19.85	63.94	21.08	10.67	28.39	35.54	21.83	30.98
orf19.4845	240.52	317.42	190.05	89.85	62.57	63.38	137.31	97.87	114.56	77.39	76.68	58.88	88.39	82.99	79.77	127.8	79.29	79.55	148.72	76.98	101.98	153.19	92.23	94.77	190.84	89.22	128.93	184.31	94.32	80.47	154.81	74.85
orf19.4846	33.01	28.43	21.17	85.41	99.46	88.46	84.66	101.76	68.16	78.12	85.11	78.71	68.05	73.59	86.43	86.12	74.89	89.55	74.76	78.45	78.49	90.83	77.86	79.81	73.36	72.11	32.37	46.63	32.9	47.2	48.36	41.67
orf19.4847	0	0.13	0.13	0.73	0.64	1.27	0.46	0.52	0.43	0.67	0.3	0.22	1.14	0.37	0.42	0.31	1.72	2.41	0.94	0	1.13	3.37	0.34	2.64	0.34	0.57	1.84	0.55	0.52	1.12	0.97	0.46
orf19.4848	24.84	19.97	17.07	25.47	34.8	25.78	25.67	31.66	24.19	43.54	43.62	33.13	34.8	42.01	49.9	34.74	62.75	39.41	40.81	35.11	54.67	39.54	36.57	47.99	35.19	34.86	63.74	47.41	57.66	52.16	37.28	46.07
orf19.4849	67.03	58.42	46.09	88.87	106.48	108.64	87.24	98.5	78.62	59	39.98	56.68	34.88	60.59	42.46	48.28	51.03	36.92	43.97	44.87	59.42	46.84	59.51	51.87	78.38	48.81	60.46	96.83	57.01	62.03	64.42	57.29
orf19.4850	231.89	153.35	218.57	79.33	85.38	71.8	74.69	82.72	69.72	105.18	119.25	88.74	116.74	94.73	141.88	103.78	120.02	123.65	102.1	83.34	129.42	100.43	114.62	110.33	97.58	102.72	318.62	254.68	278.43	254.93	213.87	224.64
orf19.4851	77.11	62.84	98.87	80.64	119.46	90.01	93.86	85.23	75.07	66.79	53.22	59.99	56.13	64.45	60.47	62.36	60.64	50.91	54.82	50.81	74.87	71.13	76.99	71.82	81.88	75.86	62.64	80.66	64.84	53.06	48.74	55.9
orf19.4853	9.84	6.09	8.44	7.05	19.75	9.45	13.42	8.2	11.86	8.1	4.62	7.46	1.38	7.78	4.24	6.28	8.63	1.95	2.65	2.69	14.7	11.82	10.07	6.83	6.58	11.52	0.51	0.93	1	1.39	0.87	1.09
orf19.4855	78.11	131.38	129.44	99.91	91.47	131.92	133.56	130.42	100.76	62.36	46	63.47	59.08	67.4	46.49	60.84	38.74	41.09	45.42	54.16	70.26	59.73	74.07	58.55	116.7	95.93	57.65	100.57	66.33	74.23	109.78	85.33
orf19.4856	0.43	0.12	1.15	1.16	0.75	1.22	1.04	0.77	0.93	0.92	0.84	0.58	0.63	0.79	0.5	0.47	0.45	0.41	0.22	0.27	0.33	0.27	0.22	0.53	0.11	0.3	0.17	0.75	0.63	0.54	0.31	0.74
orf19.4857	31.69	47.59	34.16	45.89	55.5	35.49	40.15	36.74	35.04	38.99	21.02	31.94	12.25	38.7	17.8	32.1	31.43	18.49	19.36	23.08	49.46	41.74	48.02	38.68	52.78	44.24	49.51	72.15	55.75	48.81	42.13	34.37
orf19.4858	23.8	15.26	25.93	9.53	10.88	12.51	12.23	9.37	13.16	13.76	14.79	10.12	10.81	15.25	17.45	12.11	20.09	13.52	14.77	10.09	18.92	12.6	12.32	16.47	10.2	17.2	33.76	21.77	28.84	29.92	17.76	23.49
orf19.4861	1.23	1.5	2.58	0.67	0.24	1	0.56	1.16	0.38	0.59	0.23	0.5	0.46	0.97	0.53	0.78	0.54	0.47	0.33	0.67	1.1	0.86	1.84	1.08	1.08	0.58	3.32	1.99	3.93	1.87	2.53	2.76
orf19.4861.1	0	0.82	0.2	0	1.53	0.67	0.37	0.27	0.54	0.3	0.81	0.18	0.36	0.58	0.67	0.12	0.34	0.23	0	0.29	0.75	0.22	0.72	1.98	0	0.45	0.52	0	0.49	0.22	0	0.74
orf19.4862	129.64	141.11	116.19	29.19	40.1	34.04	58.13	58.28	43.65	36.34	29.52	32.48	37.98	37.56	30.89	34.24	29.07	45.15	35.97	44.73	55.38	47.46	59.83	53.59	105.74	52.6	88.48	150.65	91.84	82.05	110.6	81.4
orf19.4862.2	174.25	491.83	335.16	160.31	155.26	177.37	155.59	122.37	148.18	102.72	121.55	114.18	142.09	113.78	97.5	109.75	101.57	91.71	89.52	100.33	129.76	159.75	162.59	123.19	256.75	179.61	276.51	424.91	318.86	270.05	424.05	347.97
orf19.4863	10.52	8.23	9.4	16.93	14.9	21.08	10.18	8.64	12.65	23.79	14.46	19.54	10.34	20.86	12.01	12.1	20.37	8.23	11.83	13.21	16.42	12.55	13.67	17.1	10.05	13.9	11.5	8.33	14.81	13.85	12.05	14.53
orf19.4864	136.85	198.32	173.15	17.72	21.19	10.82	25.98	25.09	14.92	54.77	51.92	53.06	63.42	57.79	84.83	78.53	83.49	70.56	64.73	56.23	102.64	86.49	92.16	97	154.3	68.5	182.41	262.73	185.32	118.78	178.67	139.44
orf19.4865	40.56	41.79	23.23	62.61	59.24	39.18	100.82	92.83	79.27	43.72	52.75	42.5	69.32	62.12	78.23	65.28	78.97	66.63	69.07	57.25	84.85	78.51	71.97	76.56	146.73	58.19	62.31	112.31	44.59	36.87	58.59	33.64
orf19.4866	23.38	18.61	28.66	21.93	15.45	39.28	22.57	13.1	35.04	33.5	23.62	26.18	16.6	30.1	26.82	21.59	29.84	18.75	15.75	20.49	34.63	23.42	34.28	30.83	12.83	30.82	28.62	13.46	37.17	42.16	24.61	43.44
orf19.4867	39.26	22.02	77.36	15.99	24.61	21.46	25.18	14.62	32.44	31.34	27.25	24.16	31.01	39.15	35.62	25.2	47.13	13.92	17.45	21.46	35.9	24.64	24.88	31.74	10.3	24.62	16.5	6.02	16.87	20.84	9.02	21.86
orf19.4869	29.57	24.67	47.67	50.49	32.09	96.45	33.36	23.75	43.82	54.98	39.46	44.5	32.48	40.98	27.5	19.3	33.07	29.45	16.65	24.57	34.72	24.62	29.72	34.3	8.84	38.85	40.21	16.78	53.56	48.87	27.31	53.13
orf19.4870	43.76	24.13	23.32	196.99	302.52	357.31	203.11	323.92	231.9	168.65	124.73	195.26	94.92	174.55	72.47	79.59	119.08	51.72	66.38	83.21	102.83	92.32	120.94	62.93	66.6	98.74	3.21	7.07	4.22	21.64	25.12	22.14
orf19.4871	662.42	415.56	564.89	159.94	120.78	192.94	151.12	122.86	146.91	136.65	241.98	118.83	250.46	151.11	293.75	187.67	232.88	272.67	185.18	171.12	201.41	163.86	163.5	158.38	231.56	140.59	145.92	241.9	128.85	239.49	265.96	244.27
orf19.4872	1.88	2.12	1.71	0.26	0.63	0.95	1.48	1.66	1.91	0.1	0	0.3	0	0.1	0.17	0.08	0	0	0.06	0.05	0.5	0.15	0.12	0.74	0.3	0.05	0.35	1.53	1.1	0.6	1.15	0.41
orf19.4873	15.39	18.26	20.11	1.28	2.17	1.03	0.54	0.46	1.97	0.08	0.54	0.1	0.47	0.24	0.19	0.34	0.38	0.38	0.52	0.24	0.41	1.49	0.3	0.86	0.61	0.67	77.89	25.65	24.2	2.84	5.15	3.28
orf19.4874	79.34	75.62	79.09	95.62	132.93	96.06	122.78	132.7	108.72	68.15	70.43	72.94	47.15	88	50.68	46.89	65.97	41.27	40.18	39.37	89.89	78.03	71.41	76.66	98.42	63.31	90.55	162.04	89.19	97.25	87.17	88.06
orf19.4875	81.94	142.77	98.7	161.8	103.17	251.27	101.31	91.34	137.12	65.93	70.4	73.37	70.68	78.43	43.07	93.4	46.26	46.2	78.08	40.36	85.1	105.2	58.4	54.89	110.34	89.13	169.05	153.46	68.95	57.74	118.31	45.11
orf19.4878	24.48	17.86	30.37	8.99	8.47	18.13	15	9.08	22.17	30.8	26.96	20.6	39.31	30.17	51.8	28.85	46.74	53.35	38.18	40.51	43.4	31.62	38.11	47.6	17.09	58.06	61.37	23.25	83.97	76.33	33.34	66.97
orf19.4879.2	1825.66	2787.47	1702.02	1195.17	860.29	900.34	1202.17	1058.34	1199.9	1050.75	1291.44	1030.78	1064.09	1051.91	937.67	2005.57	857	969.38	1951.37	1018.81	1349.4	2676.82	1247.37	1132.41	2218.88	984.22	1721.41	2158.37	1153.51	928.38	2003.15	944.32
orf19.4880	3.36	2.28	3.31	13.64	17.14	18.58	13.01	10.19	10.87	10.86	10.43	9.38	6.72	12.48	9.91	10.41	13.67	7.25	8.19	9.04	11.91	12.47	12.67	7.39	5.11	8.83	4.14	3.69	5.07	6.46	5.91	7.13
orf19.4882	226.8	178.89	295.6	137.39	138.36	179.21	100.45	114.56	118.43	115.91	99.21	102.31	119.98	109.75	145.39	103.95	130.63	123.78	92.1	109.81	138.06	120.33	124.85	119.61	91.9	152.62	256.76	235.57	298.2	240.59	171.74	216.55
orf19.4883	69.89	49.47	99.16	2.8	3.56	3.47	2.53	3.48	4.33	9.8	6.95	6.66	7.45	6.34	12.7	7.93	13.06	9.55	6.98	8.52	16.91	9.56	12.29	16.5	7.48	14.13	76.93	44.77	90.84	79.37	47.78	78.12
orf19.4884	0	0.1	0.07	0.23	0.14	0.16	0.19	0.2	0.1	2.34	1.85	1.79	0.64	0.75	1.13	1.55	1.84	0.22	0.52	0.41	0.78	0.7	0.28	0.11	0.09	0.16	0.19	0.11	0.1	0.13	0.06	0.03
orf19.4885	338.72	217.16	349.42	1106.85	1872.68	1758.91	1021.73	1260.15	1309.16	1703.98	1354.2	1361.63	1264.26	1348.75	617.54	656.2	844.09	381.4	555.92	680.1	474.1	444.42	490.51	369.58	175.24	489.43	528.88	257.55	699.44	537.74	337.27	544.52
orf19.4886	27.89	63.05	24.96	7.18	2.23	3.33	0.29	0.11	0.38	0.42	0.13	0.14	0.14	0.12	0.93	0.74	0.48	0.18	0.67	0.17	0.42	1.07	1.01	0.61	1.37	0.24	171.64	166.12	80.4	40.53	103.01	62.31
orf19.4887	221.99	122.73	309.91	30.87	22.13	55.65	14.6	12.31	23.83	55.81	66	38.43	73.01	46.55	66.38	35.37	55.16	60.17	44.14	42.76	20.07	14.77	16.15	25.46	7.53	22.32	93.47	29.14	76.16	87.09	34.49	73.26
orf19.4888	293.79	332.05	163.96	104.06	85.94	68.62	98.62	97.43	75.47	87.46	83.93	78.65	80.94	82.7	57.59	76.06	68.51	53.95	69.49	60.94	73.93	75.57	71.26	70.39	125.23	56.3	103.42	144.9	72.68	59.11	115.5	53.57
orf19.4889	30.38	26.19	14.78	92.85	68.84	94.61	71.06	60.1	77.34	80.01	41.56	64.57	23.49	73.77	37.03	42.31	75.59	28.45	43.78	43.68	85.93	68.63	62.91	64.86	48.64	51.54	27.19	30.52	34.91	45.23	36.54	43.45
orf19.4890	16.8	14.33	12.27	27.85	26.39	38.01	35.83	19.33	45.21	22.1	12.03	17.26	8.08	30.55	14.94	13.44	30.01	9.15	14.44	13.33	41.96	27.82	25.99	34.91	18.57	34.8	16.18	11.48	16.96	16.89	10.95	16.82
orf19.4892	255.75	257.12	214.01	291.23	267.97	276.1	176.68	181.55	166.1	137.58	142.94	121.91	70.99	72.56	74.13	74.39	74.53	73.56	66.87	65.5	75.6	61.31	64.03	72.76	133.41	63.95	86.85	181.06	74.09	107.26	150.09	90.55
orf19.4893	44.96	23.67	38.81	8.38	11.94	9.22	10.9	11.43	10.78	15.9	24.94	12.21	21.63	18.91	30.66	17.67	34.01	25.31	23.55	17.94	29.45	17.7	17.53	26.91	12.98	23.55	75.17	36.99	56.84	65.94	37.04	56.54
orf19.4894	54.97	44.72	57.57	0	0	0.39	0.19	0.43	0.42	1.48	2.69	0.69	6.59	2.7	6.48	4.89	3.78	5.41	4.47	4.54	7.82	6.67	9.05	9.24	7.12	7.85	161.36	148.38	174.91	117.92	99.82	102.99
orf19.4895	18.47	38.57	13.12	44.53	70.92	71.48	54.49	78.93	44.54	56.9	37.36	57.02	28.34	47.31	7.3	14.15	13.4	7.73	8.77	12.23	17.5	15.72	22.82	14.45	25.1	23.96	17.92	32.24	19.05	27.09	38.47	27.69
orf19.4896	32.2	18.19	26.52	135.8	192.71	335.52	140.37	192.8	238.47	145.36	94.02	157.94	78.45	145.35	69.46	93.49	94	56.72	70.19	100.54	102.23	90.7	110.93	71.11	43.51	140.3	7.06	4.21	7.74	27.99	22.27	21.31
orf19.4897	33.62	49.3	30.57	294.04	199.43	279.16	147.88	139.38	154.84	122.96	104.14	138.87	88.19	97.1	120.72	128.82	137.35	93.44	106.82	106.59	111.26	111.99	113.26	82.96	174.33	81.73	49.75	111.83	52.44	33.4	56.62	45.67
orf19.4898	216.28	178.84	297.52	47.17	30.76	38.73	25.7	17.03	30.12	92.63	79.03	68.37	135.98	86.23	204.53	151.03	149.93	269.74	179.83	209.12	191.85	172.08	226.65	255.61	111.55	225.96	493.88	256.19	703.23	508.42	346.74	626.78
orf19.4899	5.91	4.69	6.3	0.77	0.65	0.74	0.74	0.77	0.48	0.43	1.1	0.43	6.99	0.67	17.37	5.21	9.3	34.13	15.86	11.02	11.44	12.66	10.49	13.63	7.97	13.13	173.24	109.09	188.39	67.18	66.83	105
orf19.4900	33.92	24.45	34.55	2.42	2.96	4.36	33.55	12.32	29.6	8.34	12.31	9.39	9.14	13.82	24.92	20.55	26.64	19.35	18.83	20.82	31.53	20.02	21.7	27.04	18.4	24.96	14.86	11.48	16.92	29.52	21.29	28.66
orf19.4901	26.24	26.08	23.26	3.49	5.57	3.46	6.07	6.36	2.47	9.68	12.91	8.31	14.7	10.15	14.04	14.16	14.6	13.15	13.68	11.61	15.21	12.98	13.25	15.3	16.02	11.23	149.21	171.46	145.93	63.88	72.12	77.26
orf19.4903	57.88	68.92	47.75	29.3	23.91	22.06	39.22	27.67	32.13	31.83	37.95	33.64	40.47	43.83	35.13	52.36	35.44	32.03	69.4	36.82	41.75	52.63	29.02	41.37	61.84	31.9	69.57	79.84	46.27	49.35	79.13	47.34
orf19.4904	42.9	53.19	33.3	68.32	52.87	44.64	56.29	60.42	48.64	33.65	36.69	36.89	37.89	43.57	32.55	39.21	36.28	30.44	38.12	29.9	38.84	40.12	41.7	36.65	74.87	32.02	42.57	82.81	31.77	32.6	58.47	26.79
orf19.4905	46.14	42.04	33.68	29.62	22.98	19.35	26.17	24.45	18.29	17.14	19.85	13.62	18.3	16.16	21.31	22.75	17.91	18.3	25.49	16	28.31	31.83	22.42	28.35	40.62	17.82	72.56	118.11	49.99	53.2	60.41	39.79
orf19.4906	13.51	11.8	11.22	29.59	19.47	69.13	39.54	23.71	69.12	43.88	34.2	36.29	48.13	43.6	59.31	42.99	62.36	52.44	45.95	48.35	48.32	36.76	43.14	43.67	16.94	44.06	21.53	11.78	27.8	25.08	17.12	33.09
orf19.4907	148.68	110.5	180.51	383.36	298.42	419.03	44.69	107.49	66.23	330.71	331.7	245.37	132.79	146.34	198.63	157.91	287.93	122.01	180.84	146.8	233.78	162.24	173.37	268.05	158.68	178.76	539.74	349.61	530.96	385.54	350.67	506.78
orf19.4908	0.6	2.08	1.04	0.65	0.58	1.99	0.1	0	0	3.36	3.42	1.51	0.41	0.37	1.7	0.63	0.73	0.19	1.74	0.12	0.51	0.95	0.77	1.5	2.31	0.76	3.65	1.85	2.52	1.89	1.17	1.25
orf19.4909	17.34	13.47	11.8	60.9	73.03	99.21	55.85	52.59	65.3	91.08	74.1	71.44	72.52	78.06	66.17	54.65	75.71	52.36	45.02	50.63	68.87	56.4	64.25	65.89	35.19	78.23	43.58	28.48	58.48	47.23	31.05	47.32
orf19.4909.1	5594	7596.6	5444.25	16085	11513.4	15822	13884.8	13397	15169.9	11878.5	11945.7	14952.2	13023.2	13646.2	6130.44	14597.5	5653.59	6805.11	15673.5	8024.85	11039.8	14438.3	9474.52	8924.92	15124.2	8375.83	1778.24	3235.93	1463.14	2833.06	4651.13	2283.14
orf19.4910	8.53	13.83	9.06	4.95	3.73	8.19	9.6	17.79	22.81	252.22	225.6	203.82	132.04	217.7	208.74	194.65	248.62	178.48	122.81	134.55	160.77	134.69	164.9	106.43	56.37	152.3	155.87	49.05	161.93	35.98	17.88	38.69
orf19.4911	24.17	20.42	21.43	31.07	31.55	28	13.23	19.93	10.23	34.83	45.47	32.18	28.25	22.21	39.38	32.06	31.13	26.59	26.71	24.44	24.3	24.99	24.73	29.31	43.76	27.29	65.2	95.26	51.27	32.09	37.15	25.81
orf19.4912	11.55	7.01	12.47	12.52	8.34	17.64	11.66	7.77	13.63	13.34	12.76	10.68	16.41	14.45	19.72	12.62	18.59	25.21	17.84	19.52	22.78	20.5	23.28	26.15	14.65	25.5	14.89	7.6	19.37	20.62	10.22	19.61
orf19.984	0.84	0.31	0.31	0.36	0.39	0.32	0.74	0.78	0.54	0.29	0.4	0.24	0.25	0.47	0.79	0.23	0.94	1.02	0.56	1.13	0.85	0.72	0.65	0.96	0.45	0.91	1.14	0.58	1.62	1.3	0.39	1.07
orf19.985	22.86	12.47	16.79	33.78	32.48	50.3	28.5	22.29	31.39	41.87	23.97	36.11	13.65	42.38	23.99	23.56	41.96	22.95	20.65	26.59	45.43	30.34	33.93	39.13	20.31	50.19	20.01	15.9	29.83	41.95	21.32	34.4
orf19.986	632.12	754.82	285	1604.37	993.98	1448.34	995.14	1028.48	1030.16	807.95	1055.45	766.63	750.85	690.35	707.3	1170.92	777.95	669.2	1204.72	717.88	831.88	1093.88	720.38	921.49	1765.18	748.38	1140.31	1853.79	788.03	632.57	1180.08	674.85
orf19.988	38.14	30.48	47.13	28.26	29.48	27.45	40.29	33.55	34.35	25.83	28.7	19.27	42.83	28.02	34.31	32.47	31.43	37.01	41.97	34.52	41.38	36.35	34.82	57.35	34.39	44.36	79.47	54.82	66.47	46.26	40.73	42.31
orf19.989	143.11	117.74	208.48	239.54	403.8	345.54	246.52	370.94	225.58	310.82	268.68	277.14	254.55	293.67	165.13	185.79	200.94	131.66	138.15	164.35	179.55	169.46	191.54	182.1	129.04	202.4	192.33	129.6	210.84	238.67	166.5	215.76
orf19.991	95.36	56.92	84.7	64.66	77.47	98.53	85.1	92.62	88.56	59.13	45.03	61.95	54.99	63.51	52.95	49.02	58.49	50.48	50.32	45.09	73.26	55.79	55.93	54.79	43.24	71.77	70.11	70.69	65.07	66.61	53.31	56.08
orf19.992	110.7	70.05	125.82	53.27	58.04	68.7	56.86	46.5	76.67	115.82	96.19	100.66	122.46	103.24	166.07	104.56	163.24	154.59	103.84	133.14	141.82	109.82	142.79	119.4	49.92	113.39	127.05	63.56	160.56	156.79	77.81	156.59
orf19.993	79.38	100.29	58.4	25.88	21.14	26.5	50.34	29.25	45.28	21.16	30.08	31.4	31.87	33.34	44.83	52.63	46.8	73.96	82.52	76.3	67.84	85.98	88.17	63.81	124.79	75.61	33.75	76.73	36.27	41.57	63.02	42.95
orf19.994	0	0.21	0	0.6	0.79	0.35	0.06	0	0.07	0	0.59	0.65	0.5	0.6	0.17	0.51	1.07	0.47	0.48	0.3	0.62	0.12	0.66	0.57	0.38	0.7	0.45	0.57	1.46	0.35	0.8	0.51
orf19.996	9.92	10.17	10.19	5.85	8	3.95	4.44	6.38	3.05	3.02	4.11	2.28	3.56	2.79	5.81	5.04	5.79	4.29	4.58	4.91	7	4.57	5.84	5.56	6.63	5.23	19.06	32.31	20.52	18.96	19.38	20.43
orf19.997	401.23	601.47	302.23	167.11	103.38	134.11	168.56	134.25	170.44	90.76	86.52	94.65	75.98	109.09	82.19	158.7	82.07	87.71	178.35	85.26	225.74	279.49	148.79	225.44	352.62	149.69	312.13	356.07	163.25	217.95	387.49	148.69
orf19.998	6.51	5.92	8.02	10.1	7.88	18.78	8.73	8.37	14.14	23.43	19.65	19.47	21.78	20.7	22.13	17.07	22.58	20.61	16.15	20.61	18.54	13.36	18.9	23.12	7.13	22.69	13.29	7.07	17.78	16.89	9.93	15.82
orf19.999	35.39	22.71	32.29	1.31	1.09	1.38	1.25	1.02	0.91	1.18	2.02	0.56	4.01	1.31	7.14	3.49	3.86	7.66	4.59	3.72	6.62	5.06	3.72	5.91	3.16	5.25	591.01	242.25	503.43	174.4	159.95	243.97
orf19.1002	16.43	17.33	17.09	11.81	12.67	9.34	13.24	11.38	13.32	12.45	17.29	12.42	16.42	15.37	25.3	20.48	25.99	19.33	18.52	16.93	19.94	18.5	16.39	15.87	27.22	16.5	28.68	48.66	24.39	18.3	24.28	18.05
orf19.1005	1.63	1.64	0.97	0.67	0.7	0.53	0.62	0.04	0.56	0.26	0.36	0.17	0.17	0.16	0.87	0.74	0.81	0.39	0.73	0.6	1.01	1.02	0.6	0.49	0.72	0.5	1.17	2.3	2.44	1.23	1.76	2.48
orf19.1830	67.89	47.52	93.12	13.49	7.42	11.63	10.06	9.18	12.23	2.74	3.03	3.06	0.62	6.83	0.57	1.69	2.2	0.58	1.27	0.75	3.71	4.59	0.46	2.27	4.05	2.31	3.1	4.1	5.65	4.76	8.97	13.88
orf19.1831	0	0	0	0	0.11	0	0	0	0	0	0	0	0	0	0	0	0	0	0	0	0	0	0	0	0	0	0	0	0	0	0	0
orf19.1832	16.7	7.2	18.97	17.9	19.45	17.16	19.73	19.7	18.91	18.72	9.98	17.08	7.97	22.46	8.42	12.14	15.35	10.88	15.96	16.77	24.64	24.13	20.97	40.05	30.25	34.27	3.04	4.95	3.38	7.25	6.36	5.66
orf19.1833	182.97	109.17	182.68	604.91	883.17	919.33	626.74	830.47	711.23	541.27	426.96	543.12	333.77	468.57	267.41	296.69	387.21	241.03	275.33	304.35	399.19	308.24	366.61	271.07	219.27	378.62	19.84	23.53	23.35	84.91	90.99	92.74
orf19.1834	10.08	10.18	6.4	27.1	22.52	22.37	20.32	13.39	21.24	18.85	15.6	18.02	15.83	25.99	16.88	16.48	22.19	16.04	18.37	13.18	28.31	22.43	18.82	22.45	20.44	18.39	12.25	10.42	11.53	10.52	10.92	11.71
orf19.1835	17.42	10.9	17.1	61.03	88.12	82.84	47.65	44.71	65.1	53.19	33.18	59.36	15.62	76.28	20.46	25.68	35.39	11.49	16.03	16.01	46.55	36.43	36.83	34.15	21.19	31.89	13.94	10.3	22.02	19.52	14.05	23.08
orf19.1836	34.23	48.53	25.32	110.15	64.83	86.1	56.98	49.52	63.06	35.46	35.37	38.17	15.58	41.31	16.76	42	28.87	12.4	32.42	20.16	48.98	68.5	34.36	31.89	74.15	28.04	19.84	33.42	10.23	20.03	36.35	16.63
orf19.1837	632.61	747.16	565.81	363.29	254.68	322.66	403.02	371.89	335.71	222.64	206.07	246.7	256.54	276.93	230.45	284.98	212.89	278.38	384.2	250.19	368.07	430.56	318.47	371.61	617.91	296.35	628.65	1283.12	544.27	409.1	615.14	364.19
orf19.1839	23.46	15.63	15.25	150.21	162.67	244.6	121.89	136.99	171.31	205.13	146.01	170.98	80.77	183.78	61.21	62.93	164.28	34.57	79.47	66.24	112.14	75.07	74.93	60.96	45.93	70.91	8.88	7.23	9.24	23.8	18.82	22.99
orf19.1840	177.21	114.31	178.66	26.42	30.1	25.03	53.44	42.99	50.27	62.77	64.06	51.48	66.31	83.13	112.32	60.53	119.98	102.89	97.45	80.76	133.89	89.79	88.05	132.84	68.95	115.92	175.95	111.87	187.77	226.16	140.33	235.77
orf19.2352	18.39	28.58	13.27	50.58	67.85	46.53	62.02	79.08	46.77	84.38	67.04	80.22	70.47	81.73	66.17	70.12	77.8	57.47	56.29	60.73	76.11	63.93	70.31	70.79	87.39	59.47	41.29	71.56	48.71	42.17	43.78	45.03
orf19.2351	74.27	55.48	91.16	11.25	13.8	8.39	10.67	15.39	8.43	69.4	65.76	47.12	96.13	56.49	139.89	127.43	104.39	115.54	86.15	97.09	110	96.27	112.42	161.65	95.65	145.63	173.28	109.48	185.5	104.49	84.55	124.36
orf19.2350	4.37	2.87	3.36	18.23	21.21	16.46	57.05	20.1	25.75	12.91	16.3	12.31	30.55	29.38	17.71	17.77	16.38	31.04	20.8	17.33	20.09	18.25	19.69	47.01	20.36	30.73	4.65	4.49	6.26	3.86	3.32	3.81
orf19.2347	45	49.97	73.43	152.22	221.05	172.02	185.22	179.69	157.95	89.42	70.38	72.28	66.2	87.41	53.17	51.84	69.84	39.1	46.35	40.17	69.76	61.61	57.26	61.24	63.62	60.09	61.81	68.02	60.21	50.86	49.79	48.79
orf19.2346	55.47	38.32	60.31	14.08	17.65	12.6	19.1	12.37	13.86	18.17	17.53	16.31	25.58	27.1	23.78	25.17	22.1	22.39	25.25	15.85	23.4	25.13	19.74	24.14	25.21	26.14	73.33	86.37	67.44	60.06	52.47	51.05
orf19.2344	434.85	257.53	398.91	4.35	5.15	5.33	6.18	4.26	3.11	9.44	8.72	5.62	8.01	6.54	38.02	24.83	27.11	69.28	51.65	37.73	59.68	51.68	58.58	64.92	33.3	63.65	1118.46	817.52	1543.36	1193.86	847.09	1440.24
orf19.2343.1	40.65	48.63	71.14	33.16	48.71	44.13	75.91	67.91	83.13	45.84	41.31	37.84	59.9	52.41	70.86	56.66	65.88	72.9	72.33	86.56	73.76	82.44	72.03	81.23	88.91	89.62	67.97	65.25	81.39	69.79	59.24	63.92
orf19.2343	11.54	7.79	13.27	6.58	5.02	7.36	11.49	7.68	11.4	14.88	13.43	14.82	22.22	18.36	27.09	17.92	24.26	25.34	19.4	23.99	24.26	20.61	21.45	26.46	9.55	22.03	16.33	7.8	27.94	21.81	12.8	20.83
orf19.2342	104.63	151.05	110.34	68.53	38.01	42.03	48.36	33.43	38.25	34.77	40.36	28.4	44.55	35.43	33.66	35.03	33.92	29.24	38.11	31.14	29.28	40.98	32.47	25.28	62.37	31.23	73.11	139.61	69.17	59.18	109.94	56.21
orf19.2341	731.86	1437.11	574.5	29.84	27.24	15.21	39.09	35	25.94	122.33	159.7	120.29	148.8	118.53	198.27	241.62	156.24	266.93	285.58	215.82	270.14	326.92	282.31	289.9	529.48	284.2	1257.93	1448.7	993.53	599.38	1017	674.47
orf19.2340	206.44	129.4	240.62	138.69	64.11	203.57	126.07	59.63	184.26	285.35	222.82	216.58	291.43	275.26	447.25	240.18	456.73	395.97	305.89	347.32	356.86	254.02	317.78	335.38	111.91	367.48	450.22	166.67	552.7	402.02	173.57	396.9
orf19.2337	18.49	16.29	7.36	7.79	8.61	9.08	11.32	17.86	7.53	89.47	39.82	99.41	63.7	123.46	100.25	94.63	119.13	134.85	138.67	150.83	196.41	167.04	176.84	257.55	145.42	205.1	280.94	264.29	369.7	162.47	176.83	245.3
orf19.2336	0.11	0.29	0.48	0.9	0.4	0.24	1.15	0.26	0.06	0.64	0.83	1.5	1.52	1.02	3.76	4.05	3.36	4	5.57	5.89	7.34	7.42	7.28	6.61	16.68	8.14	16.77	43.01	19.77	3.13	13.74	5.75
orf19.2335	118.44	120.49	72.71	57.77	46.45	42.65	69.54	49.35	41.67	120.74	166.76	104.37	190.16	95.29	350.36	254.18	271.82	369.8	284.76	224.48	340.53	343.99	323.34	286.96	570.41	237.97	131.2	279.88	107.01	100	159.05	100.22
orf19.2334	67.24	71.75	40.78	47.84	45.16	43.96	65.07	61.29	53.47	53.82	68.97	58.71	89.66	54.78	109.94	85.43	90.96	123.72	90.68	84.1	99.59	89.68	92.56	90.49	126.02	71.39	54.61	96.4	49.3	53.37	64.66	52.47
orf19.2333	312.34	153.47	303.52	73.28	94.91	92.76	114.48	140.53	121.96	161.84	360.8	240.89	359.59	349.45	197.52	158.03	215.58	222.5	193.97	209.84	177.2	158.29	212.12	182.29	85.48	214.7	191.81	132.63	281.41	371.54	195	352.85
orf19.2332	0	0	0	0	0	0	0	0	0	0	0.12	0	0.17	0	0	0.04	0.06	0.08	0	0.1	0	0	0.06	0	0	0	0	0	0	0	0	0
orf19.2331	31.9	22.48	14.81	19.74	35.35	27.33	42.61	33.2	39.77	25.2	16.57	18.94	17.02	25.45	16.31	15.86	18.25	15.25	15.14	16.19	23.88	17.22	19.76	26.45	18.56	22.39	35.66	27.18	32.19	31.53	23.6	25.49
orf19.2329.1	1527.66	1345.84	1601.24	4655.91	6972.93	4915.58	6386.38	7393.17	5987.28	6121.46	5697.46	7176.02	6019.51	5992.21	4918.23	5334.91	4994.28	4845.92	4736.25	5133.94	4736.48	4386.12	4759.38	4323.99	5710.83	4771.06	404.69	1093.41	568.82	1359.24	1503.03	1432.99
orf19.2330	49.19	29.67	41.42	160.82	224.28	238.35	137.81	216.03	205.51	147.21	103.52	168.29	64.68	161.25	51.06	81.9	96.11	27.98	65.83	79.85	92.98	90.98	104.64	56.7	36.87	76.39	4.85	6.61	7.95	32.75	31.76	29.99
orf19.2328	269.56	305.56	215.53	103.3	91.83	70.49	178.27	125.07	112.73	60.91	73.59	55.81	108.2	91.94	123.36	102.74	106.07	111.87	99.15	101.2	126.59	124.67	121.87	131.64	265.59	112.61	127.39	274.23	116.74	104.99	178.42	94.04
orf19.2326	27.94	19.91	30.74	28.94	17.92	49.12	32.52	24.08	40.85	37.23	27.07	35.11	37.32	35.3	35.33	27.31	41.53	25.84	30.33	37.75	29.27	25.5	33.59	28.75	15.64	38.86	28.05	13.28	32.64	35.38	22.22	34.24
orf19.2325	15.07	9.06	18.68	12.27	19.71	17.66	19.66	18.15	29.8	20.75	19.32	19.88	32.01	25.35	29.53	23.49	26.01	21.43	20.75	25.54	20.45	17.99	21.36	22.12	10.81	22.33	18.16	6.87	18.43	17.68	10.24	12.89
orf19.2324	42.87	39.01	30.32	86.95	101.96	87.41	94.53	93.65	74.76	73.64	88.42	63.33	123.8	57.24	172.21	97.11	96.13	184.01	89.54	92.55	87.17	88.46	91.78	69.11	87.64	65.28	29.07	45.53	29.53	29.53	32.15	29.46
orf19.2322.3	151.7	143.1	199.8	217	328.39	214.23	305.01	257.49	291.29	203.81	159.64	177.84	209.37	248.75	272.17	252.64	284.5	252.03	223.49	293.74	307.71	311.06	329.9	310.26	279.11	291.68	78.01	91.36	124.18	94.64	76.51	111.59
orf19.2320	66.08	60.85	35.12	164.96	143.81	191.24	114.13	135.41	119.11	87.75	41.5	98.89	26.01	89.17	16.49	35.95	48.72	12.99	27.37	34.21	46.86	47.77	60.2	31.85	87.36	62.88	11.13	38.99	13.14	32.32	55.55	26.41
orf19.2318.1	57.66	30.01	55.94	82.82	116.98	85.18	95.15	113.48	103.41	67.52	54.47	71.36	60.27	70.86	58.26	67.09	67.52	45.09	51.73	63.43	71.16	73.82	80.87	65.75	45.72	56.42	35.76	37.81	50.94	54.24	42.62	53.73
orf19.2319	70.87	58.27	29.3	215.47	218.76	387.21	186.73	209.34	179.49	135.95	91.85	150.37	68.69	129.94	59.11	65.42	99.48	48.29	77.43	72.52	86.49	77.79	77.51	53.45	101.45	116.9	7.44	19.61	7.1	26.33	40.58	23.38
orf19.2317	0.13	0.98	0.22	0.62	0.54	0.9	0.72	0.59	0.73	0.41	0.26	0	0.19	0.23	0.62	0.46	0.37	0.36	0.1	0	0.8	0.83	0.39	0.24	0.78	0.48	4.69	2.09	2.11	0.71	1.47	0
orf19.2315	23.79	22.22	19.62	14.65	11.91	19.79	16.1	12.73	21.83	38.92	28.84	31.48	22.07	35.84	37.4	24.89	46.82	28.05	24.87	36.6	43.75	34.91	35.32	41.86	17.97	45.95	52.07	23.99	65.41	57.48	27.81	51.93
orf19.2314	248.87	335.81	228.87	723.56	427.12	1165.7	369.91	410.99	742.81	244.07	206.66	425.93	149.04	300.57	78.59	235.12	97.15	39.17	234.59	99.82	264.8	349.07	171.44	163.15	281.76	196.57	199.49	184.99	91.05	105.59	226.98	83.76
orf19.2313	35.72	31.8	31.86	7.54	10.9	8.39	15.95	19.21	14.39	19.42	19.85	18.37	28.73	22.79	31.36	28.97	25.5	42.41	33.08	34.16	40.8	40.2	43.02	46.28	37.34	43.34	74.81	67.44	83.23	73.25	65.67	71.44
orf19.2312	0.23	0.17	0.74	0.32	0.14	0.33	0.58	0.12	0.51	0.51	0.25	0.17	0.17	0.16	0.16	0.21	0.33	0.25	0.13	0.06	0.42	0.28	0.38	1.39	0.08	0.46	1.71	0.43	0.81	0.96	0.77	0.51
orf19.2311	377	260.73	335.07	683.8	700	1007.78	682.76	598.23	868.46	1045.76	1057.98	1166.39	722.86	1080.97	706.17	846.97	899.33	577.21	645.59	780.24	943.36	878.87	973.55	924.37	516.32	952.67	115.61	122.55	155.9	325.27	245.98	331.17
orf19.2310.1	553.59	996.01	693.39	1845.2	1860.46	1174.81	2323.08	2185.83	2733.58	1919.59	3006.44	2183.13	2163.11	2604.23	1212.49	2418.08	1319.1	1513.92	2209.16	2398.44	1622.72	2049.55	1712.51	1302.95	2628.76	1962.14	223.97	292.24	300.02	449.76	837.19	548.53
orf19.2310	1.12	2.59	1.43	16.74	18.37	11.83	8.37	7.08	6.53	4.11	4.76	4.71	2.83	5.49	4.67	6.29	6.79	3.22	2.01	3.16	4.17	3.12	3.96	2.24	6.18	3.24	1.48	3.88	1.78	2.62	2.35	1.95
orf19.2309.2	2413.65	1815.33	2195.53	5920.72	9394.84	7006.78	7893.4	10382.3	5317.51	8149.59	6689.57	7958.56	7290.93	7333.19	6361.75	6000.96	5987.74	6265.59	5308.6	6383.69	4906.28	4889.14	5660.78	5433.44	6441.44	6391.9	500.46	1577.14	663.98	1739.66	1665.26	1711.65
orf19.2309	13.71	8.19	11.5	48.27	78.37	74.26	36.68	72.73	52.22	52.12	40.31	59.63	27.46	62.59	16.15	24.39	35.06	10.79	18.3	24.71	35.2	31.8	34.8	21.69	20.85	31.61	11.96	10.61	12.39	19.71	16.52	15.44
orf19.2308	120.78	95.89	48.47	240.25	191.7	270.04	322.92	172.08	201.11	132.33	247.08	125.44	242.38	67.7	265.65	276.8	236.49	219.79	265.57	267.38	256.25	210.69	238.97	240.25	443.94	221.86	31.33	80.42	44.08	58.25	83.97	71.19
orf19.2307	34.84	20.57	30.32	36.19	47.18	38.76	40.9	54.25	43.41	44.19	42.61	42.56	40.75	52.66	39.91	37.98	43.64	37.24	37.14	39.04	44.92	43.5	45.86	48.57	25.41	41.34	42.05	24.11	41.87	43.5	32.33	36.81
orf19.2306	245.51	454.92	256.06	97.34	46.66	51.46	76.45	59.97	72.65	57.21	77.78	77.52	74.08	83.44	54.48	125.94	68	50.08	136.57	68.85	58.56	87.61	60.09	54.66	124.51	62.62	150.47	168.41	93.17	125.24	226.96	125.32
orf19.2305	103.46	168.49	70.26	152.83	89.04	150.57	129.69	112.83	172.91	91.18	93.51	129.87	94.73	133.61	67.34	152.53	70.07	71.37	139.71	89.8	163.06	134.29	118.21	103.92	160.47	100.84	76.71	67.04	50.91	52.96	79.62	41.83
orf19.2304	229.21	235.77	232.7	56.34	64.14	39.96	114.81	103.26	72.25	116.13	124.05	113.59	144.3	129.63	158.45	155.69	153.6	146.57	152.59	131.95	178.31	159.38	170.46	174.64	267.31	146.16	204.56	420.79	231.87	240.35	280.88	225.66
orf19.2303	36.4	33.98	35.21	37.46	32.1	43.31	44.86	30.92	39.94	20.89	27.98	21.75	30	28.7	17.65	22.84	22.92	19.84	18.13	18.84	24.43	22.85	26.29	19.16	26.65	26.54	10.14	7.52	11.79	21.51	24.19	21.95
orf19.2302	43.96	28.34	22.32	25.72	32.9	25.79	53.01	34.97	33.58	6.94	8.56	6.27	6.47	11.43	10.53	10.24	11.08	11	11.04	9.34	16.18	12.99	14.13	22.41	21.19	18.75	21.67	30.57	15.67	18.43	21.68	17.34
orf19.2301	69.39	116.19	55.11	86.59	54.73	56.26	57.18	41.54	43.57	47.69	45.11	50.81	62.89	53.92	53.94	59.75	49.87	56.71	50.44	55.88	54.35	42.44	58.21	57.98	95.99	59.73	79.35	139.21	67.63	55.34	94.52	58.56
orf19.2299	58.37	85.94	58.1	161.15	174.05	169.21	202.85	160.3	240.66	122.8	108.3	166.63	104.08	129.53	75.05	91.9	88.9	88.3	86.47	106.36	104.85	92.79	138.13	78.47	130.93	113.52	28.39	31.03	25.97	31.52	51.51	30.89
orf19.2298	106.6	70.89	95.73	67.63	117.87	76.26	90.81	105.25	113.51	138.36	118.24	128.88	142.18	157.53	187.32	159.31	187.22	156.69	154.56	177.17	167.97	169.58	195.66	180.44	110.21	152.08	143.53	87.11	170.45	126.37	93.2	134.35
orf19.2297	50.49	32.98	66.23	55.15	80.39	68.09	84.36	119.21	70.92	63.26	64.3	46.99	77.71	63.38	62.91	83.69	56.91	67.43	70.08	63.16	63.19	58.88	57.49	75.74	48.67	58.8	43.61	29.55	35.86	41.97	38.98	43.23
orf19.2296	196.04	137.59	179.69	4.04	1.35	3.67	1.77	2.74	1.99	11.08	11.41	8	16.02	16.69	80.56	25.23	79.18	102.34	60.44	57.84	88.79	49.62	52.23	88.02	27.63	103.03	1182.9	412.7	1244.79	1039.7	411.35	1135.62
orf19.681	24.86	12.8	22.21	13.46	9.34	30.82	14.46	9.87	19.38	26.06	19.28	17.39	18.59	23.43	31.39	18.61	33.4	27.42	19.93	25.41	41.05	25.83	34.71	36.62	10.94	42.93	34.01	20.01	62.2	78.04	29.32	67.2
orf19.680	161.87	138.64	240.88	296.57	487.29	409.97	289.59	456.19	297.75	370.76	291.32	351.74	265.12	354.06	254.52	246.49	337.84	201.51	186.42	252.85	303.87	257.23	310.58	283.56	180.27	285.4	67.75	91.39	103.65	225	155.21	218.22
orf19.679	44.36	98.1	40.72	86.66	62.3	74.77	72.86	82.66	71.1	54.93	58.19	58.47	44.16	65.22	26.95	60.8	44.95	27.08	43.62	41.51	43.31	64.79	52.09	41.57	105.59	52.5	55.27	113.68	37.35	47.59	120.02	44.95
orf19.677	206.86	178.57	395.89	39.86	53.71	32.57	72.8	93.7	56.66	83.51	58.35	88.09	47.1	98.86	45.21	55.26	61.8	39.9	57.61	66.8	87.17	86.51	92.18	88.93	107	78.65	74.41	114.47	87.75	131.07	141.06	149.42
orf19.676	97.69	51.76	187.08	25.04	24.8	31.82	55.7	34.24	52.4	37.34	28.71	36.02	33.13	46.22	40.53	47.74	47.23	36.35	42.62	56.94	63.19	66.43	65.22	88.36	45.13	83.69	34.04	26.29	51.32	57.01	46.44	66.28
orf19.675.1	0.48	2.53	10.14	0	0	0	0	0	0	0	0.33	0	0	0	0	0	0	0	0	0	0	0	0	0	0	0.31	0.36	0.45	2.39	2.3	5.67	4.57
orf19.675	798.39	430.56	1985.36	268.9	159.87	385.62	59.28	42.18	64.82	438.05	339.98	245.52	71.24	35.48	689.49	423.17	512.09	347.12	234.59	322.06	670.04	595.5	783.25	621.67	215.03	477.16	1389.8	696.17	1925.96	1123.51	784.98	1301.45
orf19.674	38.47	20.57	53.59	39.14	30.09	56.43	33.57	25.62	44.57	35.72	30.68	33.88	35.52	24.02	38	29.37	34.47	49.19	37.49	41.69	25.64	28.57	26.57	31.49	18.89	33.49	45.67	36.43	66.92	101.1	53.47	92.98
orf19.673	14.4	16.2	21.79	2.76	4.1	1.98	1.73	1.55	1.47	6.8	9.3	2.57	4.12	1.64	10.99	9.62	7.95	5.09	3.82	4.29	9.66	6.54	7.57	9.34	10.23	7.7	86.95	80.35	83.24	39.38	38.94	42.9
orf19.672	15.25	9.33	20.2	20.59	18.15	26.48	15.32	15.03	21.72	29.95	30.42	29.76	26.62	29.41	30.78	23.49	29.18	24.19	22.44	26.26	27.17	20.57	21.64	26.71	12.5	23.03	37.67	20.76	35.52	29.87	20.16	28.6
orf19.671	47.66	44.6	66.99	12.32	14.37	17.22	20.23	19.26	22.46	28.54	29.12	24.18	37.16	38.39	44.3	30.17	43.9	46.59	38.36	39.03	47.59	36.52	34.18	51.16	25.63	48.89	59.1	33.44	68.78	71.37	46.68	79.29
orf19.670.2	20511.1	26026.1	9594.38	349.14	329.37	217.52	204.33	286.63	306.04	111.76	190.55	217.21	142.48	158.69	22.28	21.66	35.03	29.73	51.19	34.32	26.34	15.99	15.62	47.07	28.05	30.89	2119.78	2580.59	1864.84	3623.45	5663.8	3410.04
orf19.670	1867.96	2584.16	1774.31	916.73	590.48	848.81	1001.36	629.9	1096.38	390.66	539.96	464.58	686.88	520.33	520.1	887.42	395.22	735.48	1064.99	672.76	821.84	1080.86	721.12	698.53	1423.4	801.46	1330.03	1147.38	738.06	652.15	1194.67	657.65
orf19.669	4.43	2.95	4.83	3.1	3.78	2.53	2.7	1.34	2.65	1.62	1.89	0.65	4.09	0.75	6.06	3.03	2.81	4.7	2.78	2.54	4.02	2.52	1.76	2.79	1.91	2.03	3.96	2.49	3.64	3.36	4.29	2.73
orf19.668	32.34	20.81	55.81	48.38	99.87	83.46	119.04	67.07	147.46	97.84	99.12	79.27	160.04	151.59	120.23	97.46	123.45	63.05	59.05	71.89	86.51	76.15	89.88	82.75	39.6	93.95	3.15	2.73	4.29	6.91	5.96	9.14
orf19.667.1	1957.71	1232.63	2043.94	4549.05	7426.47	5258.67	6309.28	7565.88	5706.18	6785.34	6984.86	7971.09	6656.56	7059.59	5390.79	6537.49	5098.81	5639.64	5536.3	5945.41	4885.64	5292.83	5357.21	4778.19	4451.89	5599.05	553.83	1016.08	747.03	1621.55	1556.06	1541.59
orf19.666	18.1	11.02	21.86	15.63	18.86	18.06	13.17	17.35	15.91	17.31	15.26	19.06	14.27	20.79	16.12	16.79	23.52	12.01	13.96	15.02	24.8	19.5	21.53	23	12.83	18.71	13.23	10.84	13.93	26.85	18.92	21.8
orf19.665	93.26	104.71	68.08	185.23	177.87	178.69	175.77	204.86	166.31	142.21	107.96	134.75	82.9	165.6	60.68	77.8	101.32	47.9	60.55	89.99	113.63	103.65	124.5	93.5	123.77	102.3	19.17	39.99	26.79	51.85	72.93	54
orf19.664	1	1.19	0.87	1.19	1.19	0.85	1.66	2.03	1.79	0.65	2.5	1.32	1.64	1.75	2.85	5.61	3.12	1.31	4.76	1.53	2.66	6.76	3.16	2.82	4.16	1.4	3.94	6.16	2.56	2.07	1.4	1.43
orf19.663	17.71	12.9	21.6	50.14	63.41	78.66	43.26	20.78	60.6	58.97	30.61	42.18	19.36	64.24	23.32	22.35	51.15	10.79	14.85	16.1	60.77	37.57	37.76	43.15	16.19	49.22	9.07	6.08	14.49	12.09	8.86	17.76
orf19.8278	18.19	28.07	11.08	59.6	51.72	106.1	43.18	35.97	80.85	21.31	5.5	24.25	1.1	24.68	0.84	2.89	3.71	1.31	3.26	5	11.45	11.73	14.47	6.98	15.16	13.74	1.87	3.81	1.24	6.68	20.04	5.73
orf19.661	65.96	66.5	57.1	235.95	251.62	355.31	205.68	245.47	263.07	163.09	99.9	191.31	77.64	169.61	54.99	81.84	105.92	39.51	71	86.28	119	105.81	115.2	66.53	88.45	116.56	2.83	5.13	4.06	25.69	42.45	28.87
orf19.660	6.53	4.87	7.78	13.34	23.17	22.05	22.4	25.23	29.7	25.34	14.33	18.27	10.39	23.74	14.22	16.49	18.25	10.78	11.87	17.1	22.64	20.04	21.07	22.47	12.86	22.45	7.29	3.44	7.32	6.52	5.83	6.62
orf19.658	21.99	17.6	16.91	37.18	100.47	52.52	61.68	37.39	43.17	34.4	27.48	28.03	16.15	46.17	15.98	23.28	35.79	6.79	14.2	9.73	48.93	37.27	27.74	30.33	38.95	37.3	3.25	5.48	3.25	3.78	3.29	2.78
orf19.657	85.26	43.91	94.83	117.44	104.96	334.13	144.44	106.03	198.19	272.82	184.67	212.69	185.48	263.72	170.67	125.35	299.5	170.21	189.48	182.47	267.25	169.06	191.49	251.1	134.01	440.38	17.13	22.99	31.8	66.02	43.66	88.59
orf19.656	12.42	10.36	10.16	4.18	9.43	2.19	14.44	6.38	8.98	8.5	8.7	6.28	15.56	13.42	16.25	13.54	13.71	15.51	12.89	14.23	19.16	17.33	23.48	19.67	35.54	16.04	11.05	31.27	12.08	8.96	13.58	7.31
orf19.655	276.59	137.92	164.37	6.49	36.21	9.14	15.03	32.29	10.65	2.2	1.91	8.36	13.86	85.33	2.85	1.89	4.67	16.14	18.74	16.2	11.64	12.63	12.15	14.85	6.08	16.51	3.45	2.16	4.36	7.24	2.6	4.87
orf19.1171	0.06	0.18	0.03	0.15	0.39	0.3	0.42	0.52	0.36	0.06	0.16	0.16	0.21	0.2	0.27	0.27	0.28	0.17	0.19	0.61	0.34	0.39	0.64	0.86	0.25	0.36	0.41	0.71	0.56	0.08	0.2	0.37
orf19.1170	25.28	23.86	19.14	44.27	56.45	42.95	62.73	61.56	51.47	63.61	46.98	60.41	35.16	60.5	43.87	57.47	54.49	38.73	42.51	43.74	68.65	66.27	65.28	58.42	64.03	55.75	26.46	43.76	30.82	33.26	30.02	28.2
orf19.1169	54.3	39.58	96.23	17.4	18.96	18.7	25.04	25.21	20.63	11	12.11	10.33	15.39	10.62	18.99	14.34	14.82	21.39	14	13.16	103.31	78.13	103.09	114.21	115.27	151.73	221.45	132.89	192.74	98.74	111.33	120.98
orf19.1168	229.91	116.85	151.77	215.62	232.66	409.22	224.13	186.03	205.31	146.04	83.68	98.05	60.82	101.26	48.38	93.08	70.14	71.28	62.77	87.85	84.45	85.97	76	66.92	26.53	55.37	40.74	48.77	44.78	125.39	114.12	84.32
orf19.1167	9.16	6.66	14.26	6.61	7.85	8.73	3.82	3.04	3.67	3.77	3.56	3.55	3.08	3.53	7.06	6.83	6.8	7.74	4.29	6.43	8.94	7.95	8.83	6.55	2.5	7.1	8.2	5.4	11.95	8.09	8.39	12.12
orf19.1166	36.72	26.57	43.23	26.9	15.99	42.14	27.38	19.01	34.91	69.61	50.09	47.8	60.37	55.63	91.58	34.47	99.05	70.48	50.68	55.71	76	43.49	58.91	77.6	23.23	89.8	147.71	48.81	193.83	119.97	43.47	126
orf19.1164	90.5	52.06	108.89	581.31	504.91	754.89	599.35	497.1	762.67	630.37	544.58	656.91	509.75	572.24	391.53	456.82	429.39	471.57	409.56	478.41	383.5	401.96	451.5	357.3	202.15	371.53	18.2	21.69	24.64	85.5	77.91	81.26
orf19.1163	29.03	20.19	28.56	41.34	49.35	49.6	30.98	50.23	35.34	37.83	39.17	43.25	35.64	42.09	30.59	35.37	31.07	24.74	29.96	22.43	34.49	33.87	32.47	29.53	23.64	35.72	56.42	44.39	52.41	52.53	47.96	46.88
orf19.1162.1	12.78	8.5	13.86	6.77	9.89	10.12	6.67	6.31	7.7	4.47	4.13	3.81	7.46	6.43	6.78	5.02	7.49	8.41	5.06	7.58	6.53	5.6	6.76	6.36	4.85	7.2	12.04	12.79	13.74	11.29	7.97	14.56
orf19.1162	332.15	481.59	249.5	159.73	111.41	148.74	98.36	89.55	109.98	58.31	78.44	61.93	189.86	97.53	136.89	143.11	97.89	212.58	223.19	153.33	159.85	171.46	151.5	164.62	366.65	171.93	285.97	536.79	255.14	255.81	553.3	283.62
orf19.1161	16.98	12.07	15.46	6.72	4.61	12.31	15.97	9.36	24.08	33.12	27.88	25.62	44.17	48.08	55.54	28.71	66.33	55.84	54.77	51.06	48.76	30.87	33.31	52.92	16.62	47.61	36.95	15.9	42.86	47.19	23.7	48.76
orf19.1160	75.25	43.54	116.4	54.11	68.2	48.18	58.13	62.03	48.95	53.5	50.72	40.05	61.29	56.57	57.5	58.79	55	47.05	50.74	54.54	57.79	67.3	68.01	75.17	46.95	70.69	79.01	65.04	87.88	76.86	65.04	66.68
orf19.1159	16.54	15.87	15.48	1.66	2.64	3.3	4.45	4.02	3.93	15.03	13.07	17.06	12.6	17.3	32.55	24.93	28.49	55.15	47.8	42.03	100.43	84.84	97.9	135.42	71.87	121.95	86.46	57.95	116.92	55.69	50.78	69.84
orf19.1158	3.22	2.93	6.26	1.1	1.46	1.39	5.15	3.42	3.82	7.09	4.88	5.12	8.45	6.57	9.49	9.85	10.09	7.83	9.96	14.75	19.13	17.95	20.35	25.66	12.75	18.93	22.46	15.07	35.14	13.06	9.36	14.57
orf19.1156	5.62	6.3	9.03	1.23	1.09	2.19	1.36	1.9	0.94	1.13	0.79	0.84	3.06	1.4	0.83	2.2	1.77	1.67	1.1	1.88	1.81	2.54	1.65	2.39	3.99	2.59	5.23	5.86	3.87	4.72	8.35	5.21
orf19.1155	18.31	16.94	23.04	11.66	18.02	11.46	31.2	28.23	26.03	29.23	24.64	25.35	39.46	33.97	25.3	28.4	29.48	32.13	23.63	33.48	32.8	28.82	32.19	41.83	20.55	34.43	29.68	19.75	33.88	31.61	20.55	27.03
orf19.1154	1213.63	1895.85	1144.86	2632.74	1673.76	1718.81	1871.16	1680.04	1623.68	1330.1	1601.46	1431.4	1385.72	1429.17	1052.23	1918.73	1061.96	1140.22	1966.67	1229.54	1164.33	2065.22	1296.44	1190.02	2657.66	1241.09	675.34	954.35	392.06	721.76	1495.86	776.78
orf19.1153	694.69	382.68	677.51	145.21	110.63	213.92	97.64	77.3	82.83	538	441.2	416.64	257.57	303.63	545.88	410.3	589.65	339.17	289.67	299.1	434.07	324.55	357.34	395.58	173.04	359.54	1573.63	870.97	1711.07	1285.85	854.4	1416.59
orf19.1152	2698.42	1450.32	2306.41	35.57	27.81	37.86	73.32	63.33	64.34	28.33	59.59	26.02	215.95	150.25	219.42	122.37	158.9	476.93	310.52	350.08	179.06	154.14	181.12	384.14	190.24	287.37	1493.91	970.87	1678.33	2104.7	1551.87	2075.67
orf19.1150.1	5.72	4.98	9.19	16.78	17.25	17.23	16.2	14.82	22.01	13.88	15.92	19.25	11.92	18.08	5.58	7.78	6.81	5.78	9.32	13.91	7.09	11.18	15.09	5.1	13.31	18.67	1.33	0.56	1.48	1.71	3.09	0
orf19.1150	18.05	10.37	13.19	6.8	8.16	9.37	6.54	6.18	8.47	15.14	10.35	10.51	13.7	12.04	7.35	7.3	8.45	6.42	6.17	10.44	7.44	6.37	6.83	11.38	4.82	8.46	39.58	21.13	52.66	36.98	23.73	38.2
orf19.1149	153.97	116.68	172.98	540.3	434.45	575.08	50.56	60.51	95.66	167.34	207.78	116.15	166.97	65.55	302.02	209.85	204.35	250.42	202.19	191.09	318.19	264.68	325.59	220.93	160.15	258.66	421.76	297.7	523.78	424.7	331.93	474.81
orf19.1148	0.34	0.29	0	0.42	0.43	0.54	0.04	0.3	0.15	0.16	0.06	0.26	0.26	0	0.18	0.36	0.12	0.24	0.13	0	0.11	0.64	0	0.08	0.13	0.05	0.19	0.08	0.24	0	0.31	0
orf19.1146	3.63	3.31	1.9	1.19	1.58	8.03	4.26	3.4	9.88	13.17	10.08	10.07	5.68	7.85	9.17	5.92	10.17	12.87	10.78	12.21	10.38	6.04	8.94	8.86	3.65	7.29	3.33	1.68	9.18	7.91	1.59	7.4
orf19.1144	12.08	8.52	16.61	17.87	17.25	32.81	32.95	24	56.82	68.26	53.07	51.22	30.79	36.78	46.13	29.71	56.28	53.25	48.62	48.98	51.59	34.67	39.69	55.14	20.14	42.14	33.15	17.63	39.95	29.2	20.2	40.71
orf19.1143	19.93	30.69	26.66	36.25	70.75	45.23	70.56	57.53	60.67	35.66	30.17	34.74	44.62	49.68	38.8	36.1	40.57	27.62	26.71	33.95	41.8	38.84	47.41	35.06	50.3	38.8	20.92	36.61	30.12	21.69	20.53	23.46
orf19.1142	16.69	13.61	17.09	11.47	16.51	17.78	17.24	18.08	21.27	9.38	8.15	8.85	11.88	13.34	14.69	8.3	14.04	15.64	14.06	12.21	16.71	12.47	12.78	16.04	8.85	13.4	24.24	13.84	25.01	22.64	14.81	20.13
orf19.1140	332.43	472.3	251.28	278.76	173.05	220.29	209.69	178.71	191.3	148.79	176.86	185.05	199.23	190.05	111.4	185.54	110.57	105.84	187.24	100.76	149.37	173.02	122	133.33	185.25	95.34	320.22	383.9	220.64	206.64	326.31	152.22
orf19.1139	37.85	27.25	27.92	28.4	17.46	76.82	33.52	21.35	49.02	61.87	37.08	41.04	25.59	50.85	38.57	29.9	67.62	31.64	32.6	42.4	57.07	37.37	44.76	53.34	16.98	62.65	39.47	20.16	58.76	73.73	32.76	71.77
orf19.1137	31.22	37.06	33.76	62.5	86.51	42.07	89.17	63.85	71.76	42.88	60.79	46.29	63.72	71.23	58.02	73.56	56.05	48.68	65.12	48.59	67.2	79.13	58.11	46.37	74.71	56.72	21.67	26.48	14.56	11.09	14.58	11.41
orf19.1136	37.42	41.04	44.05	60.3	33.75	36.35	40.33	26.48	46.75	23.08	28.4	23.35	50.9	31.08	22.52	53.02	21.15	33.12	58.35	23.15	43.43	41.86	28.36	43.91	50.77	21.17	67.02	63.91	43.48	31.43	45.15	34.85
orf19.1135	54.51	58.06	47.23	32.25	28.41	16.25	28.46	24.32	19.9	27.86	43.17	24.9	44.55	31.29	39.29	35.63	31.34	32.51	39.23	23.91	38.52	36.2	26.96	35.53	63.62	32.85	88.77	126.31	54.53	44.25	69.12	40.5
orf19.5282	378.3	248.4	345.05	326.62	236.16	497.64	131.66	140.1	175.01	179.91	360.61	147.58	596.7	80.68	285.88	137.5	173.79	363.78	179.84	201.15	45.62	28.32	45.86	100.01	32.54	76.25	538.01	223.85	474.4	409.41	281.87	433.3
orf19.5281	34.46	30.72	56.43	65.34	49.65	92.66	85.05	50.91	112.66	156.73	122.99	113.95	110.35	130.64	154.36	83.7	207.05	124.02	110.47	109.28	157.82	102.65	104.99	131.65	60.39	125.96	46.32	30.4	62.77	114.32	59.3	118.09
orf19.5280	155.96	95.53	64.08	119.93	117.71	183.38	88.12	71	87.76	156.83	72.41	159.71	104.82	163.33	122.98	111.56	117.92	194.05	159.62	169.9	149.26	151.16	147.97	213.15	147.23	216.39	100.07	117.72	160.2	213.25	184.8	263.04
orf19.5279	206.52	446.18	247.48	484.7	391.93	456.84	410.27	441.61	419.61	284.45	273.99	374.02	262.09	319.16	127.17	233.69	135.65	99.38	167.35	169.37	267.38	305.08	213.37	194.07	372.74	169.5	294.19	327.66	187.2	238.5	351.77	195.01
orf19.5278	148.86	169.67	140.2	2.88	1.41	1.95	6.11	5.63	4.18	8.48	10.3	7.91	16.89	15	21.3	18.67	20.7	24.26	19.32	21.41	29.57	28.03	26.6	32.07	60.49	24.79	220.35	489.74	211.08	146.2	220.43	151.89
orf19.5277	19.73	10.88	18.57	21.22	20.27	56.48	23.79	15.3	27.18	34.74	26.92	32.05	19.56	30.25	20.9	22.95	26.61	19.3	17.98	21.34	29.97	25.33	28.38	29.43	15.63	45.52	20.37	17.34	28.31	34.42	19.03	26.03
orf19.5276	15.38	19.67	6.68	18.53	22.33	15.97	18.41	24.11	17.12	21.49	18.57	23.28	19.3	25.1	17.79	19.68	19.1	15.79	14.96	18.32	21.51	18.82	21.81	20.15	37.17	14.82	20.69	37.65	17.78	24.25	31.61	18.74
orf19.5275	65.96	39.74	74.62	8.42	14.49	10.94	20.25	19.01	14.23	43.82	37.27	36.17	51.73	40.94	62.55	62.54	54.41	61.93	53.5	46.43	68.28	63.61	58.91	64.29	36.71	79.8	123	79.56	122.94	103.16	71.42	99.09
orf19.5274	7.81	5.31	9.7	6.36	4.05	10.76	9.44	7.44	11.76	33.87	24.75	21.29	27.76	21.86	36.16	17.74	39.12	32.05	24.42	29.18	27.31	18.13	23.33	26.26	6.61	29.06	26.83	9.96	37.67	26.22	10.14	25.67
orf19.5271	6.13	4.3	6.21	6.97	7.91	14.76	10.6	4.94	11.64	10.74	5.63	8.04	5.78	14.95	4.12	5.77	9.3	1.29	2.13	5.26	9.75	8.31	8.62	10.37	2.82	10.3	8.01	2.63	8.91	7.38	4.09	8.42
orf19.5270	12.69	13.36	19.43	0.11	0	0.05	0.41	0.23	0.61	0.04	0.22	0.05	2.59	0.49	1.91	0.86	1	3.95	1.09	1.39	2.7	1.99	1.97	1.97	1.87	1.96	31.62	20.14	31.95	23.75	18.37	23.62
orf19.5269.1	66.63	77.34	73.6	35.67	30.41	22.12	42.3	43.02	55.36	52.58	59.22	40.11	62.78	49.65	48.21	73.52	50.47	70.22	69.04	71.51	84.44	72.4	76.81	74.19	117.28	71.72	84.51	94.2	75.05	69.92	101.73	56.84
orf19.5269	8.36	5.14	7.62	20.47	24.79	32.77	18.03	15.03	23.9	24.1	18.47	18.17	18.09	21.85	17.52	20	22.24	19.04	18.82	21.19	21.55	18.2	23.51	23.07	11.88	30.97	17.28	13.78	22.87	21.61	10.79	15.54
orf19.5268	26.73	30.28	20.11	16.45	24.66	16.31	36.48	30.4	30.84	22.75	23.53	19.05	27.66	25.89	22.38	21.78	26.04	22.27	19.23	26.03	28.45	24.2	30.85	28.92	53.35	25.57	20.96	46.7	22.55	23.13	39.69	17.47
orf19.5267	12.52	17.12	16.07	1.13	6.68	5.21	9.77	22.73	24.9	104.46	133.83	91.51	105.26	133.4	71.96	91.15	84.06	126.12	87.18	80.28	65.84	60.13	67.98	55.23	43.94	79.3	62.12	40.36	54.67	36.82	31.62	50.14
orf19.5266	9.31	19.52	11.45	8.73	4.78	6.55	6.32	3.8	5.25	3.96	3.89	3.87	4.03	3.84	6.35	14.22	6.75	5.86	12.83	4.81	8.97	17.48	8.18	6.79	13.63	3.96	15.62	18.58	7.53	6.67	14.05	5.99
orf19.5265	5.54	4.03	7.04	5	8.23	12.98	13.93	9.84	21.98	9.56	7.35	8.42	9.67	13.35	15.02	8.54	17.04	12.22	9.94	9.67	13.29	8.86	10.25	8.8	5.02	9.8	9.04	3.22	8.87	5.52	3.82	5.96
orf19.5264	0	0.14	0	0	0	0	0	0.18	0.27	0.1	0	0	0.24	0.39	0	0	0	0	0	0	0	0	0	0	0.12	0.3	0.12	0	0	0	0	0
orf19.5263	85.2	52.45	80.44	79.98	67.4	95.89	88.43	75.6	104.61	268.01	218.95	221.65	272.03	249.32	322.02	256.82	329.92	387.94	329.32	355.52	428.69	371.84	435.46	620.79	308.34	495.48	45.99	36.12	64.25	75.25	47.93	79.18
orf19.5262	0	0.67	0.4	0	0.22	0.22	0.65	0	0.18	0.4	0.11	0.12	0	0.1	0.11	0.08	0	0.15	0.25	0.29	0.69	0.59	0.12	0	0.24	0.3	0.23	0.86	0.22	0.44	0.79	0.65
orf19.5260	76.95	47.15	65.65	92.53	83.72	129.87	79.59	60.93	99.19	184.4	146.06	145.44	181.62	172.82	246.43	145.9	250.34	221.95	166.15	173.39	204.38	146.53	178.07	203.25	74.53	196.6	179.96	80.44	201.94	154.46	78.63	139.41
orf19.5259	8.73	7.68	8.66	19.79	21.74	24.24	15.27	15.13	25.75	16.39	15.43	13.36	17.89	17.93	12.97	12.04	15.51	7.76	10.61	8.75	17.43	20.43	14.32	14.49	10.15	16.02	17.45	9.66	20.18	13.39	9.31	12.64
orf19.5258	11.45	7.08	10.1	21.73	21.46	26.79	11.95	9.08	23.98	24.5	21.5	18.32	26.32	27.93	21.91	17.46	29.05	12.45	17.34	15.91	24.05	18.28	20.31	18.01	11.27	20.38	19.26	9.9	21.05	14.94	12	18.73
orf19.5257	24.06	13.18	29.38	35.77	27.26	38.78	28.14	15.54	24.9	30.51	31.26	21.53	33.92	32.62	38.22	37.25	39.02	33.12	27.69	32.85	43.14	36.49	41.09	53.31	23.33	42.38	72.97	31.91	65.97	41.26	26.64	35.83
orf19.5256	0.74	1.37	0.73	1.45	0.54	0.6	0.59	0.35	0.97	0.1	0.17	0.11	0.2	0.15	0.25	1.2	0.47	0.24	0.59	0.52	0.66	0.75	0.42	0.51	0.84	0.25	1.19	3.11	0.73	1.17	1.73	0.41
orf19.5255	20.83	13.04	12.07	3.28	4.52	2.89	8.24	7.59	7.7	13.9	12.55	11.6	13.34	18.23	8.15	11.29	11.34	7.49	10.45	9.7	14.78	10.23	11.01	16.18	9.18	9.7	70.11	36.98	54.88	30.27	24.16	22.99
orf19.5254	17.56	39.24	22.03	52.92	33.58	42.16	55.44	44.01	65.55	33.6	47.83	36.2	50.77	48	34.27	70.76	31.86	31.67	69.73	38.88	38.64	48.96	37.2	25.08	50.33	27.59	18.68	20.85	14.93	13.32	18.76	11.03
orf19.5253	5.87	6.16	5.54	11.46	12.14	14.54	11.75	8.41	12.04	13.04	15.65	10.97	17.44	10.63	17.29	13.43	15.23	12.67	11.33	13.81	12.89	11.06	13.48	11.52	8.3	12.94	13.53	10.39	14.46	11.37	7.95	9.59
orf19.5251	19.79	13.79	14.86	18.86	26.77	29.56	16.39	18.15	20.18	16.92	16.01	16.31	12.41	16.64	12.57	12.33	15.17	9.76	10.8	11.82	16.44	12.95	14.33	15.92	10.41	15.08	18.72	11.92	18.95	21.89	19.13	17.1
orf19.5250	100.95	81.02	149	4.93	2.28	2.44	3.93	0.32	3.17	8.07	6.01	6.87	13.7	10.32	20.66	18.45	18.24	41.61	31.12	34.47	31.94	38.93	39.84	54.37	31.8	44.04	257.49	125.54	269.16	181.65	123.72	177.43
orf19.5249	22.85	35.35	29.38	8.1	10.19	6.36	13.41	5.53	9.62	8.26	9.2	4.76	10.27	7.81	7.51	12.15	10.89	5.9	9.75	9.04	11.32	8.36	10.83	11.04	19.15	13.19	35.23	55.55	28.65	19.59	34.64	16.33
orf19.5248	73.05	54.64	94.98	16.76	29.36	20.72	27.93	29.04	18.63	27.65	22.5	18.36	41.02	24.34	24.48	25.71	16.16	23.16	17.57	19.23	20.36	16.73	20.01	27.61	23.98	26.64	97.6	106.74	111.2	96.29	73.8	79.5
orf19.5247	45.74	29.61	56.97	21.04	32.88	30.12	27.44	34.01	28.88	26.59	33.32	26.26	36.18	26.42	39.5	35.46	34.14	35.27	31.87	31.14	37.1	34.34	38.51	36.02	22.33	37.32	89.6	67.45	87.44	76.52	52.54	64.23
orf19.5246	34.39	23.53	38.31	24.7	28.99	20.44	25.52	18.93	26.02	69.46	59.43	55.95	67.74	58.14	84.23	69.79	80.92	80.68	75.84	77.7	82.33	73.54	79.72	83	43.13	76.27	73.11	35.58	73.09	58.99	35.02	61.86
orf19.5245	30.59	17.06	33.13	24.86	27.01	30.66	8.21	11.85	10.57	31.47	31.3	21.89	20.8	14.73	33.15	27.38	33.42	15.51	14.42	14.06	20.93	16.85	16.47	19.85	10.85	16.88	69.19	29.7	57.58	48.41	34.14	45.97
orf19.5244	15.83	12.59	14.65	33.67	47.75	27.72	31.51	19.86	30.18	25.65	20.45	19.53	14.5	30.45	20.44	19.72	30.16	13.21	16.68	13.08	36.2	29.87	22.77	30.39	25.83	21.92	14.8	15.92	13.97	11.25	11.08	11.21
orf19.5243	42.15	34.88	39.64	134.96	159.96	163.03	104.4	113.5	118.55	173.56	130.97	144.69	89.46	137.25	101.72	125.77	150.72	62.05	85.66	88.79	123.24	105.05	100.42	120.56	79.45	95.98	22.33	25.22	29.48	40.84	34.26	38.17
orf19.5242	9.02	10.66	4.88	77.3	72.89	28	14.29	14.36	16.84	40.87	22.35	38.5	5.89	31.53	8.17	15.28	11.73	6.39	5.21	5.51	42.99	38.39	38.39	24.82	46.17	22.81	1.43	2.4	2.15	0.31	2.17	1.36
orf19.5241	58.63	38.01	69.77	36.31	31.87	72.19	34.3	23.12	42.19	55.46	45.81	41.22	30.08	48.41	56.52	36.8	69.74	47.44	39.02	40.52	93.06	58.41	63.75	84.87	32.24	91.31	112.26	54.33	116.17	98.15	50.18	93.83
orf19.5239	32.12	31.97	40.96	71.12	80.7	104.9	61.69	63.75	52.97	62.7	64.02	50.38	82.08	57.3	83.58	77.35	79.36	66.63	67.48	57.37	74.01	61.06	60.14	64.41	66.95	77.7	184.5	159.08	166.17	117.35	97.2	114.98
orf19.5238	250.93	107.53	253.38	32.13	39.26	43.1	70.44	54.87	82.23	49.24	38.4	45.29	61.74	61.36	41.72	35.18	49.56	44.3	47.37	50.61	45.45	35.75	36.18	38.31	21.72	39.11	119	63.23	133.36	197.92	94.58	159.97
orf19.5237	81.58	48.39	91.34	8.71	12.76	9.53	14.63	14.65	14.26	18.79	21.73	16.88	39.39	24.04	28.57	23.99	30.07	42.59	26.6	28.73	22.34	20.33	23.12	23.6	22.2	26.09	42.51	46.41	53.25	77.09	51.84	58.9
orf19.5236	62.08	25.98	47.37	11.94	9.54	6.02	16.14	11.94	14.69	13.82	17.34	11.04	18.21	13.84	14.02	12.16	14.86	19.83	14.08	12.58	14.77	11.39	10.15	14.9	9.71	10.63	36	28.97	42.2	54.12	36.62	50.61
orf19.5235	40.19	79.65	57.2	129.02	71.41	125.85	65.23	75.33	72.79	90.82	46.36	88.31	64.14	79.73	24.2	57.93	33.97	24.7	42.18	24.42	91.49	73.41	55.67	70.77	70.07	40.53	78.3	66.95	62.7	56.01	63.93	66.82
orf19.5234	33.81	24.02	32.83	42.91	48.34	47.71	41.25	37.46	44.65	27.74	34.78	25.49	31.81	25.67	31.34	23.7	30.32	25.67	20.81	17.04	31.97	27.43	23.82	26.58	22.74	28.7	56.2	39.34	43.75	44	36.23	35.22
orf19.5233	0	0	0	0	0	0	0	0	0	0	0.13	0	0	0	0	0	0	0	0.15	0	0	0	0	0	0	0	0	0	0	0	0	0
orf19.5232	80.36	112.85	49.47	326.88	219.59	290.12	203.59	230.17	280.24	124.25	120.99	161.87	80.75	137.87	49.49	122.68	91.57	46.88	131.75	78.04	101.17	142.83	101.27	52.92	143.64	66.16	9.83	23.94	6.9	27.65	63.26	20.31
orf19.5231.2	77.06	115.79	101.43	90.24	122.34	77.57	147.01	116.38	216.33	102.95	185.4	126.22	122.26	156.57	41.57	75.15	64.29	51.6	68.62	96.75	60.49	61.48	73.27	31.12	100.1	79.17	54.14	70.89	103.27	121.3	117.81	109.84
orf19.5231	0.27	0.19	0.47	0.18	0.43	0.31	0.42	0.44	0.25	0.11	0.37	0.12	0.53	0.2	0.73	0.43	0.35	0.36	0.26	0.14	0.24	0.31	0.21	0.2	0.08	0.17	0.4	0.85	0.38	0.41	0.55	0.57
orf19.5230	149.13	181.44	217.3	302.3	413.67	379.64	279.88	386.36	247.03	347.99	298.46	330.14	279.02	301.16	165.75	231.95	212.85	125.25	148.75	186.02	213.01	203.46	213.57	193.6	205.68	219.89	235.35	274.06	258.79	299.23	270.1	272
orf19.5229	22.41	16.46	22.04	52.59	68.22	91.56	43.04	50.05	68.27	77.43	60.71	75.99	40.29	85.08	38.84	36.82	72.36	29.4	42.32	43.12	59.29	45.48	49.61	38.11	24.58	46.55	24.11	14.16	26.3	36.89	25.72	33.61
orf19.5228	320.73	417.79	558.6	233.21	243.24	266.71	367.8	437.12	286.06	201.38	352.93	178.92	566.58	200.91	534.03	337.84	330.41	694.46	401.27	474.71	362.98	297.92	381.13	363.43	693.48	542.59	485.07	507.7	485.75	383.74	691.68	611.83
orf19.5227	129.21	208.65	193.94	104.08	70.75	96.87	102.07	106.99	129.19	51.84	91.8	66.73	103.55	88.9	73.86	110.89	55.41	67.66	138.64	75.83	67.25	75.3	53.61	48.85	88.05	58.17	79.55	81.89	49.1	69.56	158.04	90.41
orf19.5226	42.76	30.44	49.79	143.44	208.1	210.89	136.39	194.63	188.64	180.1	159.7	179.28	150.22	188.64	173.09	185.41	208.43	136.46	143.9	164.75	200.08	173.87	191.14	169.98	95.81	165.65	50.28	43.52	60.15	63.25	45.8	63.6
orf19.5225.2	2306.83	3909.31	1927.92	6747.69	5492.4	5517.15	6731.57	6600.84	6302.25	4956.16	5257.16	5615.6	4465.9	5057.56	4003.99	5321.46	4129.47	4096.61	5433.07	4752.31	3889.07	5113.19	4386.91	3514.57	7157.1	4834.47	488.99	1115.44	551.69	1104.87	2110.89	1227.24
orf19.5225	49.02	41.4	45.34	15.36	16.92	26.56	20.04	13.68	29.85	27.21	35.58	31.64	42.26	41.16	50.54	41.12	50.82	61.46	36.05	41.95	51.56	34.53	45.41	49.22	27.29	67.37	89.22	47.95	93.42	99.54	81.32	111.71
orf19.5224	44.59	27.85	48.95	14.42	16.12	29.8	15.58	13.16	22.04	35.2	36.69	28.47	37.57	36.18	64.82	37.27	72.35	65.24	48.43	48.91	62.74	39.32	44.22	56.49	24.72	72.84	80.21	35.77	85.5	100.11	56.65	98.97
orf19.5223	0.17	1.02	1.17	0.55	0	0.12	0.52	0	0.97	1.3	0.69	0.38	0.09	0.83	0.72	0.09	3.18	0.16	0.66	0.73	0.32	0.32	0.26	0.47	0.39	0.75	1.35	0	2.95	0.48	0.61	0.7
orf19.5221	25.88	16.67	25.67	11.43	9.9	13.59	16.58	10.75	17.09	17.92	22.36	16.39	25.7	20.95	35.62	25.37	34.75	29.76	24.45	22.97	34.98	28.47	26.45	32.49	19.51	28.21	44.98	23.86	41.46	44.21	30.91	38.33
orf19.5220	6.55	4.88	3.8	26.05	46.77	39.4	21.4	37.81	32.36	33.28	18.24	45.73	11.97	43.3	7.33	11.17	11.82	3.59	9.33	12.11	13.39	22.78	24.99	9.3	17.16	17.58	2.46	3.11	4.22	5.25	6.67	4.57
orf19.5219	38.58	22.57	28.43	21.66	29.97	39.18	28.33	35.21	36.89	32.12	31.46	24.12	26.45	42.39	27.17	14.79	45.33	23.89	25.66	20.7	34.04	15.55	16.66	25.88	14.3	21.19	63.6	34.81	50.46	48.01	27.13	47.03
orf19.69.2	1.14	1.19	0.2	0	0	0	0	0.27	0.26	0	0.16	0.35	0.12	0	0	0.36	0.5	0.44	0.36	0	0.14	0.22	0	0	0	0	0.33	0.63	0.32	0.43	0.83	2.14
orf19.69	30.91	15.14	55.21	3.71	4.99	5.05	8.42	5.41	5.68	2.29	4.6	2.69	2.93	2.07	3.81	2.96	2.97	2.26	2.3	1.75	3.69	1.98	2.44	2.9	1.83	1.79	17.83	10.09	14.85	21.32	14.33	18.79
orf19.68.2	40.58	46.18	40.4	27.33	21.5	31.87	18.67	20.67	25.2	26.12	29.61	36.49	37.49	38.2	32.56	45.72	23.38	29.09	63.84	28.72	44.29	45.95	41.66	28.19	59.04	28.18	38.14	43.31	25.94	26.78	35.1	24.01
orf19.3767	43.46	40.49	49.66	16	19.99	18.47	25.63	32.32	25.88	49.86	59.59	38.41	49.49	48.88	92.45	56.05	92.9	84.5	73.43	53.83	108.67	69.46	69.01	104.07	62.29	80.05	155.07	94.2	138.62	125.87	103.72	141.36
orf19.3765	45.09	34.03	34.29	41.4	37.97	45.98	51.45	42.55	47.35	25.08	23.73	17.33	15.74	28.4	22.48	15.59	37.4	15.7	22.98	12.71	41	23.43	17.88	30.21	40.63	26.25	29.59	38.86	20.24	28.86	29.81	30.07
orf19.3764	22.21	35.11	11.12	25.71	16.37	16.31	22.55	19.28	15.94	13.61	19.1	13.03	16.18	16.15	17.57	25.18	19.48	16.1	32.4	14.9	27.3	32.06	15.51	22.11	44.03	19.19	47.56	57.63	24.32	23.35	44.16	18.18
orf19.3763	29.03	22.05	21.54	16.04	23.88	20.51	30.23	26.86	23.75	15.22	14.07	13.39	18.1	17.99	15.61	14.89	15.4	10.37	13.45	11.19	18.13	16.15	17.14	19.54	25.46	21.09	21.34	40.44	20.48	24.55	25.86	18.22
orf19.3762	92.92	146.04	90.31	60.2	32.85	63.75	48.76	50.34	59.58	36.2	40.6	38.76	49.07	48.31	30.79	63.66	28.42	26.65	66.95	32.01	59.11	54.3	30.72	45.06	61.77	38.43	109.61	94.32	52.28	67.23	89.6	48.25
orf19.3761	28.77	19.33	17.62	66.01	90.68	39.13	30.72	30.18	27.75	62.46	39.3	47.62	10.7	40.85	11.34	22.26	27.43	9.94	13.59	11.14	57.84	45.16	42.42	40.46	35.78	34.96	9.77	10.06	11.09	6.16	5.49	6.93
orf19.3760	0.89	1.43	0.72	1.91	1.44	1.57	0.18	0.64	0.64	0.76	0.09	0.31	0.32	0.25	0.59	0.61	0.4	0.26	0.33	0.04	0.57	0.65	1.59	0.06	0.85	0.57	2.42	6.81	2.6	1.3	1.31	0.5
orf19.3759	112.63	72.54	118.66	76.81	55.98	85.56	51.37	60.59	79.06	75.36	50.45	85.5	37.71	81.98	28.07	36.11	52.5	28.43	47.61	45.83	59.69	56.92	61.27	49.26	41.32	41.45	55.09	34.16	44.36	75.75	66.5	70.6
orf19.3758	264.8	205.34	237.81	64.15	59.15	50.45	75.08	86.42	57.9	45.64	43.94	37.1	58.2	52.41	37.4	37.59	43.15	41.21	51.1	36.03	47.97	42.93	39.27	47.14	94.19	38.66	133.28	201.77	86.83	83	136.38	86.26
orf19.3757	1209.85	1747.9	1246.19	1743.78	843.93	1325.5	1041.99	793.56	1128.21	521.95	671.87	688.83	620.18	612.82	294.85	943.86	405.14	300.44	845.35	415.94	496.8	858.09	402.34	404.65	824.63	488.09	1086.52	1677.14	619.07	742.26	1524.72	799.51
orf19.3756	41.81	36.21	29.19	120.3	174.47	197.08	111.49	164.21	147.42	99.62	73.25	124.3	45.63	110.12	31.47	49.55	72.2	25.2	46.88	49.95	61.96	56.15	63.98	37.98	73.58	61.46	24.97	33.57	22.42	40.19	46.5	44.06
orf19.3755	220.55	415.5	227.09	588.57	401.14	364.95	376.6	414.83	315.62	297.26	363.11	324.74	221.05	308.84	161.26	370.81	203.76	118.58	276.81	178.3	233.23	401.87	208.51	185.53	508.22	161.44	303.2	501.61	191.43	183.65	461.11	182.72
orf19.6362	30.85	22.74	30.37	69.44	106.18	110.43	62.18	68.17	76.36	85.53	75.72	71.34	47.65	106.44	47.6	46.12	78.78	35.79	42.23	36.6	74.47	50.56	46.75	56.37	37.82	64.69	55.45	34.43	50.92	51.74	35.3	48.21
orf19.6360	69.17	128.77	60.88	75.65	40.99	89.88	45.72	42.95	55.1	36.32	24.96	38.45	25.5	38.86	18.56	50.12	23.98	17.02	45.96	23.68	39.65	61.02	30.47	24.96	61.66	44.56	81.09	89.38	38.59	49.44	84.19	40.67
orf19.6359	53.58	95.08	55.53	67.33	38.7	58.16	45.85	45.03	63.48	40.37	56.29	52.28	56.66	47.76	39.82	86.7	35.29	31.77	74.13	35.91	70.07	108.01	50.9	54.88	91.41	40.07	111.61	118.27	60.71	46.88	84.01	35.54
orf19.6358	365.47	567.45	338.33	170.2	75.27	112.02	98.75	68.89	124.77	64.56	89.25	70.92	90.7	75.15	91.84	153.65	82.67	83.56	166.89	82.65	119.12	166.24	82.3	100.2	194.55	77.92	380.5	364.32	192.86	200.15	352.56	191.81
orf19.6357	59.82	96.38	34.2	50.83	35.11	52.41	44.43	42.94	42.88	26.85	25.33	24.6	21.54	28.93	23.22	31.52	33.04	19.03	35.93	19.14	35.78	34.68	23.49	27.08	57.01	32.27	49.25	67.03	29.3	30.19	55.01	25.22
orf19.6356	9.58	8.7	5.73	16.62	14.4	16.37	12.44	13.06	13.39	15.67	11.19	13.04	8.04	16.91	10.26	11.22	17.44	8.56	16.12	10.98	15.05	14.03	12.98	12.02	17.37	12.04	15.52	12.93	10.23	11.55	13.4	10.72
orf19.6355	139.42	141.82	59.15	403.77	363.77	327.99	349.7	398.24	317.48	222.71	202.77	247.76	152.96	247.82	124.39	149.63	175.87	108.08	161.74	151.15	151.67	162.6	160.4	117.99	242.41	116.06	39.52	89.83	35.43	75.04	135.63	63.54
orf19.6354	46.13	65.42	48.26	30.97	20.17	22.25	24.88	20.34	26.45	16.73	17.84	18.6	32.56	24.34	16.76	38.06	13.48	13.8	39.34	12.69	35.17	36.18	19.4	23.66	37.74	13.65	58.82	49.67	32.72	30.99	34.96	18.82
orf19.6353	18.21	13.77	25.04	7.59	11.63	8.74	10.6	6.97	10.18	7.85	10.09	6.34	12.72	8.9	16.18	11.1	13.44	12.53	9.79	9.45	13.49	11.51	11.01	12.4	7.43	9.23	17.12	10.21	19.75	19.32	14.93	20.04
orf19.6351	48.02	31.78	37.99	24.2	31.38	33.23	29.17	31.03	31.85	36	29.32	30.7	32.81	42.82	28.91	33.56	33.79	32.36	32.71	31.8	41.31	38.54	35.35	46.65	29.46	38.8	66.54	48.36	62.56	74.16	58.92	53.82
orf19.6350	3.57	2.57	3.65	0	0.62	0	0.13	0.58	0.07	0.48	0.25	0.28	0.06	0	0.61	0.97	0.63	0.47	0.39	1.08	3.84	3.63	3.13	1.85	3.72	1.65	32.18	54.87	28.92	8.06	15.86	12.38
orf19.6349	86.33	79.77	60.2	36.2	18.8	20.02	12.64	12.52	7.58	15.58	21.27	10.5	28.97	11.29	51.29	28.11	25.92	51.57	31.67	20.95	39.13	32.91	28.69	44.34	67.36	40.99	204.88	241.63	141.96	97.94	129.65	99.06
orf19.6348	11.76	13.16	6.89	19.23	17.94	27	21.62	17.33	21.97	22.89	23.08	20.1	28.39	21.99	27.55	17.68	27.15	22.19	18.29	17.28	24.17	14.17	17.89	21.95	15.04	23.98	20.57	15.84	21.38	17.6	14.29	17.54
orf19.6347	22.6	19.84	17.08	40.31	45.36	54.72	35.74	45.57	38.18	28.71	15.53	31.48	14.48	32.06	11.19	16.44	19.12	10.51	13.81	16.69	23.09	20.37	23.81	20.23	26.46	23.05	10.65	15.45	10.35	18.59	22.14	13.58
orf19.6346	93.55	160.38	62.87	268.28	164.55	294.28	167	173.42	217.3	97.07	87.29	113.21	68.43	103.99	65.99	98.17	100.89	54.35	120.65	66.91	89.42	120.67	83.35	60.84	134.4	77.1	28.71	40.67	15.38	33.04	66.33	27.76
orf19.6345	87.77	47.6	73.06	186.56	134.35	407.74	162.53	124	217.06	284.19	226.34	249.52	169.63	251.91	206.18	151.31	303.96	159.86	176.75	162.75	255.28	165.65	188.9	194.94	96.37	281.52	58.56	45.51	71.32	120.54	69.45	102.24
orf19.6344	161.1	229.94	130.99	15.32	14.54	8.84	15.15	18.97	13.22	49.49	52.75	53.66	58.99	59.08	86.44	85.47	78.01	111.89	95.38	85.48	131.61	142.42	110.25	113.12	199.99	99.84	139.57	270.03	124.27	131.6	195.54	142.62
orf19.6343	61.09	78.55	19.31	311.35	209.66	192.7	153.21	119.24	124.45	52.08	50.65	42.16	32.69	63.65	28.19	57.48	55.29	12.28	50.78	21.44	69.74	101.59	47.53	43.39	96.3	40.71	16.07	26.2	9.83	16.21	34.61	14.71
orf19.6342	3.03	1.8	2.4	14.21	27.02	17.9	9.63	6.45	9.66	9.64	3.68	7.33	1.84	10.05	4.02	6.02	6.32	3.04	3.27	2.49	12.43	7.34	7.74	3.36	5.76	8.97	0.81	1.02	1.74	2.61	1.31	1.15
orf19.6341	30.56	22.7	27.97	52.34	75.47	54.65	50.48	44.36	49.5	56.34	43.69	50.16	38.22	51.87	34.68	43.21	41.4	25.53	32.63	31.6	50.04	48.71	48.9	50.97	46.51	45.76	38.25	50.61	40.55	39.25	34.5	39.26
orf19.6340	205.75	306.14	122.63	522.09	240.58	584.16	289.9	268.48	389.12	274.47	210.85	318.26	141.89	293.98	108.22	261.77	179.74	88.46	300.32	100.92	344.24	372.61	228.63	233.1	312.91	212.31	175.43	184.57	120	131.82	196.77	138.1
orf19.4913	26.46	29.38	17.13	27.14	19.05	20.24	19.53	16.34	16.16	17.43	18.36	13.02	14.75	18.36	19.22	16.26	20.6	15.22	23.47	16.37	31.03	20.12	15.46	27.72	30.34	19.56	70.93	60.62	43.34	42.26	52.53	34.95
orf19.4914	64.43	99.27	94.18	29.72	30.8	22.15	40.63	17.71	47.65	14.95	18.93	14.95	30.38	29.34	15.34	41.31	14.18	14.5	39.69	12.85	54.69	56.83	32.47	38.53	53.88	26.92	109	97.31	68.01	40.69	61.67	50.05
orf19.4914.1	2158.79	2548.93	1864.23	8.43	5.38	4.29	5.22	11.05	7.29	3.71	23.15	4.35	32.01	12.02	16.9	21.24	9.38	31.27	63.9	23.18	44.37	51.97	29.52	48.89	87.27	36.34	3989.89	2677.22	2598.12	2099.5	3354.71	1606.1
orf19.4916	5.19	5.62	12.09	3.8	3.92	6.37	4.2	2.45	5.49	5.96	6.62	6.23	7.53	6.78	11.44	8.06	10.02	10.17	7.86	8.15	11.2	7.41	8.13	12.02	4.2	11.22	16.06	6.76	16.63	17.74	8.82	18.29
orf19.4917	3.51	4.31	7.38	3.21	3.29	5.02	3.61	1.57	6.34	8.91	7.86	4.01	6.68	6.64	9.26	10.01	10.76	7.23	7.53	9.08	10.31	7.66	9.86	12.12	3.6	10.22	16.36	8.14	21.04	13.41	6.27	15.13
orf19.4918	59.39	69.63	58.4	2.32	6.93	2.7	9.8	6.43	4.8	6.09	10.89	5.87	17.4	11.4	19.61	14.01	14.69	13.99	9.96	12.2	22.48	15.14	19.06	23.65	35.68	28.87	88.93	172.32	104.51	57.96	65.29	68.77
orf19.4919	25.21	16.55	30.32	5.1	8.24	4.81	6.92	9.2	5.92	14.73	13.16	16.3	12.05	14.49	11.59	13.33	13.83	11.01	10.72	11.62	14.8	11.41	14.15	15.97	12.53	13.4	36.81	20.74	31.24	30.73	23.56	33.81
orf19.4921	7.73	5.12	13.55	8.48	7.7	10.52	9.03	4.04	11.46	11.97	13.31	11.18	10.74	11.14	17.2	11.49	17.35	11.64	11.23	12.95	16.5	14.36	16.02	17.8	9	18.04	20.32	12.15	23.77	20.51	10.19	19.02
orf19.4921.1	4.86	10.23	11.66	4.65	1.47	0	8.46	4.75	28.67	21.56	20.59	16.04	4.79	12.04	1.16	4.91	3.25	0.78	0.64	0.76	3.61	1.93	0	3.05	3.46	0.78	0.3	0	1.14	1.15	4.45	0
orf19.4922	77.76	104.75	72.49	78.82	53.38	55.81	82.88	73.21	83.44	50.39	56.48	51.31	58.28	60.5	43.26	76.25	41.01	43.4	84.83	45.12	57.09	103.83	50.87	71.34	128.37	58.71	143.57	166.11	71.74	55.72	118.54	57.31
orf19.4923	10.7	11.32	9.28	7.32	6.85	4.27	7.85	4.93	5.8	3.18	3.83	2.09	3.57	2.71	5.94	4.39	3.91	4	2.79	3.59	5.74	5.64	5.46	5.61	13.81	5.76	16.3	32.13	14.07	13.41	19.43	9.04
orf19.4923.1	5.34	6.01	10.4	5.14	1.59	3.59	2.62	1.47	4.92	1.43	0.65	0.72	3.23	1.75	2.01	3.47	1.14	1.21	4.23	3.53	3.4	2.69	0.97	3.54	7.54	2.41	2.54	2.33	5.74	3.28	5.29	5.26
orf19.4924	20.13	17.61	16.44	25.16	24.72	20.68	18.41	22.04	17.6	13.7	15.66	11.35	10.57	14.42	13.15	12.2	16.55	9.77	13.89	9.78	16.76	13.65	11.84	14.15	18.14	13.45	35.69	33.94	22.51	23.27	25.51	21.34
orf19.4927	28.14	25.76	39	19.18	15.63	35.42	21.05	13.32	28.37	42.13	35.31	29.53	29.9	43.83	42.21	22.52	57.01	28.73	26.1	25.71	47.35	24.43	28.78	43.97	17.54	41.27	59.66	33.55	73.43	75.26	40.86	80.01
orf19.4928	80.74	84.3	61.41	37.21	41.29	31.68	69.41	60.3	54.73	24.79	36.68	23.55	71.37	32.08	103.61	35.27	46.81	137.66	49.05	43.34	43.4	32.96	32.15	43.52	75.29	38.37	52.51	105.13	46.84	48.63	64.68	44.64
orf19.4929	9.72	7.41	9.59	24.65	32.93	36.28	20.58	27.47	23.74	29.85	32.01	29.13	26.58	34.94	26.29	20.96	33.21	19.59	18.22	20.35	35.14	28.19	26.51	34.04	18.7	27.62	34.05	17.64	31.84	36.85	22.84	33.04
orf19.4930	183	342.24	196.11	73.05	68.38	59.45	150.32	82.28	173.14	54.48	79.43	62.4	84.08	89.61	94.39	134.94	88.5	82.03	123.91	98.73	113.91	164.17	115.91	108.56	225.49	116.89	134.98	184.71	93.48	72.87	162.73	82.12
orf19.4931	88.13	76.7	72.75	213.04	236.69	278.89	226.84	236.34	191.35	213.07	166.36	190.02	135.57	193.75	168.37	153.99	216.64	108.39	126.26	121.5	171.11	140	138.24	154.19	199.26	179.65	42.39	82.79	46.46	59.36	55.98	50.98
orf19.4931.1	1071.43	1490.76	1026.23	3625.33	4299.96	3273.73	4407.77	4820.92	3830.49	3791.99	3623.54	4706.47	3748.42	4186.66	2882.7	3066.99	3182.81	2919.07	2858.6	3553.01	2896.09	2765.41	3274.11	2907.71	4225.2	3093.66	382.43	905.81	548.01	1050.75	1384.34	1148.17
orf19.4932	76.72	74.52	181.34	193.57	224.77	335	136.88	136.76	164.13	303.32	232.59	243.91	193.55	244.97	130.31	127.03	201.13	58.99	87.08	101	139.16	118.45	124.96	111.28	55.98	143.01	103.16	64.7	150.96	258.99	140.72	247.17
orf19.4933	25.23	9.52	22.52	80.63	112.22	109.06	112.59	163.75	137.37	55.82	30.85	80.83	19.55	86.94	4.43	9.31	12.73	7.15	12.67	17.95	33.92	54.37	52.22	40.07	44.43	52.54	1.09	2.1	1.48	4.39	4.62	5.49
orf19.4934	0	0.05	0	0	0	0	0	0.26	0.1	0	0	0.08	0	0	0	0.06	0	0	0.04	0	0.04	0	0	0.1	0	0	0.08	0	0	0.63	0.2	0.12
orf19.4936	0.34	0.15	1.91	0	0.12	0.36	0.09	0	0	0	0	0	0	0	0	0.09	0	0	0	0	0	0	0	0	0	0.22	0	0	0.24	0	0.12	0.18
orf19.4936.1	562.69	315.94	680.03	35.01	24.01	51.13	72.73	63.48	123.16	0	0	0	0.48	1.72	0.22	0.33	0.23	0	0	0.19	1.18	0.29	0	0.29	0	1.19	0.23	1.15	1.52	4.7	7.25	9.73
orf19.4937	121.59	73.96	121.47	125.95	147.17	173.42	143.21	130.57	177.57	89.39	56.56	60.32	31.64	83.28	36.46	38.33	70.06	26.63	43.52	36.26	80.63	56.92	56.72	71.11	41.94	60.98	73.36	50.46	72.68	92.32	76.4	90.58
orf19.4939	45.73	34.16	28.29	16.38	16.18	13.05	28.23	26.29	26.13	24.47	34.33	19.91	28.81	29.72	38.95	27.45	42.16	25.63	36.05	19.94	39.16	29.65	20.1	30.18	44.5	20.92	66.35	67.19	40.6	43.44	50.81	39.16
orf19.4940	113.12	104.06	52.6	156.61	190.9	141.32	102.32	154.01	106.62	138.9	43.33	110.8	24.36	107.06	28.93	39.16	49.59	22.12	32.26	35.59	52.96	51.27	52.5	60.2	60.25	64.04	32.43	36.1	24.72	70.89	74.12	67.77
orf19.4941	1496.03	2408.82	620.3	2737.65	2971.28	3008.56	2411.79	3180.7	2458.31	2748.84	3123.35	3249.02	1870.06	3888.64	847.33	1099.45	1516.68	826.9	1158.53	1385.44	1165.65	900.74	1078.74	1090.43	1942.48	1069.83	964.34	2447.84	1141.67	823.03	1217.38	1040.79
orf19.4942	0.18	0.32	0	0.59	0.53	0.13	0.28	0.42	1.05	0.47	0.5	1.1	0.47	3.48	0.26	0.57	0.4	0.7	0.72	1.02	4.04	1.04	1.54	1.53	0.98	1.74	1.86	0.17	0.51	0.34	0.53	1.14
orf19.4943	726.95	443.25	648.07	14.09	12.04	10.73	30.7	26.23	25.6	14.46	27.6	11.83	42.61	16.17	64.77	36.98	42.2	102.63	54.76	49.82	96.29	86.97	96.61	141.05	124.78	131.97	979.08	1104.32	999.54	870.4	693.96	830.7
orf19.4945	32.67	25	37.68	45.13	130.92	58.17	70.36	36.78	65.73	48.01	37.83	35.11	33.91	76.96	40.63	40.62	67.91	14.91	22.55	21.45	70.2	50.72	44.4	53.54	30.03	49.15	5.72	5.79	6.94	6.88	5.05	9.82
orf19.4946	1.32	0.46	0.92	0.14	1.4	0.5	0.41	0	0.97	0.11	0.06	0	0.23	0.54	0.25	0.28	0.19	0.59	0.14	0.05	1.01	0.92	0.34	1.32	0.48	0.5	0.84	0.98	0.68	0.5	0.71	0.64
orf19.4947	4092.26	6046.27	4537.01	422.21	316.42	263.04	446.66	285.46	301.95	233.89	413.91	260.33	495.92	376.02	442.27	423.04	381.22	493.06	427.12	456.54	469.32	518.18	509.68	530.82	970.34	505.03	2275.06	4419.84	2684.37	3896.63	5408.86	4170.64
orf19.4948	9.91	11.06	8.2	41.94	42.92	42.69	39.77	43.27	37.47	29.43	27.35	33.84	29.04	36.06	18.51	25.79	28.21	16.64	21.43	22.74	24.13	20.17	23.59	15.68	27.05	20.19	10.79	18.6	10.02	11.65	12.93	10.6
orf19.4949	0	1.15	2.31	2.17	2.4	8.2	7.83	11.38	2.05	1	0.15	0	3.63	2.05	0.31	1.4	2.9	1.06	2.28	3.44	3.79	1.89	3.4	9.96	2.05	6.77	1.78	0	1.55	0.63	1.13	0.23
orf19.4950	182.57	103.47	204.25	34.1	38.54	34.59	44.08	36.32	41.38	37.33	46.95	30.63	44.25	41.37	54.14	35.1	54.72	50.2	45.19	41.4	53.15	41.5	45.38	52.53	36.55	45.19	75	47.58	66.72	112.09	94.69	87.58
orf19.4951	70.32	55.38	72.99	20.21	16.96	29.61	23.52	15.81	25.76	28.48	25.75	20.65	17.33	18.65	28.08	27.49	31.31	28.93	26.99	24.66	28.2	18.86	25.35	32.34	18.75	26.6	81.55	52.34	75.81	78.4	59.63	87.3
orf19.4952	392.58	274.6	202.49	70.49	90.63	128.76	117.97	112.49	126	75.18	56.8	63.84	35.75	68.78	30.09	29.16	59.55	23.72	36.2	28.93	55.19	27.39	27.61	36.01	43.27	57.47	170.22	253.5	137.36	191.5	166.07	155.26
orf19.4952.1	299.1	431.37	382.33	235.26	123.07	159.68	144.62	124.06	147.47	122.37	168.1	142.17	231.29	173.57	184.31	335.26	156.95	215.9	403.28	192.9	248.22	416.48	214.2	200.56	465.33	257.96	365.48	442.25	213.15	251.29	421.3	245.24
orf19.4953	154.81	192.24	216.97	30.17	29.39	21.96	43.75	37.39	37.4	31.54	35.21	34.32	107.66	62.73	105.76	79.99	81.53	140.95	89.56	96.94	117.08	89.5	101.77	112.82	217.14	102.51	257.76	488.32	287.01	205.41	291.82	212.03
orf19.4954	209.73	321.41	170.43	205.07	138.17	116.89	237.35	207.63	161.35	80.61	60.89	67.51	58.19	85.41	67.56	91.35	93.13	59.18	89.99	74.2	137.95	172.14	122.01	136.56	278.88	120.45	112.22	258.99	104.79	87.07	181.54	81.76
orf19.4955	0.44	1.07	1.15	0	1.02	0.63	0.57	0.62	0.46	0.68	0.93	0.7	0.79	0.84	0.81	1.04	0.64	0.46	0.49	0.6	2.01	1.83	1.38	0.91	1.66	0.59	1.86	2.72	1.08	1.79	1.7	0.64
orf19.4956	186.17	148.79	130.19	198.35	156.52	179.45	152.02	136.95	125.1	145.73	142.48	114.48	128.59	142.13	167.93	131.83	177.88	138.75	141.31	113.1	187.65	145.65	135.24	158.27	197.37	150.87	253.41	335.7	201.83	182.63	178.14	161.96
orf19.4958	8.41	5.63	5.83	9.67	5.68	15.19	9.58	7.21	10.04	13.6	10.78	9.88	10.26	12.95	13.33	7.96	15.47	10.61	8.82	10.36	16.35	9.1	10.7	15.57	6.46	12.83	21.38	8.24	22.52	20.88	10.24	19.67
orf19.4959	54.23	43.99	60.86	42.19	51.59	49.11	75.3	95.6	67.49	72.27	56	52.57	62.94	58.6	84.03	64.28	100.25	75.47	80.71	71.22	73.64	58.75	54.93	74.54	64.56	70.27	167.25	168.22	157.37	85.3	54.15	81.13
orf19.4960	363.73	167.51	395.12	166.44	163.83	176.78	159.01	174.81	153.13	124.51	132.16	143.76	107.01	136.68	98.7	119.51	133.02	119.99	102.01	104.46	194.01	175.13	181.92	175.51	155.59	153.57	188.15	194.9	193.64	251.04	228.79	261.02
orf19.4961	395.02	260.43	439.27	100.97	124.56	137.73	96.54	123.36	100.94	117.54	150.07	113.03	114.69	123.39	109.03	81.85	103.78	87.99	77.23	78.46	102.1	72.08	70.43	105.98	55.46	87.87	384.58	224.12	349.55	363.23	223.62	297.78
orf19.4962	18.15	15.47	11.99	24.09	23.97	43.95	16.77	17.92	22.28	16.39	5.62	15.88	2.62	14.01	3.63	7.44	8.34	4.38	8.84	4.66	17.5	13.09	15.03	12.31	24.26	17.2	4.96	10.73	4.71	10.97	16.53	9.93
orf19.4963	60.58	77.96	38.86	245.9	118.95	242.84	119.81	116.39	179.68	83.23	64.04	107.34	52.41	105.94	30.21	113.2	51.03	18.23	102.55	34.72	111.91	144.99	58.18	78.08	108.38	39.37	10.33	22.66	9.19	24.65	53.36	19.42
orf19.4964	21.9	19.05	13.44	26.68	26.81	41.54	22.41	23.99	30.99	14.77	8.9	19.19	4.71	19.17	7.27	11.12	10.26	6.45	8.78	12.58	19.72	16.48	18.95	15.38	22.61	22.63	9.11	11.59	14.12	19.42	21.12	14.15
orf19.4965	17.43	10.85	8.89	6.5	7.76	9.9	6.86	7.68	8.57	8.01	5.77	7.08	4.5	8.29	5.15	5.12	8.56	3.56	4.72	4.93	9.38	7.46	6.34	6.4	6	7.25	14.91	13.95	13.63	17.36	15.22	13.26
orf19.4966	19.59	12.05	6.61	37.72	37.41	38.14	30.24	31.97	30.36	59.95	45.36	39.9	41.02	42.56	36.88	39.73	58.43	28.73	37.19	33.99	46.39	37.02	31.19	46.17	32.12	30.68	20.41	19.45	20.75	21.03	17.81	20.28
orf19.4967	186.42	400.4	343.45	196.92	166.15	167.03	139.12	150.82	123.82	106.36	130.22	117.46	135.78	110.44	80.48	113.23	74.9	69.81	90.24	75.61	151.76	186.85	139	168.25	285.13	164.49	381.27	433.87	306.89	236.3	426.04	263.96
orf19.4969	48.64	28.16	37.41	34.05	43.75	47.62	44.42	43.83	47.76	60.9	66.52	44.82	57.69	60.47	78.48	47.13	95.31	60.33	62.55	52.33	81.47	51.23	48.37	69.86	39.68	63.71	105.85	62.78	92.09	95.38	59.35	87.8
orf19.4970	34.84	27.14	43.18	1.27	0.93	0.75	1.21	0.5	0.56	0.73	0.77	0.59	1.17	0.55	2.23	0.71	2.4	2.01	1.81	1.76	6.3	4.42	4.3	9.17	5.97	8.8	74.26	44.86	52.03	52.58	36.54	46.56
orf19.4972	0.31	0.63	0.15	0	0	0.02	0.05	0	0.02	0	0.05	0	0.07	0.06	0.07	0	0.18	0	0.14	0.13	0.31	0.33	0.37	0.19	0.03	0.5	0.53	0.22	0.82	0.85	0.45	1.22
orf19.4975	3.49	2.57	8.05	4.41	3.35	4.63	3.57	2.78	4.76	3.68	5.32	2.84	6.82	5.8	6.68	3.7	5.83	5.51	4.75	3.64	6.01	5.05	5.19	3.99	2.22	4.98	7.13	3.24	10.1	9.86	4.31	11.37
orf19.4976	0.56	0.33	0.98	0	0	0	0	0	0.11	0	0	0	0	0	0	0	0	0	0	0	0.12	0	0	0	0	0	0	0.17	0	1.07	0.27	1.18
orf19.4979	36.2	27.33	36.15	3.5	1.96	5.14	2.72	2	3.2	0.85	2.39	1.14	1.94	1.49	3.98	3.4	4.51	5.58	6.68	3.19	9.59	7.48	5.18	7.35	8.63	10.44	42.39	28.13	27.47	35.58	36.89	34.16
orf19.4980	2716.72	1813.52	3506.8	21.07	11.11	13.95	13.99	22.14	9.11	82.91	19.58	28.71	40.7	63.35	969.14	489.34	913.55	1128.54	690.02	655.14	1396.84	942.9	1040.85	1640.98	707.53	1324.15	5780.32	3345.02	6880.02	6458.29	3794.85	7216.9
orf19.4981	12.21	11.8	8.71	11.76	17.9	14.65	13.88	15.08	14.54	11.59	11.09	12.15	10.59	15.63	12.77	13.05	17.15	8.77	12.11	10.12	16.3	15.35	12.67	13.25	12.15	12.1	15.23	16.87	13.98	12.87	12.13	12.45
orf19.4982	56.87	42.61	31.13	26.3	33.97	27.82	39.95	40.98	33.99	16.3	24.85	15.37	44.46	23.49	61.8	37.86	41.66	55.95	32.1	34.94	41.92	35.41	38.51	41.44	53.48	30.19	49.42	78.76	41.54	38.37	41.89	39.46
orf19.4983	68.78	99.25	55.5	113.74	86.71	122.86	79.96	78.16	60.36	66.26	73.41	63.98	83.24	62.47	43.5	52.56	42.42	31.22	47.31	32.32	35.04	44.08	36.19	27.11	77.24	47.96	68.34	113.11	60.91	55.75	113.13	59.21
orf19.4984	151.09	110.42	116.61	63.13	54.84	45.87	51.71	54	52.25	32.72	39.77	32.36	46.07	47.51	37.85	33.05	40.39	49.92	41.04	34.65	39.79	40.73	35.49	39.08	61.05	33.23	71.47	151.25	51.76	83.46	109.71	66.2
orf19.4985	21.53	19.33	17.74	14.05	10.19	6.78	15.64	14.02	10.45	14.71	15.04	11.19	17.17	17.54	19.19	18.47	19.58	17.11	20.06	16.57	31.4	27.64	20.27	30.19	38.81	18.26	41.54	73.17	35.82	38.68	43.31	31.44
orf19.4987	51.38	32.49	37.39	56.17	65.76	77.34	63.69	60.25	63.6	81.99	55.86	69.96	62.3	75.21	68.54	54.17	76.74	63.28	61	70.87	72.09	57.68	67.24	66.49	42.19	67.6	46.8	30.48	46.05	59.27	38.69	48.55
orf19.4988	22.61	13.99	25.57	23.82	37.51	38.17	29.39	33.4	34.79	23.44	19.2	21.22	19.35	27.88	15.1	22.77	24.31	10.91	16.7	16.63	23.99	25	23.77	18.67	13.28	21.17	27.23	15.7	22.61	24.79	22.22	22.37
orf19.4991	11.37	5.25	10.68	14.32	11.77	30.21	14.7	9.21	15.18	12.85	11.73	6.92	7.59	12.69	10.88	6.08	20.35	7.95	8.9	6.09	19.11	9.2	7.28	13.41	8.74	17.67	19.34	10.16	13.59	23.69	14.33	23.94
orf19.4993	65.44	41.44	57.8	59.17	61.21	55.23	67.79	53.65	83.71	55.01	57.32	47.23	64.69	64.61	83.46	68.58	86.82	76.42	72.17	65.88	89.3	71.09	64.22	81.36	53.04	60.33	86	58.57	86.14	80.06	61.84	74.24
orf19.4995	1.63	0.85	1.8	2.13	1.53	1.47	0.96	0.13	1.07	4.19	2.42	2.72	2.03	2.68	3.48	2.94	4.51	2.39	1.68	1.59	3.49	1.39	3.51	1.53	0.97	3.01	6.29	2.52	6.14	6.23	3.69	6.08
orf19.4996	1.94	3.11	2.47	1.22	2.11	2.56	1.75	2.01	1.77	2.23	4.14	3.4	3.1	2.58	4.51	3.58	5.22	1.43	4.14	3.49	4.13	5.32	3.28	2.1	2.25	3.14	7.22	7.33	7.55	10.26	6.98	6.64
orf19.4997	57.42	43.6	51.96	7.64	3.33	6.43	11.82	5.04	10.26	12.37	12.41	9.98	16.46	15.79	30	20.53	36.01	32.12	30.23	29.12	38.86	27.65	30.01	42.75	18.27	36.37	66.05	50.5	80.41	108.55	68.96	100.81
orf19.4998	101.77	81.25	77.27	15.91	22.42	42.43	55.39	39.52	64.57	62.1	40.01	43.84	71.23	126.39	271.98	158.84	301.51	296.86	177.59	215.6	277.37	169.05	201.69	261.33	103.45	347.74	242.89	145.91	331.18	348.35	158.81	345.89
orf19.5000	82.47	58.97	137.5	1.89	1.73	1.08	1.7	3.17	1.41	8.95	14.67	5.9	25.25	12.12	19.34	11.83	12.6	22	16.04	13.83	23.46	22.21	19.36	23.72	17	28.43	703.53	413.06	662.35	326.9	289.78	360.07
orf19.5001	45.05	31.22	51.36	37.45	37.55	64.04	33.5	29.69	42.75	51.58	41.82	45.62	34.8	55.26	39.3	34.75	50.23	32.13	35.98	39.8	44.01	40.76	43.59	42.08	21.65	46.63	58.38	28.94	59.36	61.91	39.74	53.39
orf19.5003	129.06	173.41	108.14	81.68	40.37	77.87	45.62	33.97	48.57	45.77	54.18	44.39	71.75	53.48	66.78	114.93	54.11	58.61	131.17	41.14	136.94	157.77	83.57	124.73	165.46	85.52	381.49	406.19	206.04	128.78	207.6	112.13
orf19.5004	7.8	8.43	9.54	18.41	35.87	20.97	37.15	29.26	37.47	16.3	17.08	15.94	25.49	27.96	25.29	21.65	30.15	16.56	16.95	19.38	34.55	25.95	26.75	32.08	21.33	24.66	17.85	12.48	13.39	6	7	6.3
orf19.5005	94.13	83.46	120.26	3.1	1.54	1.33	2.96	3.26	2.29	17.92	23.55	15.24	19.13	11.43	37.64	31.75	52.08	32.37	31.24	35	44.76	34.4	32.75	59.3	22.57	53.11	722.43	345.22	860.66	451.57	238.4	452.16
orf19.5006	639.59	1057.68	1109.99	265.95	208.91	151.58	463.53	419.37	285.77	246.04	326.28	252.25	660.27	513.62	509.92	681.67	438.86	809.83	1195.38	799.46	547.75	900.37	600.67	706.24	1408.15	563.94	734.69	1002.3	536.27	808.91	1431.18	752.45
orf19.5006.1	741.97	974.67	653.32	247.86	134.28	162.49	168.43	114.04	172.89	91.43	136.61	100.56	112.16	90.63	90.05	148.31	105.05	101.05	197.9	89.04	139.18	182.66	109.53	115.24	286.45	143.06	334.13	400.87	190.89	229.06	388.8	195.7
orf19.5007	1408.01	766.46	2009.12	917.35	1581.96	1110.82	1008.92	959.89	1211.78	1502.07	1247.82	1211.59	1426.38	1280.89	1736.61	1251.52	1802.8	1769.47	1542.59	1710.7	1478.66	1311.75	1507.59	1619.8	751.97	1475.56	1467.48	762.34	1862.05	2043.94	1102.01	1940.41
orf19.5008.1	34.34	76.21	38.08	59.17	43.29	65.18	88.33	62.69	106.64	32.98	38.1	32.57	54.51	46.89	35.26	67.66	33.8	28.88	73.18	34.22	61.42	49.45	31.1	37.5	75.5	36.32	45	44.48	26.49	21.36	19.9	10.27
orf19.5009	25.72	23.03	12.44	141.76	154.23	248.22	134.16	144.37	116.76	119.74	89.57	119.24	58.42	103.9	54.93	74.09	94	37.73	57.26	52.94	89.41	83.16	72.3	60.95	101.93	105.54	20	48.47	21.17	24.36	37.38	22.94
orf19.5010	20.18	12.93	17.29	90.15	106.56	153.86	81.39	101.12	140.49	92	56.71	110.28	33.48	105.14	14.72	33.77	41.4	9.55	26.7	44.19	41.03	41.79	53.33	20.12	16.96	30.75	3.05	2.72	3.79	18.43	20.66	18.99
orf19.5011	15.54	13.24	19.63	9.77	13.64	10.77	16.5	12.77	17	10.77	7.98	8.16	7.48	16.57	8.18	8.37	12.61	9.3	8.92	9.47	22.22	16.86	20.21	19.49	10.49	18.71	24.36	16.71	27.69	24.33	21.45	27.65
orf19.5012	13.45	24.95	14.16	28.45	31.5	36.84	40.76	35.44	28.19	40.27	16.38	31.45	11.85	26.82	6.54	11.51	8.17	5.05	10.57	11.25	18.96	16.32	18.82	16.21	29.95	20.97	14.31	26.72	18.9	15.73	16.56	12.79
orf19.5013	42.43	35.65	62.6	52.55	41.26	52.6	60.56	45.67	64.99	75.79	65.94	61.28	56.86	62.71	79.29	79.56	93.42	83.69	84.42	81.57	114.02	102.56	95.18	123.52	72.53	83.68	48.7	53.6	58.61	69.5	57.54	73.62
orf19.5014	31.93	32.87	32.52	44.89	34.43	34.98	35.75	38.29	43.82	25.8	27.36	23.65	29.99	23.08	25.17	33.45	20.52	21.76	34.53	22.04	23.5	34.8	21.91	23.35	37.48	21.18	30.85	55.85	26.17	24.73	42.79	23.24
orf19.5015	19.1	16.96	23.48	41.02	36.14	102.97	50.62	26.04	101.05	80.9	54.48	53.45	40.06	85.82	46.55	29.95	108.68	22.46	38.84	32.89	67.7	34.92	33.14	44.91	18.79	52.14	21.82	10.52	25.07	26.96	12.42	31.47
orf19.5016	124.83	133.21	124.7	67.96	64.09	75.37	77.74	82.85	86.88	99.59	103.84	102.19	132.16	108.41	96.98	117.76	91.38	105.39	119.82	115.03	109.4	117.76	112.24	89.65	142.75	168.58	152.5	185.36	163.17	130.19	152.99	136.61
orf19.5017	5.31	3.67	5.52	5.54	4.59	6.66	3.93	3.11	4.64	4.65	3.92	2.7	2.25	4.62	3	4.14	4.38	2.99	3.68	2.75	5.64	7.52	6.06	5.02	3.73	6.95	4.82	3.42	4.83	5.89	4.25	7.05
orf19.5019	17	10.27	37.91	12.93	9.88	26.83	9.53	13.04	21.17	104.43	78.7	85.91	35.15	78.5	38.87	35.8	52.21	61.69	41.2	41.17	35.41	28.28	38.64	31.14	12.78	41.52	36.16	17.39	37.69	19.84	14.79	29.39
orf19.5020	12.49	6.48	10.14	18.53	14.69	35.66	18.8	15.78	31.99	27.78	6.1	27.56	2.85	23.74	2.79	4.03	11.34	1.44	6.12	6.04	15.18	13.88	20.1	15.11	8.06	17.08	2.54	2.49	4.32	12.71	11.72	10.54
orf19.5021	164.19	107.26	92.5	97.52	124.9	125.28	101.42	105.54	127.07	302.63	256.91	258.25	255.36	234.82	369.01	297.39	374.27	386	339.68	355.31	310.89	249.94	290.4	339.94	148.26	357.15	76.53	40.04	92.88	140	95.94	144.57
orf19.5022	108.06	67.85	65.89	55.3	65.18	55.22	52.22	51.92	53.91	67.93	55.19	51.51	39.19	68.94	45.58	43.06	64.11	38.13	43.1	45.35	53.3	42.44	44.93	60.73	28.17	53.37	134.49	95.33	135.23	156.94	119.09	135.72
orf19.5023	1.75	0.95	1.37	0.5	0.92	0.56	0.39	0.41	0.28	0.06	0.09	0.13	0.34	0.11	0.34	0.16	0.35	0.34	0.17	0.41	0.44	0.37	0.2	0.33	0.07	0.5	1.41	0.77	1.23	1.45	1.89	1.42
orf19.5024	537.24	349.43	653.59	279.18	377.79	253.73	257.14	282.83	252.77	1260	1070.97	993.78	1144.7	1054.74	1988.19	1341.9	1877.16	1886.25	1536.13	1615.49	1800.69	1568.86	1856.98	1945.78	870.11	1655.5	1170.13	640.13	1474.37	1248.21	758.8	1364.89
orf19.5025	4.1	2.28	3.02	7.06	4.53	11.14	3.81	4.7	5.24	22.74	18.98	30.94	29.48	32.55	77.06	87.97	102.46	168.88	183.68	182.5	419.18	342.96	391.24	525.46	289.12	426.95	40.41	54.7	76.65	15.74	19.22	31.92
orf19.5026	46.26	39.79	75.39	41.52	29.25	45.21	25.66	23.97	29.06	38.52	29.03	29.33	16.97	33.61	13.56	12.61	24.43	8.34	11.76	12.49	27.6	16	17.74	21.79	10.41	19.33	169.84	78.16	155.24	93.9	55.62	91.68
orf19.5027	56.29	29.63	50.21	131.95	119.23	152.63	100.9	75.61	115.82	88.41	69.9	81.09	58.22	117.98	59.74	71.88	96.88	39.97	59.57	54.2	100.98	83.99	81.14	88.48	47.28	85.21	33.16	22.14	37.32	47.75	37.27	45.41
orf19.5029	95.8	137.92	84.09	20.87	14.23	14.01	23.96	17.51	18.16	17.25	26.37	17.93	28.8	29.76	27.84	37.39	25.3	29.58	51.44	22.21	33.9	44.08	23.6	35.88	64.74	28.09	183.17	189.32	89.97	83.82	133.24	73.49
orf19.5030	194.11	124.49	206.17	30.54	48.42	37.32	47.68	54.7	46.14	55.89	71.31	49.57	108.41	65.39	106.94	84.61	67.89	111.25	67.76	69.85	77.03	62.96	79.18	79.21	51.4	86.76	185.22	168.34	188.18	162.32	104.96	157.43
orf19.5031	50.97	38.84	51.58	6.44	6.51	12.23	15.93	16.02	18.46	21.71	13.44	19.88	17.66	32.51	35.01	21.61	30.26	36.35	29.72	33.67	36.69	29.55	38.38	39.82	16.36	38.97	42.37	28.66	59.93	79.68	51.17	85.41
orf19.5032	252.92	154.26	245.08	1493.6	1428.72	1828.84	826.83	812.07	875.51	554.08	335.2	555.76	266.95	444.62	398.37	347.19	491.84	408.31	472.83	465.67	587.01	498.91	592.74	440.5	307.97	453.01	159.16	217.22	298.44	468.01	289.04	417.09
orf19.5033	5.41	7.17	7.77	2.21	3.72	1.16	8.18	5.07	5.8	3.77	2.87	4.11	7.22	7.36	9.91	14.1	8.86	13.48	11.68	12.48	14.27	14.66	13.95	21.71	18.74	16.4	17.75	17.56	13.77	10.38	13.84	9.76
orf19.5034	40.61	32.43	42.81	25.75	27.94	26.48	43.12	36.3	39.98	57.76	47.09	51.73	51.23	64.07	82.42	73.16	97.76	67.3	65.49	69.24	97.64	85.32	82.07	99.2	54.83	79.71	89.11	55.87	93.78	86.01	67.29	83.15
orf19.5035	8.18	6.56	10.29	17.44	16.24	30.66	24.37	18.18	27.93	18.99	14.14	16.59	17.25	23.59	15.54	13.7	17.46	16.44	13.81	19.49	19.16	15.2	21.03	19.28	8.97	29	10.12	9.95	14.68	19.43	12.54	15.28
orf19.7205	17.71	10.8	15.63	12.34	18.59	18.11	11.52	10.02	13.6	8.85	10.18	8.82	7.85	11.52	11.88	9.94	14.11	8.53	7.78	7.25	11.18	11.54	12.47	10.77	6.65	9.5	19.05	14.5	18.53	24.25	16.58	17.77
orf19.7206	40.97	21.4	58.58	22.67	20.21	20.88	24.19	21.36	23.12	29.28	32.11	27.07	45.47	28.4	34.89	37.04	30.18	32.56	36.66	40.29	31.93	37.95	33.09	31.69	20.6	34.94	61.99	41.07	55.36	43.13	36.17	47.49
orf19.7207	17.57	12.47	19.96	19.93	13.51	25.44	16.44	10.61	20.98	21.54	22.74	13.72	36.6	24.59	43.26	24.15	37.62	33.75	30.28	31.71	30.17	23.86	25.54	29	15.72	35.13	40.97	14.98	38.95	29.22	18.57	32.28
orf19.7208	0	0	0	0	0	0.08	0.06	0	0	0.12	0	0.05	0	0.04	0.08	0.06	0.04	0.11	0.05	0	0.19	0	0.23	0.06	0	0.08	0.04	0.5	0.25	0	0.17	0.25
orf19.7209	3.28	3.71	7.14	2.42	1.9	6.56	0.26	0.96	2.19	0.64	0.9	0.37	0.67	0.2	0.47	1.12	0.48	0.94	0.78	1.94	1.25	1.25	2.78	2	2.16	1.47	3.13	2.43	5.76	3.27	2.88	4.81
orf19.7210	86.27	52.52	136.06	23.92	10.62	28.84	12.85	5.6	19.2	18.29	21.54	14.03	27.1	18.06	51.57	34.12	35.45	46.8	32.09	30.88	37.36	38.72	41.52	42.09	20.72	47.86	128.37	50.49	142.98	130.36	86.77	121.71
orf19.7212	33.04	20.28	31.35	37.72	33.53	39.94	29.44	20.54	34.07	35.42	52.75	28.27	63.46	32.56	67.02	38.1	44.37	70.42	40.23	41.08	45.78	33.27	37.41	50.25	23.4	38.28	60.04	29.15	58.98	51.41	33.78	43.25
orf19.7213	23.33	13.68	26.83	17.87	34.25	25.86	16.93	15.17	21.33	18.21	19.06	15.89	18.87	20.56	27.92	18.4	30.2	27.1	20.62	19.44	28.72	17.84	24.87	24.44	12.25	24.94	34.37	21.46	39.2	35.75	20.31	37.21
orf19.7214	235.38	204.8	279.24	13.65	22.74	12.07	16.17	17.6	12.36	30.45	27.74	21.01	44.96	40.03	111.65	64.76	90.91	160.05	100.5	102.62	114.57	89.06	107.87	138.71	95.07	116.35	211.88	321.82	304.82	400.58	346.52	444.01
orf19.7215	22.66	14.16	17.51	70.95	87.37	117.1	61.03	73.76	92.4	100.39	91.04	93.07	50.29	104.57	57.39	42.95	95.74	43.22	56.59	49.8	80.2	55.43	56.16	49	26.95	42.54	9.54	6.97	11.57	26.41	19.49	26.15
orf19.7215.3	839.78	2338.21	1293.97	832.96	825.65	637.61	726.29	707.9	368.35	1267.93	1115.32	1027.9	1103.43	966.82	697.47	939.22	688.3	544.83	597.33	718.59	668.23	865.92	820.37	659.3	1261.85	987.66	2058.86	2855.2	2152.81	1894.96	3024.31	2231.22
orf19.7216	135.09	138.9	122.88	103.33	109	101.94	137.97	111.89	105.8	68.34	64.3	62.35	85.17	73.68	80.55	86.36	70.05	93.86	74.76	88.84	95.2	88.61	111.45	104.85	219.77	116.31	135.11	287.89	139.87	107.18	172.49	107.14
orf19.7217	513.56	298.14	582.03	1439.62	879.49	1789.87	1531.57	1101.37	1959.13	3414.33	2571.61	2885.12	2609.06	2860.72	3196.64	2076.5	3328.46	2695.04	2353.31	3353.49	1997.12	1853.22	2331.29	2279.38	795.63	1807.56	158.37	150.51	316.85	846.51	407.75	803.88
orf19.7218	4.75	3.92	5.57	2.01	2.49	4.69	8.26	10.95	24.48	90.61	68.46	84	25.93	108.61	40.29	53.94	77.37	37.99	38.21	41.78	62.73	70.61	82.5	40.9	27.31	53.1	27.31	17.27	31.87	21.23	14.1	19.65
orf19.7219	38.99	20.87	47.96	44.94	31.46	110.51	86.97	65.98	117.08	125.55	124.04	133.79	39.09	168.06	121.44	82.81	219.81	67.88	69.64	50.47	202.1	117.22	111.86	82.49	81.27	97.61	63.65	163.3	94.78	166.26	83.63	145.67
orf19.7221	15.21	13.16	20.65	17.62	16.76	33.02	25.21	20.02	32.24	29.74	22.72	22.23	23.21	31.09	34.11	22.87	42.48	26.83	27.42	29.46	40.92	29	32.55	42.67	18.23	48.96	41.58	20.4	50.19	42.87	23.57	48.43
orf19.7222	83.89	55.79	132.66	130.54	171.34	175.17	127.44	134.23	171.33	152.7	146.35	176.58	148.21	144.7	66.39	89.55	80.32	52.78	60.85	71.26	81.03	67.67	81.68	68.69	60.04	96.78	154.11	66.99	171.26	127.94	108.06	145.22
orf19.7223	18.33	15.68	8.77	59.57	69.83	53.28	72.45	93.67	63.29	50.14	52.65	64.81	39.7	63.68	30.71	36.59	42.95	19.75	26.23	30.36	30.89	30.44	30.37	19.52	37.27	21.67	12.39	29.43	15.33	19.38	18.57	18.31
orf19.7224	155.68	121.8	186.47	115.14	135.79	93.48	123.85	98.17	103.55	84.89	68.32	69.7	80.82	84.25	96.4	85.53	104.69	76.92	60.62	72.33	112.2	98.29	94.05	105.73	76	81.84	173.56	114.03	169.33	120.2	99.29	128.28
orf19.7225	2.43	2.63	5.3	2.09	2.56	2.01	1.87	2.64	1.9	2.57	1.96	1.29	3.76	2.5	3.15	4.08	3.97	4.08	3.71	3.61	4.79	5.26	7.12	5.28	3.07	6.5	5.03	5.88	6.7	6.86	4.83	7.04
orf19.7227	446.29	298.81	372.58	19.29	13.7	26.9	25.23	18.18	17.99	10.18	27.42	8.82	138.15	21.96	98.72	39.47	35.23	299.51	90.64	109.49	26.55	16.64	21.99	81.46	38.15	67.22	155.78	100.3	131.54	154.31	84.58	120.07
orf19.7228	154.87	158.25	135.24	54.96	64.71	49.74	76.47	80.72	51.82	51.17	56.25	47.76	89.12	58.12	79.84	63.03	71.39	94.56	67.07	70.68	63.98	63.92	62.81	75.96	116.5	70.31	120.47	234.84	100.11	107.66	125.2	77.92
orf19.7229	131.98	79.88	172.62	114.34	89.97	149.13	57.31	38.05	77.8	103.13	93.44	72.96	85.37	64.11	112.47	68.5	85.19	74.32	61.53	58.89	61.46	46.73	51.03	58.34	27.46	54.11	109.96	51.26	97.81	87.23	64.34	87.42
orf19.7231	44.77	34.28	51.85	52.84	40.7	86.92	74.75	66.63	117.39	8.91	6.59	12.58	38.93	38.78	1.12	1.32	2.5	19.1	14.72	16.2	3.26	1.99	1.66	10.56	7.94	15.1	1.79	1.13	0.61	9.33	8.26	11.52
orf19.7232	24.81	16.88	33.78	25.7	74.46	38.77	35.47	30.72	44.42	27.35	23.93	24.82	25.56	41.12	29.52	25.35	43.44	14.72	17.43	20.51	38.13	26.67	28.29	31.2	13.38	27.77	8.78	5.85	14.54	11.74	5.64	11.63
orf19.7234	51.62	38.89	60.43	131.75	203.59	182.19	156.15	176.33	161.84	162.21	159.34	146.54	166.8	163.53	175.92	179.91	181.62	125.12	140.4	136.1	174.02	154.48	145.28	143.61	72.7	148.89	90.9	50.44	96.42	74.51	56.78	74.14
orf19.7235	27.14	17.85	19.67	15.63	8.9	18.88	9	7.87	13.85	25.09	26.16	18.67	28.16	22.25	35.53	19.05	29.95	28.99	22.66	23.21	22.74	16.66	21.43	25.32	8.59	24.02	56	23.59	76	65.77	32.34	61.69
orf19.7236	103.2	71.82	116.23	204.29	135.11	329.2	205.77	132.18	250.08	377.19	271.74	323.98	290.34	326.81	301.3	245.31	311.78	299.58	253.45	325.27	272.28	252.84	306.5	275.22	110.2	382.92	60.89	47.81	103.62	146.08	83.15	149.39
orf19.7237	49.34	55.07	46.04	54.11	51.54	53.7	49.72	44.73	39.79	37.08	29.97	38.93	34.53	32.52	32.59	28.97	30.86	25.54	20.58	29.58	34.19	32.86	35.32	31.12	54.92	28.49	32.73	85.77	39.24	31.09	56.13	36.23
orf19.7238	117.78	78.79	145.75	345.8	438.4	479.31	258.98	319.62	416.8	467.32	443.97	530.98	451.92	491.4	397.71	355.89	404.4	464.69	385.84	385.24	306.16	299.54	378.11	291.28	159.46	375.37	92.08	46.86	95.9	122.18	84.76	108.82
orf19.7239	252.55	159.34	199.85	37.14	20.67	72.43	100.9	59.63	123.77	158.84	127.19	125.18	162.56	168.42	210.07	105.46	233.48	244.03	207.45	241.04	210.61	137.83	173.66	262.39	68.14	285.22	207.45	86.45	258.78	408.5	166.44	421.95
orf19.7242	81.17	55.16	80.72	7.12	8.39	6.2	7.13	3.55	6.87	15.38	18.7	9.41	19.12	16.62	30.97	20.55	30.89	31.03	22.19	19.72	34.52	25.26	21.42	37.42	15.52	29.6	142.39	57.25	136.47	135.21	83.16	135.67
orf19.7243	37.87	23.93	59.78	45.17	50.99	52.38	61.77	27.9	67.5	72.45	67.49	63.08	74.64	79	71.19	71.66	75.92	62.15	54.65	61.73	72.98	68.81	76.5	72.22	27.45	64.77	38.15	18.98	49.43	33.54	23.7	36.39
orf19.7244	69.49	43.05	93.97	21.73	16.92	23.08	17.86	13.73	17.44	156.73	135.99	107.19	143.44	83.76	222.48	171.09	191.44	160.73	125.18	132.62	130.22	125.04	133.75	173.67	72.76	168.82	200.03	119.95	280.52	255.98	130.38	228.69
orf19.7245	8.57	7.04	13.66	20.85	15.81	49.39	14.93	15.4	23.2	60.72	48.46	56.97	43.56	40.63	30.15	26.1	39.44	19.83	20.64	30.21	23.58	19.67	31	25.25	10.63	31.61	31.49	17.71	49.72	55.82	29.24	52.68
orf19.7247	469.34	337.41	276.03	22.95	13.84	61.56	33.47	24.86	38.04	39.02	26.19	18.58	48.56	60.48	39.27	14.43	47.25	50.38	42.67	44.56	29.33	13.5	17	51.68	13.54	69.41	59.17	24.13	66.08	226.86	72.85	175.98
orf19.7250	323.45	180.17	382.81	83.67	115.48	188.76	93.65	85.59	98.52	102.61	139.04	82.18	214.87	100.36	197.99	159.62	124.85	227.81	151.32	141.63	106.95	97.36	115.86	135.05	60.24	186.31	150.25	78.15	168.08	167.05	124.02	154.56
orf19.7251	17.13	8.67	11.22	28.36	14.09	60.6	28.38	14.71	37.52	31.81	26.65	21.62	40.2	16.43	90.84	42.6	59.78	91.05	52.42	70.45	66.68	44.9	64.26	73.71	18.4	64.32	9.78	6.56	19.85	29.96	14.59	35.82
orf19.7252	2.06	1.26	0.18	0	0.6	0.59	0	0.24	0.72	0	0.28	0.16	0.11	0	0.29	0	0.9	0.4	0	0.52	0.13	0.98	0.16	0.19	1.6	0.4	1.67	0	0.15	0.98	0.15	0
orf19.7254	13.04	8.57	12.43	14.49	10.72	24.22	9.78	10.62	17.8	31.41	15.55	24.65	13.88	25.31	20.33	17.64	29.98	14.94	17.88	28.1	20.61	20.02	26.95	24.2	7.86	25.83	12.68	4.97	17.09	23.19	10.52	22.25
orf19.7255	235.32	351.43	281.73	734.49	669.51	674.93	845.43	641.68	908.36	362.76	468.92	510.94	329.93	434.25	244.45	377.5	285.71	269.15	422.78	409.75	366.48	428.45	372.88	268.13	472.07	418.42	99.28	72.41	98.71	115.47	151.25	121.13
orf19.7257	15.02	12.7	16.56	6.88	3.55	10.38	9.39	5.7	10.41	21.41	10.86	15.31	11.52	15.76	17.25	12.36	19.54	17.43	13.29	19.52	17.23	16.09	18.93	19.77	7.02	18.78	18.24	8.67	27.9	29.38	12.35	28.25
orf19.7256	278.71	577.81	359.69	398.52	374.85	302.38	561.87	405.51	515.08	288.53	309.33	375.13	315.21	335.77	255.33	305.88	241.68	342.57	279.86	400.33	355.32	373.28	402.44	301.92	552.19	448.82	159.44	203.72	204.77	167.57	264.81	184.34
orf19.7258	110.59	67.64	156.58	105.97	45.87	141.8	96.11	42.73	118.45	106.74	91.94	91.72	136.54	104.42	166.12	107.72	136.28	182.97	122.75	166.14	115.92	120.91	144.82	128.43	53.27	137.02	139.49	64.75	189.79	136.36	78.15	155.54
orf19.7260	27.61	16.56	35.12	13.21	9.51	18.63	14.64	8.64	16.21	52.57	36.19	38.69	56.42	42.49	70.06	44.68	59.82	73.31	53.23	59.59	48.06	47.5	61.99	62.37	17.74	51.27	42.86	18.38	78.73	60.76	30	55.66
orf19.7261	133.09	73.82	176.94	64.86	35.54	87.3	78.75	44.11	88.62	131.52	102.54	97.03	157.32	137.67	215.11	133.87	185.11	217.6	174.24	209.56	163.65	163.31	187.93	208.45	65.65	188.22	234.36	115.91	392.07	313.86	131.25	283.47
orf19.7263	43.01	25.63	53.08	59.21	27.19	71.87	44.51	36.49	54.03	113.14	66.97	82.52	80.82	82.99	112.58	65.64	109.72	111.9	79.95	118.92	76.86	70.58	99.58	105.83	32.6	102.26	49.82	27.2	99.12	89.19	37.12	92.13
orf19.7264	222.4	117.78	253.02	208.89	110.91	271.53	199.36	119.08	191.5	243.25	218.75	216.23	299.54	234.37	362.49	318.26	265.15	404.01	328.32	348.04	292.42	324.77	350.22	360	195.56	378.04	285.65	149.59	321.5	274.27	196.88	241.7
orf19.7265	70.01	43.18	83.55	65.69	44.81	114.7	69.06	46	76.23	97.61	78.7	74.9	119.42	83.66	152.55	90.21	110.08	168.24	97.47	114.02	107.98	106.55	117.37	122.69	49.56	134.75	85.59	55.51	129.52	126.64	67.61	114.79
orf19.7266	9.77	8.13	10.73	3.48	4.31	4.71	4.99	3.23	10.22	8.95	7.43	7.75	6.65	8.27	11.34	8.39	6.5	27.1	9.26	16.16	9.05	5.25	5.73	7.58	8.39	9.63	4.36	5.32	10	10.68	10.41	6.89
orf19.7267	15.4	9.85	17.27	16.38	9.29	26.43	16.39	8.6	19.75	41.32	24.04	29.01	33.81	27.97	30.82	22.84	28.5	35.32	27.78	37.53	22.4	24.17	26.18	28.1	9.46	22.72	18.44	9.44	36.57	25.43	14.7	33.9
orf19.7269	134.39	94.95	203.7	108.92	58.77	126.99	116.42	77.88	130.49	203.28	171.21	162.95	285.1	198.39	306.28	221.07	235.6	356.82	258.89	291.71	219.11	225.37	271.48	287.16	115.54	209.97	336	157.65	448.24	262.98	138.87	256.13
orf19.7270	114.7	97.24	104.12	76.05	49.97	112.32	72.85	56.74	118.09	139.81	112.76	134.21	116.52	129.34	151.78	73.3	141.62	191.88	91.07	127.15	128.26	99.09	115.56	136.13	39.87	145.28	51.77	45	92.14	158.5	77.01	132.14
orf19.7271	235.89	189.76	305.24	94.22	82.88	92.79	117.57	76.89	153.19	66.37	64.92	73.4	81.77	89.32	66.05	78.28	69.1	77.58	88.54	84.1	92.39	87.47	96.02	82.63	107.37	108.62	178.01	164.36	151.18	156.55	141.96	185.64
orf19.7272	18.48	8.56	25.03	11.52	15.86	16.94	11.11	8.47	17.93	13.94	10.06	13.14	12.9	21.74	16.45	15.24	18.15	27.37	17.68	23.93	24.02	15.29	15.32	17.74	12.76	25.92	26.68	8.76	29.65	23.82	20.28	33.23
orf19.7274	0.41	0.06	0.36	0.9	0.4	1.12	1.04	0.24	0.28	1.11	0.56	0.57	1.37	1.44	1.9	0.76	2.79	4	3.58	3.8	2.13	1.17	1.11	3.92	0.37	2.18	0.7	0	0.19	0.19	0.25	0.36
orf19.7275	0	0	0	0	0	1.27	0.05	0	0	0	0	0	0.1	0	0	0	0.82	0.18	0.07	0	0.06	0	0	1.14	0	0.12	0.48	0	0	0	0	0
orf19.7277	0	0	0	0	0	0.18	0	0	0	0	0	0	0.07	0	0	0	0.37	0	0.2	0	0	0.24	0	0.48	0	0	0.46	0	0.09	0	0	0.13
orf19.7276.1	36.61	17.66	42.05	10.9	13.98	7.61	13.9	10.14	18.33	20.08	31.51	17.47	21.19	38.49	27.02	33.84	28.38	32.89	29.02	51.07	38.11	28.19	42.57	35.96	34.81	63.35	16.36	6.48	24.8	32.51	19.72	24.04
orf19.7278	0	0	0	0	0	0	0	0	0	0	0	0	0	0	0	0	0	0	0	0	0	0	0	0	0	0	0	0	0	0	0	0
orf19.1925	119.67	186.15	109.55	27.24	20.08	21.16	35.17	40.88	15.48	138.83	104.25	103.69	110.25	91.32	173.36	210.12	150.39	238.71	247.96	191.35	237.92	237.52	193.56	260.77	267.35	206.88	85.05	108.59	75.18	66.79	103.61	85.98
orf19.1923	19.85	12.39	16.46	31.54	18.1	44.55	22.86	21.43	33.42	79.98	35.87	72.48	31.31	59.87	25.23	21.85	51.41	18.32	24.09	45.7	36.54	26.48	42.07	38.03	10.17	28.54	6.17	3.08	10.44	24.76	13.77	22.76
orf19.1920	0	0	0.11	0	0	0	0.13	0	0	0	0.09	0	0	0	0	0	0	0	0	0	0	0.36	0.1	0	0.19	0	0.18	0.7	0.53	0	0.27	0.52
orf19.1917	30.88	16.65	35.2	62.44	31	79.39	58.67	26.46	80.5	131.46	88.88	96.27	124.95	111.27	176.91	125.19	144.26	178.93	119.7	155.29	137.16	143.33	159.18	162.68	56.76	158.94	43.35	27.3	71.27	66.94	33.19	58.48
orf19.1915	75.17	42.81	64.62	125.79	80.29	280.09	119.3	84.43	201.68	174.84	109.55	181.03	99.64	153.75	86.54	84.34	126.69	71.04	91.86	106.42	107.3	90.98	127.62	84.1	34.95	124.25	10.31	6.85	13.03	60.21	41.48	54.37
orf19.1914	20.16	13.98	28.54	8.97	5.26	13.73	14.78	7.29	17.89	9.91	8.74	9.73	12.63	13.82	18.12	11.77	14.15	14.42	10.69	17.45	14.75	13.22	19.87	17.3	6.02	19.11	11.1	3.37	13.44	23.32	12.42	21.15
orf19.1913	17.18	9.84	19.34	12.93	7.03	22.95	15.26	14.25	15.96	43.94	30.23	37.09	29.64	43.35	38.22	32.37	35.38	38.18	32.56	42.06	35.29	33.51	35.43	34.59	17.36	40.14	14.33	6.34	24.3	29.55	17.33	24.35
orf19.1911	433.83	238.56	602.62	170.02	92.81	232.22	123.84	79.04	176.78	155.04	156.54	128.56	139.47	112.7	204.86	144.23	181.12	288.34	181.71	205.09	187.63	186.42	250.94	235.59	89.7	231.03	146.33	96.84	255.51	451.23	281.22	471.87
orf19.1910	74.07	36.18	73.42	15.28	10.41	17.55	11.92	8.54	15.54	36.09	33.4	33.03	45.97	31.16	38.33	33.49	31.25	51.12	40.79	45.4	27.41	27.34	29.98	31.63	12.79	30.68	16.28	15.02	26.45	62.64	49.02	49.94
orf19.1907	58.04	39.52	68.63	48.99	27	75.31	35.54	25.25	51.74	65.01	43.3	59.56	48.42	68.02	72.71	43.5	74.35	73.54	52.24	63.25	67.54	53.47	67.84	71.08	21.9	70.54	40.11	25.24	65.84	103.74	48.79	100.06
orf19.1906	1.42	1.59	1.41	0.66	0.29	0.58	0.21	0	0.94	1.31	0.56	1.08	0.73	2.01	0.29	0.21	1.77	0.39	0.48	1.64	0.77	0.19	0	0.57	0.16	1.17	0.15	0	0.85	0.96	0	1.27
orf19.2119	53.25	47.35	61.52	58.15	36.91	146.43	48.25	28.7	59.95	100.64	38.08	69.9	35.67	75.81	44.56	25.84	71.79	47.45	36.68	62.47	55.05	38.79	57.5	47.5	16.22	81.45	11.28	7.46	19	61.94	25.68	58.38
orf19.2117	40.4	25.27	45.46	13.93	10.07	24.66	14.06	8.17	16.94	34.37	26.11	29.24	35	39.22	22.29	22.09	30.79	22.49	24.16	30.98	26.25	25.68	26.63	29.35	12.12	30.99	69.33	37.59	75.61	70.33	42.84	62.83
orf19.2116	223.6	175.36	439.03	244.72	277.42	295.01	266.51	251.62	210.35	232.84	235.46	216.61	279.89	222.41	245.98	252.1	196.23	236.03	207.46	239.52	233.67	275.28	256.59	274.34	181.45	298.76	570.25	286.74	641.25	635.58	601.91	669.57
orf19.2115	41.31	23	49.36	159.46	97.81	255.53	148.37	108.5	202.78	180.51	130.7	166.23	98.75	146.09	94.05	92.76	133.82	72.59	81.31	105.36	105.25	93.13	112.65	85.64	40.95	92.92	10.95	9.42	14.99	31.31	23.48	31.02
orf19.2114	57.8	47.27	75.42	1.56	2.55	1.78	4.71	7.22	4.12	3.09	3.93	5.47	11.11	8.71	13.9	10.43	12.4	28.22	23.95	27.64	15.54	15.5	15.49	21.99	16.14	19.96	38.16	43.01	51.66	70.68	51.95	75.4
orf19.2113	100.5	56.29	118.55	32.9	29.31	30.46	29.83	29.33	33.5	54.7	52.24	47.66	56.64	62.61	77.49	56.96	84.38	94.77	72.57	85.68	82.07	67.33	77.59	90.23	32.46	76.78	75.53	40.8	94.25	122.06	76.33	105.32
orf19.2112	134.85	68.7	153.86	44.88	41.01	55.04	43.67	41.73	46.7	60.52	61.82	53.64	52.48	66.26	47.53	59.04	46.05	49.73	48.92	47.53	51.4	50.04	59.66	59.84	33.41	61.81	65.75	45.04	75.02	104.27	88.14	95.95
orf19.2111.2	649.15	913.19	770.05	2096.39	2315.31	1729.2	3002.4	2380.79	3516.37	2139.33	2442.38	2475.46	1829.8	2348.4	1414.9	1806.68	1763.52	1857.98	1964.21	2708.38	1525.93	1871.81	2031.54	1150.23	2737.38	2427.19	129.66	252.47	188.89	406.93	670.38	568.77
orf19.2111	102.85	62.04	161.49	57.18	77.26	96.87	57.88	63.25	67.34	76.14	64.48	72.2	65.44	74.7	69.1	79.92	75.94	69.72	66.35	63.28	90.6	82.89	91.21	93.08	47.08	99.21	93.6	46.58	89.74	89.91	69.11	86.52
orf19.2110	45.99	28.94	46.03	12.23	10.19	15.73	14.65	11.34	14.07	33.02	27.56	28.47	25.38	28.8	42.33	30.07	39.98	33.5	34.32	29.44	38.72	32.73	33.99	40.55	16.68	29.59	34.78	19.66	39.95	48.51	40.38	55.46
orf19.2108	83.63	28.39	76.06	0.23	0.82	0.4	1.28	0.66	0.57	4.24	10.86	4.12	14.74	3.79	11.47	4.85	6.31	18.69	8.42	7.85	1.43	0.74	2.06	2.38	0.44	2.11	71.96	18.93	49.74	53.31	18.73	30.04
orf19.2107.1	8544.15	5952.56	7758.19	198.06	195.64	159.19	174.95	215.34	122.23	247.97	987.87	268.57	1372.55	291.31	1048.39	702.48	403.02	1690.32	830.94	958.79	463.97	332.24	423.81	727.03	705.08	793.47	14442.4	13082.2	13213.3	7506.23	6712.18	5969.04
orf19.2107	53.68	40.55	132.41	30.16	25.38	36.4	44.02	21.99	36.84	75.42	84.5	61.98	119.86	62.78	185.01	115.11	127.96	181.36	108.52	119.74	114.23	95.81	127.82	123.75	68.23	148.65	84.97	44.6	102.37	72.07	49.43	88.8
orf19.2106	75.02	49.55	76.65	32.81	37.99	48.82	39.6	30.32	42.39	35.24	35.98	34.93	53.76	39.97	61.98	53.61	41.18	83.13	50.63	57.17	55.47	48.47	51.91	62.68	33.46	57.75	69.68	59.44	83.88	84.33	70.31	82.98
orf19.2105	32.78	16.8	31.07	28.28	25.68	35.1	24.51	15.89	30.5	29.19	23.34	31.11	28.02	24.72	24.66	21.11	24.41	21.2	24.35	21.86	22.29	19.75	20.19	25.2	9.55	22.32	25.41	14.78	25.86	38.4	29.4	35.6
orf19.2104	24	14.68	25.26	26.61	18.31	35.29	23.61	15.92	30.1	48.56	41.89	42.89	53.5	39.21	32.6	35.47	38.85	24.96	28.53	31.13	32.22	26.78	31.99	29.13	10.28	31.6	60.47	26.21	61.13	46.33	29.29	35.57
orf19.2102	63.48	70.84	59.15	79.14	129.5	126.84	100.06	119.58	109.04	120.78	85.82	120.58	94.26	122.67	84.6	79.55	102.53	76.04	64.51	91.83	98.85	79.4	108.23	96.71	57.18	106.04	50.65	40.96	69.57	70.71	44.9	66.14
orf19.2103	0	0	0.13	0	0.54	0.75	0.23	1.4	0	0.19	0.21	0	0.61	0.83	0.32	0	1.2	0.29	0.36	0.37	0.29	0.43	0.58	1.97	0.12	1.15	1.76	0	1.16	0.14	0.22	0.16
orf19.2101	332.56	395.62	255.79	251.31	156.45	194.42	184.8	158.15	148.53	119.9	140.3	113.48	122.93	132.4	103.23	240.93	99.54	126.33	233.58	112.52	145.38	281.51	142.26	152.63	291.8	127.26	242.26	345.83	130.65	140.54	267.82	115.89
orf19.2099	27.5	19.78	30.88	24.74	18.52	39.77	25.77	18.61	35.63	38.31	42.85	28.9	53.47	41.69	72.19	47.12	66.56	78.43	60.01	56.77	55.27	42.86	43.28	53.86	22.05	56.23	46.26	24.43	48.78	40.25	23.63	39.79
orf19.2098	58.23	43.44	133.24	121.53	143.74	114.11	82	94.23	68.55	265.46	208.51	153.52	228.78	152.13	325.26	278.68	238.64	207.41	211.17	198.8	475.85	446.65	469.7	920.82	416.75	713.29	202.38	88.77	233.04	136.57	136.06	207.42
orf19.2097	12.41	8.67	12.96	14.38	17.21	20.83	10.14	8.04	13.06	14.5	15.17	12.1	11.61	16.16	14.56	14.26	20.77	11.59	11.7	10.76	28.32	20.81	23.63	28.99	15.03	32.92	11.99	7.91	12.71	8.25	6.84	10.24
orf19.2095	314.7	160.46	334.8	144.6	198.83	200.59	146.05	174.06	150.3	149.06	164.15	126.47	189.07	142.51	182.94	128.48	179.39	170.48	158.88	133.65	149.11	120.9	124.27	142.47	73.33	131.42	361.49	161.53	276.83	287.54	179.19	253.23
orf19.2094	85.26	70.28	60.86	52.74	62.64	48.84	38.73	45.82	35.94	37.1	45.69	28.64	34.25	29.37	45.51	30.87	41.31	31.59	28.86	25.35	31.68	27.26	26.21	28.31	25.55	25	107.52	98.1	80.02	73.66	64.71	64.1
orf19.2093	200.71	111.77	246.71	112.04	269.6	157.43	171.3	92.61	143.91	150.84	130.72	120.47	138.98	182.25	172.52	150.12	202.32	98.79	100.2	99.54	206.02	169.43	174.12	167.08	96.39	202.43	88.94	57.93	104.35	69.27	42.81	72.71
orf19.2092	28.57	20.83	37.32	43.47	38.05	43.99	25.66	23.99	24.45	53.32	58.44	38.7	79	43.49	116.19	101.34	84.14	131.64	104.44	96.54	123.38	104.69	113.65	198.55	111.72	150.76	110.87	68.56	115.14	68.2	56.04	66.91
orf19.2091	363.05	305.04	475.86	397.91	519.3	430.15	386.27	435.67	379	391.64	369.77	365.74	400.67	370.45	206.47	270.23	234.17	184.12	191.1	248.42	204.79	201.69	220.47	176.8	171.21	179.78	426.58	454.58	513.34	454.98	358.74	392.12
orf19.2090	25.61	14.18	21.3	48.46	43.25	99.87	36.16	36.6	58.67	68.05	46.32	66.68	28.09	65.99	25.22	27.52	54.05	16.65	32.5	33.87	37.38	28.84	34.66	19.13	12.68	33.88	6.56	3.39	7.84	20.71	15.88	21.72
orf19.2089	158.61	203.69	145.79	12.56	12.49	9.83	15.97	18.8	10.41	35.65	40.8	29.23	77.03	36.34	55.36	41.07	49.33	62.97	49.01	56.28	44.26	36.35	46.12	46.51	57.83	44.09	141.29	199.71	139.79	126.15	153.9	127.88
orf19.2088	102.8	162.77	91.29	118.37	176.64	116.36	163.5	121.82	110.17	98.04	66.98	87.92	102.58	100.23	102.2	83.66	110.9	88.59	61.39	88.6	98.26	88.53	116.79	105.08	194.07	131.44	65.39	126.59	62.1	41.65	63.58	42.85
orf19.2087	21.35	13.24	21.91	32.6	52.17	48.04	47.44	27.45	48.15	44.87	31.21	37.1	30.43	45.16	29.24	36.51	32	21.7	22.88	26.95	39.82	39.92	42.98	39.11	23.3	38.49	19.28	13.42	19.4	14.5	12.16	15.8
orf19.2084	26.25	17.38	23.98	16.19	19.8	23.42	19.79	14.81	22.94	25.66	20.39	21.76	21.95	29.22	28.42	26.48	30.95	28.98	27.87	29.07	29.51	25.55	29.08	33.57	15.05	30.22	36.97	21	40	39.4	26.68	34.31
orf19.2082	0	0	0.18	0.08	0	0	0.08	0.06	0	0	0	0	0.11	0	0	0.03	0.07	0	0.16	0.1	0.03	0	0	0.05	0	0.03	0.04	0	0	0.44	0	0
orf19.2081	24.98	16.35	23.86	27.64	52.19	36.86	41.72	44.33	50.54	45.71	43.54	39.56	37.62	54.44	50.46	37.17	68.97	33.26	42.9	40.55	59.24	42.58	44.4	48.86	26.2	37.58	45.26	23.18	45.61	46.22	27.87	41.86
orf19.2079	1164.86	396.29	819.08	34.3	26.83	24.39	46.55	35.66	41.81	35.84	71.84	31.12	147.18	108.53	53.17	49.44	51.86	117.57	90.07	94.82	58.59	57.58	60.51	72.88	37.71	75.8	156.09	76.1	160.7	339.86	169.11	245.8
orf19.2078	136.38	75.08	89.84	24.15	36.36	36.04	33.73	39.1	34.34	43.54	49.42	34.94	77.38	54.63	66.82	48.36	62.31	63.73	49.83	45.15	56.59	44.47	49.24	48.22	30.69	59.5	47.53	32.86	42.74	69.29	40.25	51.46
orf19.2077	11.35	7.46	14.5	7.7	5.78	9.87	7.27	5.79	8.42	6.98	7	7.11	10.93	9.81	10.8	7.03	10.59	14.22	10.44	10.14	11.04	8.79	9.57	11.19	5.46	12.4	13.74	7.76	13.14	13.37	10.02	12.1
orf19.2076	53.78	50.83	35.79	0.11	0.77	0.14	0.73	1.09	0.73	2.03	3.7	2.13	12.96	3.95	14.22	10.94	8.49	46.36	22.16	20.1	13.21	9.38	11.44	29.58	20.01	17.47	77.27	97.21	87.03	64.33	68.04	73.44
orf19.2075	193.07	123.82	190.56	60.21	86.52	67.38	82.31	76.74	76.19	69.44	69.7	55.95	76.64	71.03	87.07	72.35	93.91	77.24	72.07	63.7	97.97	81.46	75.3	80.01	58.67	82.18	111.03	110.18	111.91	115.53	87.28	106.59
orf19.2074	0.22	0	0.38	2.48	0.31	4.49	0	0.25	1	1.97	5.2	1.48	6.11	0.27	11.26	1.6	4.42	5.19	1.89	4.05	0.28	0	1	0.2	0	0	4.61	0.6	5.02	0.62	0.79	0.23
orf19.2073	63.39	33.87	64.9	39.76	19.8	59.39	19.77	13.64	32.16	41.24	44.7	30.09	69.44	33.29	97.58	33.24	55.37	74.26	39.2	48.62	27.46	23.34	32.11	34.26	11.82	29.93	78.74	32.27	83.73	67.81	34.45	65.36
orf19.2072	0.08	0	0.41	0.13	0.31	0.31	0.2	0.14	0.05	0.18	0.05	0.09	0.48	0.22	0.14	0.35	0.14	0.23	0.06	0.15	0.27	0.34	0.27	0.96	0.15	0.32	0.46	0.4	0.44	0.22	0.26	0.25
orf19.2071	0.56	0.73	0.37	1.38	1.12	1.3	0.66	0.49	0.98	0.64	0.29	0.32	0.14	0.17	2.9	1.26	0.82	0.54	0.22	0.79	0.89	1.07	0.54	0.4	0.65	0.54	1.34	1.3	0.59	0.4	0.82	0.59
orf19.2070	30.13	22.22	32.06	48.66	53.77	65.71	55.12	45.12	68.75	78.06	69.56	67.02	78.47	81.42	87.95	75.25	103.65	62.19	64.15	79.91	85.95	76.12	81.89	82.78	39.23	79.8	58.55	29.27	71.54	57.87	34.67	55.18
orf19.2069	42.3	29.45	37.31	55.11	83.06	60.31	80.62	66.29	69.98	51.73	78.61	44.27	178	65.69	190	108.01	109.65	218.5	122.01	117.08	84.17	87.24	85.17	87.79	49.85	75.64	54.55	39.37	61.66	51.62	38.94	53.12
orf19.2068	54.16	30.06	55.74	42.63	65.96	46.84	47.01	48.27	51.61	52.53	62.88	49.12	71.69	59.54	61.84	60.65	61.86	43.11	42.9	46.11	43.04	38.9	35.11	40.55	21.74	34.89	60.08	42.68	62.52	64.09	45.82	52.35
orf19.2067	426.83	655.12	326.87	583.82	503.69	427.07	336.55	441.61	293.56	277.6	272.96	262.42	289.95	235.61	90.42	91.02	105.7	73.26	77.39	95.79	81.71	65	72.12	76.85	106.42	71.87	342.87	595.92	281.87	229.62	357.98	193.6
orf19.2066.1	416.78	609.54	693.18	440.58	482.62	213.06	435.05	447.64	634.8	390.3	776.06	508.88	501.05	581.58	212.09	301.63	276.01	202.09	214.01	341.31	269.49	207.97	235.78	169.55	327.19	207.5	331.54	401.7	538.96	539.8	787.16	473.66
orf19.2066	19.27	13.89	30.28	30.89	38.94	43.48	26.08	31.52	34.59	25.53	20.64	27.49	14.6	30.61	8.73	12	14.45	8.91	9.44	14.21	14.14	11.99	14.9	14.42	9.22	16.84	10.05	8.05	11.66	19.39	14.45	16.43
orf19.2065	11.25	9.05	15.07	8.31	9.47	7.06	3.43	2.82	3.01	11.68	11.15	7.62	16.89	9.25	23.89	15.65	19.47	23.33	15.1	18.05	23.36	20.73	20.19	27.67	12.64	21.22	16.32	15.02	26.87	28.3	14.37	21.37
orf19.2064	14.05	8.44	16.54	17.47	15.89	16.45	10.82	10.21	10.72	11.03	10.76	9.03	11.52	10.87	14.66	11.52	13.3	10.31	9.78	9.87	11.06	9.71	10.79	12.08	8.75	11.05	18.65	15.24	17.95	19.07	16.42	17.99
orf19.2063	7.57	4.59	4.63	9.79	8.73	12.51	6.58	5.78	9.63	15.3	12.71	11.86	14.61	14.07	22.51	14.77	24.76	19.62	16.62	16.35	21.55	16.43	18.28	20.25	10.72	18.16	30.76	14.48	29.03	19.29	12.16	18.06
orf19.2062	16.94	12.82	20.93	1.25	1.66	0.21	18.38	23.54	9.93	16.26	19.7	14.78	4.62	6.27	48.05	37.26	37.8	5.14	4.02	4.36	39.87	50.19	48	7.28	8.45	20.6	95.3	57.27	122.03	72.8	55.11	97.88
orf19.2061	0	0.18	0	0	0.3	0	0	0	0	0	0	0	0	0	0	0	0	0	0	0	0	0.2	0	0	0	0	0	0	0	0	0	0
orf19.2060	234.55	59.7	126.59	0.32	0.92	0.14	3.25	0.57	0.68	0.82	0.53	1.04	2.6	1.99	2.43	4.1	2.63	4.58	2.78	3.1	3.65	5.37	6	3.11	2.79	4.29	0.71	1.17	0.82	2.68	1.21	1.33
orf19.2059	17.16	11.04	21.73	23.31	31.78	29.78	17.65	29.99	25.98	10.75	7.65	18.52	16.35	14.7	14.37	11.24	9.41	20.48	12.15	12.26	11.29	12.08	13.45	10.96	6.54	9.51	4.84	4.29	5.41	7.93	7.67	8.75
orf19.2057	48.67	38.56	91.53	79.87	45.26	129.9	45.75	36.05	66.07	107.2	92.56	84.21	93.53	92.57	91.94	60.51	107.27	57.06	50.92	53.86	104.29	77.75	93.23	92.22	35.1	96.08	172.75	64.98	203.75	169.02	80.29	163.92
orf19.2055	59.71	35.68	44.39	69.4	105.43	135.25	92.71	97.97	101.92	105.01	92.72	94.5	94.51	98.41	102.81	107.92	112.53	83.67	82.49	82.19	113.82	96.96	95.11	101.36	63.31	137.49	68.76	55.82	70.78	66.22	53.59	55.24
orf19.2054	17.53	12.78	14.6	33.29	46.78	53.34	28.54	32.76	34.77	26.28	19.16	24.58	14.39	26.79	20.84	23.58	25.39	19.41	16.14	19.46	28.5	21.22	28.11	26.68	13.05	25.44	24.53	12.84	28.63	26.49	16.85	21.32
orf19.2051	5.79	5.38	6.8	16.54	8.89	21.81	13.39	8.3	17.1	24.98	18.54	19.29	15.91	22.48	24.59	16.64	29.38	16.88	17.03	22.66	24.67	17.32	18.86	28.28	6.55	21.86	9.6	5.01	20	22.25	9.22	22.28
orf19.2050	129.82	96.93	180.11	43.08	36.19	39.83	29.73	29.16	36.99	57.13	65.1	43.8	86.87	51.16	107.94	56.78	79.48	96.45	65.28	73.12	61.19	46.84	58.21	83.3	33.72	61.42	196.15	107.77	219.38	175.22	112.73	185.35
orf19.2049	67.67	72.26	417.29	9.48	8.9	7.88	7.88	5.5	3.99	8.07	8	7.38	4.66	7.89	3.9	6.8	5.59	4.43	5.4	5.12	5.97	6.63	8.02	7.35	10.67	8.1	12.69	14.59	10.06	14.99	27.94	15.23
orf19.2048	2309.55	5500.61	5719.75	35.33	31.78	78.51	36.25	51.6	65.16	14.94	100.08	21.13	527.15	32.56	450.81	321.02	141.59	727.38	729.18	325.72	139.28	211.87	108.16	106.99	188.34	114.52	11094	11522.4	6290.68	5646.08	17785.5	9082.48
orf19.2047	160.35	94.83	211.21	16.08	16	16.39	21.49	14.37	20.6	15.57	42.61	13.63	93.2	19.27	102.81	77.96	66.17	170.02	106.48	91.31	84.36	80.32	85	104.16	70.59	87.91	205.13	141.36	188.54	151.99	151.13	188.86
orf19.2046	20.15	14.47	27.96	2.23	5.66	4.33	5.29	3.98	5.81	15.34	12.66	10.76	21.33	12.6	22.82	16.64	20.62	27.37	17.18	22.77	20.66	16.21	19.89	25.63	9.65	23.17	109.18	53.46	96.63	64.58	37.52	67.12
orf19.2045	47.36	46.52	31	129.85	171.48	178.8	193.56	201.33	171.37	67.51	47.76	80.4	60.5	91.2	51.36	59.75	75.57	37.65	63.55	60.34	88.67	78.81	81.29	72.61	108	68.74	32.54	46.82	36.33	41.5	47.3	48.64
orf19.2044	9.27	4.87	8.44	9.62	11.04	10.26	9.36	5.43	9.04	8.27	6.04	9.25	4.22	7.72	8.59	7.35	9.73	4.75	4.98	4.92	13.51	10.92	11.74	7.85	4.55	7.85	17.14	10.05	16.55	16.45	9.27	15.99
orf19.2043	68.52	69.78	40.02	58.37	47.23	40.34	39.82	50.42	44.58	48.44	51.39	58.44	46.42	53.38	38.83	51.05	45.24	30.21	50.56	44.27	40.38	50.62	41.67	41.07	69.74	35.16	38.54	67.84	34.32	36.61	69.81	40.32
orf19.2042	24.66	20.13	30.85	40.18	39.77	62.02	33.54	31.6	45.4	50.54	37.55	48.82	30.87	44.66	25.79	28.69	38.87	20.58	22.17	27.9	31.66	28.61	35.98	31.47	17.21	35.15	33.94	17.46	39.06	47.88	28.94	37.95
orf19.2041	23.45	19.64	14.49	29.19	27.87	47.43	37.36	29.89	50.27	69.53	58.63	59.36	56.4	65.17	71.66	54.25	91.89	55.21	51.06	61.82	70.72	54.47	60.04	64.2	26.99	75.46	41.64	22.35	56.59	54.65	23.87	44.92
orf19.2040	20.41	16.07	8.63	39.62	46.65	53.83	34.81	33.69	39.22	47.73	46.29	45.05	33.44	45.35	36.5	38.41	48.09	26.03	27.29	29.8	40.05	39.89	40.86	31	27.41	35.32	25.02	20.83	30.26	32.33	26.96	28.6
orf19.2039	95.12	78.22	143.4	116.85	151.56	117.87	93.07	130.54	75.04	123.54	124.08	129.25	130.17	120.14	89.61	85.49	96.81	61.36	64.02	65.03	76.73	77.72	77.57	69.14	63.08	74.08	195.52	194.86	197.31	203.83	162.42	162.56
orf19.2038	0.59	1.06	1.16	1.83	3.74	3.42	1.03	2.18	1.67	1	0.66	1.62	1.78	0.95	1.97	1.85	1.98	1.58	2.02	2.09	1.93	1.62	0.94	1.4	1.65	1.09	2.85	1.83	2.81	1.77	1.71	0.72
orf19.2037	79.86	143.86	66.8	66.85	61.66	42.29	76.9	76.99	75.36	42.07	52.7	56.76	62.2	50.3	54.7	56.36	58.84	75.79	54.76	79	68.14	60.06	71.08	60.25	116.42	58.74	91.12	187.43	101.32	63.73	117.62	71.86
orf19.2036	131.98	166.51	105.73	15.73	17.68	9.74	26.73	27.06	18.6	37.2	41.69	42.31	39.57	43.98	36.97	46.17	44.1	38.15	45.47	41.15	57.88	64.14	55.31	48.65	123.34	75.53	212.04	515.58	179.65	127.19	227.46	131.3
orf19.2035	5.94	4.32	4.93	0.46	0.86	0.6	1.09	0.49	0.77	1.31	1.1	0.96	0.86	1.95	2.04	0.44	1.12	0.8	1.61	1.09	1.96	1.8	2.26	1.58	0.6	2.28	7.85	6.16	9.53	5.37	5.27	8.71
orf19.2034	0.19	0	0.17	0.48	0.35	0.14	0.2	0.23	0.62	0	0.07	0.07	0.05	0.06	0.07	0	0	0	0.08	0	0.12	0.09	0	0	0.08	0	0.43	0	0	0.09	0	0.2
orf19.2033	0	0.08	0.34	1.75	1.76	1.32	0.96	1.02	0.17	0.06	0.27	0.15	0.15	0.12	0.21	0.05	0.92	0.28	0.08	0.18	0.19	0	0.52	0	0	0.25	0.28	0.36	0.27	0.37	0.14	0
orf19.2032	0.6	0.09	0.44	0	0.07	0.29	0.21	0.82	0.17	0.06	0.14	0.38	0.05	0.06	0.14	0.21	0.22	0.38	0	0.19	0.64	0.1	0	0.94	0.31	0.06	0.88	0	0.28	0.19	0.22	0.42
orf19.2031	236.9	194.28	214.68	21.85	30.94	24.62	31.12	38.25	28.85	29.64	28.41	34.08	43.3	46.55	34.88	33.51	38.23	42.31	31.25	37.13	32.04	29.37	33.06	34.7	45.12	44.83	117.46	90.89	88.52	135.11	112.31	129.42
orf19.2030	1032.85	753.13	1266.24	33.06	31.9	49.02	36.31	47.44	31.33	25.54	30.6	24.16	45.3	26.19	48.35	38.96	36.2	79.75	57.28	54.05	72.71	60.17	70.79	78.5	62.11	84.55	331.3	222.87	319.74	428.21	410.88	448.52
orf19.2029	77.27	145.1	72.79	141.98	162.52	81	162.89	109.66	115.49	78.61	63.27	75.65	82.28	100	83.61	70.22	92.62	60.82	60.53	69.55	95.38	86.47	103.09	92.18	181.14	78.67	14.42	49.82	20.68	21.56	37.93	26.56
orf19.2028	284.82	240.64	308.16	97.8	107.95	116.7	85.97	80.04	70.26	158.71	144.36	155.58	171.96	144.22	245.4	237.72	203.13	368.86	277.3	298.67	370.76	326.43	374.02	498.11	654.66	514.49	120.61	267.41	156.07	132.7	234.47	174.56
orf19.2026	49.65	31.68	55.9	54.24	64.96	57.61	43.31	42.89	50.34	83.93	121.37	76.95	79.8	62.52	84.26	83.49	97.83	81.09	82.63	76.91	74.22	65.3	65.44	74	34.85	56.58	106.75	66.26	109.09	92.71	65.66	87.74
orf19.2025	0.39	0	0	0.32	0	0.28	0.1	0	0	0	0	0.15	0.2	0	0	0	0.14	0.56	0	0.12	0.25	0	0	0	0.3	0.5	0	0	0	0	0.14	0
orf19.2024	0.37	0.81	0.49	2.74	0.4	0.93	1.26	2.83	0.65	0.6	3.06	1.98	1.62	0.11	0.79	1.08	1.49	0.53	2.95	1.62	0	1.24	0.86	1.75	0.86	1.07	2.73	2.24	1.31	0.88	2.45	1.75
orf19.2023	655.37	280.36	153.41	4857.4	3573.67	6023.74	4404.82	3948.54	5017.26	4806.12	7261.11	3982.63	8660.53	4879.9	7996.26	5441.32	7279.42	7787.05	6865.7	6927.04	5518.97	4771.93	5737.12	6669.56	3382.73	6007.89	1552.26	1129.92	1626.44	1366.8	826.06	1728.37
orf19.2021	757.4	342.17	553.37	77.76	81.56	113.81	103.78	88.6	114.7	83.29	116.74	99.47	232.73	206.07	222.66	163.39	194.45	341.67	321.98	293.86	110.72	114.81	119.18	146.51	85.25	147.98	314.73	257.25	397.29	474.35	320.09	596.59
orf19.2020	3908.58	2053.19	1135.41	54.16	34.51	55.33	143.53	86.51	107.26	49.17	146.09	47.96	729.39	158.69	647.5	428.42	531.08	2332.7	1862.02	1485.49	672.07	628.49	564.34	1782.2	1390.82	1357.31	3348.55	6108.88	3934.41	5021.51	4132.79	4751.41
orf19.2019	169.31	170.01	329.94	334.04	467.18	388.43	337.15	487.84	278.35	366.39	320.37	359.7	305.72	305.15	216.71	266.23	233.21	168.05	175.76	213.31	244.04	252.78	265.99	237.52	279.41	255.17	300.2	454.11	343.3	360.83	322.73	330.6
orf19.2018.1	53.72	85.14	71.06	19.48	16	21.55	23.5	15.17	26.59	2.75	11.22	7.59	14.72	13.13	6.05	12.75	7.27	10.19	17	11.26	20.94	20.62	11.95	14.37	17.44	14.51	32.26	22.86	16.57	15.71	29.99	18.9
orf19.2018.2	0.26	0	0	0	0	0	0.41	0	0.3	0	0	0	0	0	0	0.14	0	0.25	0	0	0.16	0.25	0	1.71	0.4	0.17	0.57	0.24	0.55	0	0	1.9
orf19.2018	29.58	18.1	31.09	42.62	64.51	62.68	52.91	69.13	61.7	44.55	31.01	47.5	12.06	43.31	8.05	28.11	26.87	10.41	21.8	22.63	37.07	37.92	38.49	23.61	34.09	31.52	6.33	19.03	7.52	16.78	25.45	11.98
orf19.2017	102.94	92.39	87.73	270.99	339.84	364.27	314.12	397.22	296.89	247.61	182.9	279.45	159.8	238.1	145.72	143.98	187.54	119.84	136.6	165.85	160.41	138.86	171.42	130.92	132.12	144.81	38.37	50.41	39.98	72.52	70.23	76.36
orf19.2016	105.55	147.47	155.3	92.24	90.88	60.54	98.37	102.97	76.91	72.53	87.73	83.71	102.49	85.23	96.78	102.01	91.19	113.89	88	90.16	111.63	107.64	99.13	115.01	178.73	109.12	163.4	185.91	147.27	139.83	176.3	149.96
orf19.2014	250.56	178.09	346.89	73.45	62.26	81.07	71.37	57.93	95.95	152.55	132.4	126.5	177.84	144.74	241.76	179.33	232.68	272.48	214.72	232.36	222.52	178.97	212.77	260.46	122.33	218.48	531.61	227.45	605.26	449.86	256.36	451.53
orf19.2013	837.52	547.99	707.76	603.07	512.37	821.93	782.62	471.96	1069.64	634.44	361.33	439.25	491.66	644.85	898.62	741.04	973.06	744.76	844.18	792.29	993.92	810.68	788.32	973.75	533.64	854.99	335.49	243.62	354.4	481.49	373.43	583.38
orf19.2012	36.36	25.78	30.34	80.91	90.7	127.13	66.67	66.81	84.32	93.04	78.61	77.92	62.28	86.32	65.97	66.6	90.08	50.26	64.2	67.27	77.12	60.76	66.88	64.55	38.16	70.66	46.18	30.25	45.57	50.14	36.23	42.59
orf19.2010	0.17	0.15	0.59	0	0	0.12	0	0	0	0	0	0	0.26	0.21	0	0.18	0.37	0	0	0	0	0	0	0	0	0	0.62	0.47	0.24	0.48	0.49	0.18
orf19.2009	154.79	197.38	112.58	22.14	16.95	10.34	20.51	18.4	11.38	20.69	30.01	20.2	38.3	25.81	26.73	29.98	25.96	24.92	34.33	25.67	28.31	32.58	27.12	27.5	60.41	28.7	169.59	327.72	121.37	107.24	196.24	89.47
orf19.2008	33.69	45.2	34.01	92.59	101.84	80.87	110.99	117.69	77.5	94	76.21	88.76	81.86	93.13	69.93	74.06	77.86	57.56	63.24	72.18	76.91	64.84	73.26	69.54	106.52	58.34	53.72	97.15	56.19	51.02	63.27	50.49
orf19.2007	14.92	12.34	16.63	25.82	20.41	28.13	25.09	20.25	28.77	45.41	43.82	31.92	41.16	40.44	56.65	33.21	60.89	38.11	40.05	42	54.4	35.81	40.24	51.47	22.99	40.08	40.15	20.71	42.89	37.09	20.05	33.98
orf19.2006.1	25.53	91.02	110.31	63.63	42.73	33.67	34.16	24.86	58.8	21.23	55.28	29.55	27.52	28.47	9.99	31.07	8.91	8.63	18.53	16.38	43.24	39.36	29.1	29.4	78.86	40.66	129.32	81.09	75.34	56.63	117.1	100.9
orf19.2006	32.88	51.78	33.17	53.38	26.71	38.74	30.13	27.61	35.08	14.32	16.95	16.28	15.89	18.44	12.19	28.64	14.12	11.96	28.69	18.03	22.83	37.73	20.65	24.48	48.81	18.65	43.08	58.87	26.18	23.64	55.92	20.2
orf19.2005	267.94	159.9	239.7	54.5	65.73	102.25	55.32	53.81	71.62	87.04	91.66	64.82	76.5	75.32	55.93	45.02	84.19	47.54	56.92	48.64	56.88	34.22	33.99	49.81	28.15	55.9	264.14	118.03	208.21	230.35	133.41	207.86
orf19.2003	58.7	44.51	61.64	77.93	74.68	77.26	47.74	52.04	39.81	72.16	36.42	64.51	14.77	53.73	12.7	16.63	30.42	7.03	14.82	12.57	38.63	26.38	26.74	37.51	22.34	35.8	104.4	75.89	106.41	88.37	71.71	93.15
orf19.2002	61.88	44.36	47.73	67.47	96.42	84.11	83.34	108.14	82.4	85.67	76.8	74.7	62.85	85.6	78.47	63.71	100.29	53.58	70.39	63.31	88.2	65.7	60.04	69.05	62.96	52.58	106.11	89.93	92.51	92.85	69.52	81.13
orf19.2001	61.14	101.12	58.98	77.98	53.85	59	52.51	49.65	49.19	37.65	41.83	38.5	37.13	39.35	33.91	47.5	40.43	33.7	50.78	37.2	40.92	52.21	43.09	35.67	84.53	38.55	75	120.86	50.57	47.59	94.46	48.44
orf19.2000	17.01	19.6	18.58	26.21	37.48	31.38	20.09	20.23	23.97	20.01	13.98	21.55	8.23	23.02	9.34	11.87	15.23	7.23	9.46	8.38	20.01	19.33	15.94	11.93	20.58	15.39	5.71	7.49	3.53	2.96	5.67	4.76
orf19.1999	125.62	170.34	245.17	102.05	143.05	111.23	171.5	99.9	116.54	38.99	59.31	36.2	121.72	56.3	143.35	97.19	85.53	115.35	73.53	72.91	122.9	116.39	127.18	112.32	156.47	110.56	123.74	137.68	115.94	50.04	67.87	55.95
orf19.1998	14.78	24.75	15.55	34.98	33.04	20.47	43.19	45.73	32.66	28.11	42.87	30.42	39.14	43.09	35.86	52.53	38.65	21.94	42.04	24.33	33.77	43.04	24.7	27.36	60.1	22.57	23.97	45.07	14.79	13.72	28.68	12.46
orf19.1996	37.1	49.03	386.12	177.27	355.47	294.55	635.25	617.93	311.3	236.28	254.18	229.33	254.65	243.1	352.32	601.83	457.5	331.96	586.59	407.21	265.85	355.25	226.27	324.75	604.88	244.18	115.56	309.65	90.19	321.61	737.74	342.68
orf19.1995	102.85	84.62	83.19	13.38	11.83	16.97	61.04	56.8	40.4	11.69	15.3	14.02	19.4	37.37	22.1	20.02	22.73	33.63	38.24	33.26	67.38	45.76	49.61	70.26	120.86	63.17	80.89	68.8	71.75	115.55	140.27	120.03
orf19.1994	29.55	16.95	26.49	15.48	21.01	16.54	17.47	22.71	15.41	21.99	20.73	16.76	17.18	20.18	18.47	18.38	20.16	15.4	13.53	13.48	24.81	19.51	15.77	27.8	20.49	18.63	61.04	38.71	48.61	45.99	32.44	37.24
orf19.1993	82.35	93.5	69.13	145.58	85.3	98.62	79.04	65.3	76.69	68.96	74.21	73.96	82.26	77.35	79.95	107.11	74.82	67.54	108.91	60.07	96.51	100.37	59.22	87.76	125.99	51.36	168.18	131.64	77.88	68.1	90.13	54.8
orf19.1992	16.29	13.69	19.54	18.97	25.04	21.88	21.13	21.7	21.58	13.66	9.42	12.33	7.84	15.54	7.61	9.58	12.06	6.21	7.24	8.85	14.97	13.14	12.32	13.9	12.13	13.97	24.89	18.18	21.19	26.72	24.85	23.61
orf19.1991	155.92	128.6	131.27	128.1	110.9	108.58	103.45	103.07	83.11	85.63	68.24	70.67	64.13	80.82	91.69	77.76	96.1	71.69	74.16	72.65	103.85	92.82	89.06	99.5	136.78	79.44	182.43	245.34	152.49	149.33	157.85	130.16
orf19.1990	60.78	48.99	53.67	18.41	14.31	13.51	21.87	16.43	20.32	19.78	20.71	16.37	22.96	21.49	28.82	25.5	29.59	28.89	31.32	21.03	38.53	29.09	27.01	32.41	33.76	31.89	106.74	82.89	76.93	58.89	50.11	52.79
orf19.1989	77.03	57.96	64.16	72.81	52.35	82.78	66	38.28	78.44	74.3	54.92	60.55	60.67	71.03	90	59.05	114.29	71.22	64.5	75.84	106.49	71.25	77.26	96.85	44.62	103.79	92.4	53.67	117.19	112.7	62.56	105.06
orf19.1441	53.92	40.82	32.8	70.05	70.43	107.05	61.72	58.95	63.3	64.28	48.5	69.41	36.09	59.02	44.46	48.68	63.45	39.33	44.46	41.17	78.46	60	63.06	64.72	55.15	73.03	55.96	51.54	55.35	57.61	47.79	44.76
orf19.1442	5.14	4.3	6.74	2.23	3.22	5.74	4.22	4.24	5.99	27.57	22.31	32.38	8.75	22.66	73.99	53.86	88.28	68.93	69.72	71.25	178.58	122.02	152.82	135.93	59.42	147.71	20.86	14.48	39.98	29.36	22.23	46.09
orf19.1444	64.63	37.41	55.24	25.56	23.01	53.08	30.44	25.52	34.75	52.38	44.41	37.82	53.78	45.12	70.03	45.19	75.04	62.67	59.31	56.51	64.84	46.54	48.82	63.14	28.08	84.8	77.44	40.19	88.35	102.27	44.49	82.12
orf19.1445	13.1	15.72	8.92	50.1	81.47	36.1	45.61	30.57	32.62	22.48	19.33	21.32	10.69	33.37	13.62	19.06	21.27	5.21	9.48	8.11	35.15	28.33	20.43	21.48	33.33	21.68	2.5	5.81	3.19	2.69	3.5	3.41
orf19.1446	50.97	45.83	60.26	56.31	84.05	92.32	86.54	73.16	112.77	97.26	83.64	106.8	67.2	114.05	117.2	122.05	141.94	113.69	131.15	130.63	131.37	112.91	126.61	125.58	71.52	142.4	77.37	56.91	102.41	116.86	94.05	139.86
orf19.1447	6.16	5.32	6.74	9.49	17.44	19.54	13.32	10.37	16.48	14.65	8.29	11.33	6.84	20.93	13.97	12.88	19.27	10.44	10.79	15.35	25.24	19.57	26.46	21.34	8.81	34.35	5.34	3.61	6.92	7.06	3.81	5.5
orf19.1448	71.73	130.11	64.25	446.44	472.65	368.56	561.85	530.39	438.68	304.88	309.32	357.29	353.37	338.88	305.62	292.87	271.19	340.26	276.92	321.01	301.69	292.95	366.72	255.97	471.32	290.8	45.8	89.88	43.37	44.54	102.47	53.97
orf19.1448.1	129.18	228.08	200.21	95.69	75.33	98.56	141.42	78.64	162.43	40.88	58.37	55.13	77.3	70.16	59.38	114.66	51.93	85.57	119.12	88.75	121.33	112.34	82.73	75.38	125.63	98.46	74.7	69.27	57.42	67.36	94.7	70.53
orf19.1449	257.87	374.96	176.3	19.38	9.2	13.58	3.49	4.43	4.22	7.04	6.59	6.49	3.09	3.12	11.19	27.02	6.85	8.56	28.51	9.55	4.81	5.72	3.66	3.1	4.43	2.6	440.95	731.97	368.62	224.28	628.85	368.8
orf19.1450	0	0.11	0	1.48	0.09	0.09	0.41	0.14	0.07	0.16	0.17	0.05	0.06	0.11	0.3	0.19	0.09	0.06	0.38	0.04	0.31	0.98	0.23	0.17	0.09	0.12	0.49	0.22	0.89	0.11	0	0.25
orf19.1451	13.62	12.01	15.03	9.65	7.71	13.39	8.66	5.47	10.16	17.32	19.96	15.02	21.61	18.39	30.33	16.94	34.21	23.96	20.87	20.2	22.14	14.76	14.9	21.66	9.07	18.66	41.14	17.61	44.03	37.69	20.78	37.06
orf19.1453	108.83	70.8	114.42	56.34	42.33	89.81	51.32	42.96	78.78	97.54	81.18	74.99	89.14	91.66	120.65	68.62	140.43	113.32	89.34	96.71	111.51	73.33	93.45	96.92	37.51	106.83	152.62	71.5	184.42	182.83	83.52	159.05
orf19.1457	58.59	34.52	67.28	38.23	46.1	56.16	42.69	38.16	47.8	44.28	44.64	47.44	45.35	48.9	49.9	45.25	46.21	48.67	38.68	43.02	44.83	37.33	43.7	43.41	24.95	48.3	69.36	35.74	69.26	70.51	48.26	60.06
orf19.1456	0.62	0	0.27	0	0	0	0.4	0.18	0.09	0.3	0	0	1.03	0.38	0.33	0.16	0.9	0.15	0	0	0.39	0.29	0.12	1.73	0.12	0.49	1.35	0.14	2.16	0.15	0.45	0
orf19.1458	52.99	89.88	41.94	67.12	39.64	38.81	60.12	45.2	52.47	30.96	27.27	35.05	17.37	31.4	23.79	28.52	27.16	19.1	25.76	21.86	32.82	44.24	30.88	25.44	64.33	25.44	36.89	68.02	27.65	21.23	50.09	26.18
orf19.1459	26.81	18	40.58	15.48	21.3	22.56	25.66	18.88	25.24	28.09	30.52	26.74	43.36	33.35	42.5	34.72	31.15	46.88	33.29	37.6	32.1	33.74	39.07	36.04	21.01	33.65	60.56	30.38	59.35	48.69	32.63	48.49
orf19.1460	63.9	38.54	59.13	40.36	63.71	45.96	55.99	70.28	46.83	69.06	63.68	61.49	81.38	83.08	86.23	65.83	90.37	79.32	72.36	76.65	72.07	59.27	68.05	82.37	49.29	68.19	82.21	60.28	87.71	103.23	65.51	94.35
orf19.1461	10.23	8.11	22.52	6.18	6.05	4.58	7.13	8.57	6.93	2.63	3.65	3.52	9.34	6.97	14.5	11.87	9.46	12.67	13.73	11.8	11.64	12.13	11.54	12.57	8.68	12.12	27.1	17.24	27.01	22.02	18.66	26.57
orf19.1462	51.52	31.52	50.31	16.68	12.04	19.01	17.71	10.62	19.27	38.67	47.9	37.94	49.29	46.35	49.74	32.1	46.76	43.12	37.63	37.1	39.43	31.53	38.16	34.67	18.07	37.08	47.98	23.73	61.25	96.69	56.04	92.17
orf19.1464	124.87	83.68	154.64	30.27	42.43	36.97	45.88	47.34	41.82	38.62	44.28	36	32.99	36.15	53.97	46.76	51.54	38.32	34.98	35.01	70.97	55.18	58.27	52.02	46.48	49.67	120.74	139.26	99.21	77.91	74.82	75.81
orf19.1465	23.77	35.48	20.18	25.49	11.09	16.37	18.93	18.94	19.03	8.98	11.77	8.85	17.74	15.84	15.53	31.69	13.39	18.57	35.25	21.47	16.91	31.37	18.88	14.97	37.21	12.83	27.78	46.38	22.65	16.85	35.5	12.83
orf19.1466	106.24	187.09	109.56	159	115.18	149.72	115.25	139.81	116.61	53.84	79.2	76.47	81.12	72.61	39.7	64.36	47.86	32.63	72.71	42.49	44.76	78.73	49.96	35.04	85.29	42.07	121.07	147	59.08	85.75	177.96	80.62
orf19.1467	7970.87	10610.7	7383.92	2563.95	1334.54	1741.2	1647.83	1210.95	1618.03	1099.66	1369.18	1310.89	1438.84	1223.87	735.04	1468.39	766.92	763.67	1691.34	824.44	864.69	1201.78	768.96	786.71	1385.72	682.17	5934.87	6132.63	3500.72	3758.2	6237.82	3207.86
orf19.1468	225.84	208.44	153.34	100.38	98.69	72.91	134.25	120.25	80.62	85.98	94.3	74.05	106.57	96.35	103.11	91.88	107.51	101.58	102.31	85.54	119.53	96.35	97.27	116.16	245.53	125.28	233.96	492.98	185.62	174.69	246.14	148.36
orf19.1470	1088.27	673.58	1408.64	3162.35	4958	4486.64	3928.62	5188.09	4557.5	5972.63	5693.76	6284.91	5995.42	5774.39	4915.47	4692.11	4868.19	5159.21	4259.19	6464.79	4082.82	4164.76	4992.35	4509.72	2567.61	5728.01	373.35	491.9	601.24	1544.8	1087.56	1646.77
orf19.1471	2030.28	999.23	2585.6	748.35	715.47	721.98	764.52	577.92	721.27	768.68	892.05	852.21	929.18	817.54	629.45	692.49	611.25	633.27	634.3	689.11	522.56	559.42	553.83	544.88	361.06	546.45	1296.01	984.21	1637.97	2221.11	1672.85	1895.71
orf19.1473	8.8	2.5	3.19	41.43	38.28	26.76	24.71	21.11	25.18	9.43	5.95	3.53	4.52	8.24	0.74	0.9	1.29	0.94	1.07	0.72	0.51	0.47	0.52	0.69	0.52	0.62	3.99	9.64	2.02	2.72	1.56	0.58
orf19.1474	19.35	13.55	19.57	19.83	10.48	29.59	13.17	10.75	19.43	46.36	40.56	29.89	53.08	36.33	94.16	35	82.74	78.26	47.52	64.92	59.15	38.04	52.5	65.57	17.83	64.59	98.23	35.9	146.25	85.44	30.59	83.7
orf19.1476	0.12	0.25	1.21	0.4	0.65	0.23	0.81	0.34	0.74	0.32	0.28	0.28	0.13	0.3	0.82	1.43	0.33	0.31	0.52	0.56	0.57	1.21	0.63	0.39	0.83	0.71	1.08	1.83	0.89	1.01	0.57	0.73
orf19.1477	230.48	318.53	287.21	22.52	19.5	12.55	23.46	26.12	17.01	31.25	46.85	26.54	54.77	32.66	64.93	44.86	45.97	64.29	41.4	60.39	102.81	92.69	103.44	114.2	173.75	105.38	637.4	938.01	766.34	309.03	535.54	456.92
orf19.1478	119.9	77.86	105.11	58.97	63.11	56.69	75.21	49.32	91.16	108.25	91.19	81.7	87.09	121.7	132.8	111.41	147.36	112.4	115.76	102.65	148.57	141.19	116.41	142.79	77.65	108.15	104.62	60.69	113.87	130.47	89.04	107.09
orf19.1479	29.49	20.83	24.16	16.88	11.04	30.06	15.42	8.46	19.96	19.61	19.55	13.84	29.02	21.24	31.89	18.08	29.51	29.94	23.02	24.29	32.98	22.42	24.99	33.24	10.51	32.26	36.31	16.58	45.26	44.33	18.8	42.35
orf19.1480	296.41	220.99	378.49	402.83	359.95	406.87	348.59	259.86	387.14	581.4	563.76	525.93	645.24	503.04	450.17	389.91	446.94	386.53	362	446.03	377.6	357.65	381.87	336.18	158.61	306.5	774.89	429.58	1084.19	690.89	409.73	654.5
orf19.1481	27.32	18.03	31.15	40.97	34.41	56.62	23.65	21.26	23.42	37.27	36.34	25.72	24.83	26.96	13.55	14.17	17.01	8.01	9.06	10.29	21.66	17.96	18.76	20.5	11.49	23.73	128.06	63.72	128.48	79.28	46.15	71.53
orf19.1482	166.29	162.03	224.26	64.18	65.22	74.62	76.89	60.54	70.43	36.9	64.06	32.66	68.5	44.21	42.9	56.76	37.51	38.39	51.37	31.85	45.07	30.74	31.47	35.83	62	38.47	168.22	178.47	121.88	88.75	115.58	81.81
orf19.1483	152.19	169.98	225.65	110.14	95.7	128.46	109.05	100.72	114.58	70.13	76.27	77.62	86.75	90.27	64.61	89.97	71.9	77.63	71.77	78.19	97.57	92.44	87.47	82.38	123.29	115.34	186.81	212.54	184.77	175.61	199.99	171.7
orf19.1484	28.82	40.55	28.26	32.63	27.52	24.69	35.69	32.93	46.19	16.01	16.15	19.78	23.9	27.09	13.87	32.69	13.3	14.21	30.25	13.14	37.84	36.24	19.42	27.66	33.46	12.72	29.23	24.62	16.05	9.61	17.93	10.98
orf19.1485	148.84	350.09	332.35	446.34	277.73	470.54	294.5	298.31	369.77	240.17	223.46	302.95	235.96	300.15	85.82	219.59	96.51	61.74	166.68	97	246.1	260.24	189.45	191.32	297.95	189.15	301.57	312.89	281.45	240.99	391.71	276.62
orf19.1486	140.36	113.79	68.71	46.21	46.13	43.97	76.9	59.16	54.51	62.56	90.23	79.81	17.87	80.76	9.38	21.23	27.12	2.45	8.09	7.62	27.34	17.51	15.94	17.67	20.82	16.56	157.52	166.89	163.07	194.81	178	170
orf19.1488	38.11	22.21	44.51	33.87	28.78	35.71	19.94	22.91	14.34	24.59	17.39	18.5	16.4	16.49	16.75	14.58	13.74	10.5	10.44	11.7	13.93	11.77	12.11	14.19	13.43	11.46	23.8	19.28	18.24	22.5	18.17	17.93
orf19.1490	37.37	24.88	42.26	14.17	11.45	46.51	24.3	13.87	41.43	29.73	21.34	18.83	24.33	36.81	34.92	15.56	59.24	26.22	26.45	23.72	39.57	19.13	22.09	30.82	9.66	39.93	33.45	11.97	37.1	51.61	20.31	55.52
orf19.1490.1	0	0	0	0	0	0.83	0	0	0.27	0.15	0.32	0.35	0.48	0.14	0	0	0.85	0	0	0	0	0	0	0	0.18	0.59	0	0	0.65	1.32	0	0.49
orf19.1491	54.67	74.45	23.85	57.97	38.66	40.16	37.05	39.5	34.43	28.25	27.56	27.14	20.91	33.95	19.73	27.35	28.93	17.15	28.83	19.92	33.23	30.54	24.64	25.89	57.25	22.23	33.02	65.13	24.7	31.12	67.81	25.35
orf19.1492	26.34	42.72	9.42	43.26	26.42	37.34	22.96	27.79	30.05	16.45	15.21	16.7	11	18.94	9.1	20.63	16.6	6.59	24.47	10.52	20.26	31.06	13.02	15.65	32.53	13.92	23.37	27.34	10.9	17.09	33.6	14.41
orf19.1493	90.48	80.3	81.56	53.76	79.43	47.3	59.38	41.2	43.06	29.97	32.85	25.87	35.2	41.14	45.02	32.15	44.77	41.31	32.1	32.38	57.65	46.02	47.78	50.41	67.02	44.34	85.68	168.28	90.47	76.11	76.43	70.53
orf19.1494	158.05	122.76	152.18	217.24	210.46	224.25	252.12	212.26	202.43	196.92	166.25	170.72	169.97	200.44	177.59	206.08	194	173.91	184.03	191.7	201.93	207.6	211.11	208.72	190.42	204.75	97.36	123.94	102.15	106.1	102.5	98.17
orf19.1495	43.5	75.24	45.07	43.94	36.68	26.36	43.05	53.12	36.25	44.8	45.5	42.22	45.2	48.22	43.05	58.78	49.36	37.96	58.01	41.31	52.52	65.66	47.8	51.04	89.18	36.89	64.1	96.37	61.17	39.91	70.6	42.73
orf19.1496	12.48	9.31	8.21	15.68	10.72	15.62	8.44	7.57	10.44	14.91	14.86	11.75	13.48	10.77	13.53	10.84	14.99	8	9.15	8.4	13.59	10.89	10.26	13.44	7.95	12.04	54.52	37.17	55.07	39.82	29.63	47.82
orf19.1497	12.86	9.57	14.4	7.38	7.53	13.23	6.05	4.22	9.55	13.57	12.08	12.71	11.95	9.96	14.17	11.46	13.97	8.65	9.34	7.87	15.52	10.01	10.61	13.5	6.43	11.82	48.82	33.07	50.74	35.34	22.91	38.57
orf19.1499	4.38	4.59	5.68	12.15	13.23	18.22	11.77	13.16	14.39	20.15	9.65	13.08	6.71	19.65	4.37	5.65	9.41	4.6	5.79	6.62	13.68	10.36	10.28	15.54	6.01	13.16	18.64	7.32	21.56	13.02	8.05	11.4
orf19.1500	74.79	91.12	47.04	47.6	32.59	46.08	51.57	43.86	46.16	29.84	28.01	25.68	40.85	30.65	40.42	47.47	33.65	36.26	69.24	29.46	49.73	48.67	32.91	44.87	82.37	43.37	82.3	113.67	41.53	35.97	63.53	27.11
orf19.1502	8.62	11.14	13.28	13.98	18.49	8.34	23	21.53	15.25	18.25	15.3	15.04	20.44	15.14	26.43	19.14	23.74	15.38	17.47	14.29	18.12	16.25	14.83	19.64	32.8	13.35	14.38	22.31	10.29	8.01	13.77	4.83
orf19.1504	87.93	92.95	59.74	27.12	17.18	24.71	28.22	20.89	17.94	28.72	41.44	26.22	38.06	33.07	44.69	41.25	41.03	47.37	45.31	30.18	62.23	54.79	39.96	70.51	112.89	62.51	159.15	258.82	128.79	109.86	150.07	112.99
orf19.1505	176.12	152.51	250.45	167.75	174.84	201.65	164.33	136.33	181.87	71.11	83.44	69.12	81.35	90.68	56.32	69.36	72.33	58.92	79.95	66.85	82.52	71.21	65.45	80.6	73.3	76.52	303.05	247.38	280.78	293.65	269.54	253.12
orf19.1506	0	0	0	0	0	0	0	0	0	0	0	0	0	0	0	0	0	0	0	0	0	0	0	0	0	0	0	0	0	0	0	0
orf19.1507	4.3	4.94	2.42	2.27	3.73	5.13	6.76	9.55	10.24	25.22	16.9	18.82	8.05	29.07	12.1	15.79	21.48	13.21	15.37	11.97	22.45	13.72	12.1	15.07	16.49	14.65	10.68	9.39	7.47	6.07	9.19	7.12
orf19.1508	0.8	0.87	0.69	0.65	0.43	0.57	1.25	1.4	1.96	5.29	4.92	7.12	1.84	6.28	1.99	2.94	6.09	2.67	2.05	1.61	3.42	3.22	1.69	2.62	2.47	3.56	2.92	0	0.42	0.57	0.87	1.88
orf19.1509	7.72	4.43	2.57	90.33	100.31	125.63	61.9	74.46	77.29	48.43	45.97	49.14	40.24	55.72	37.88	37.61	56.98	35.47	47.98	42.87	38.79	31.1	30.07	34.08	26.06	39.85	9.95	7.17	9.25	10.09	9.18	11.01
orf19.1510	16.82	8.85	12.3	5.71	13.71	5.01	23.57	12.25	14.49	8.54	7	5.19	9.1	12.41	9.78	8.96	12.78	11.02	11.9	7.45	20.43	13.61	14.47	23.42	18.87	19.42	5.77	3.83	3.7	3.61	4.97	2.72
orf19.1513	38.98	35.54	36.17	7.1	9.48	8.31	9.66	6.97	9.3	15.76	17.25	11.04	19.75	20.03	31.06	13.58	29.02	26.16	15.69	13.77	29.11	15.96	15.91	24.29	12.99	21.4	108.21	60.7	93.09	66.53	44	62.58
orf19.1514	211.46	167.71	206.15	153.93	179.87	124.41	177.9	171.5	158.83	155.28	128.14	142.57	131.31	158.87	158.91	146.2	171.32	149.69	137.26	143.41	186.1	157.64	169.6	178.8	197.44	153.33	204.18	263.39	211.17	201.39	177.03	183.59
orf19.1515	36.51	33.4	44.45	8.83	10.01	10.73	14.75	9.67	13.66	12.72	12.86	11.99	22.99	16.73	21.64	16.73	16.58	18.81	18.9	16.34	14.88	12.77	13.12	12.82	15.72	13.58	19.69	26.17	19.1	19.84	24.96	16.8
orf19.1516	41.06	25.27	45.46	38.04	34.42	42.28	35.48	29.63	44.45	58.42	60.64	48.33	68.35	62.11	91.4	59.45	87.16	72.2	62.96	58.51	73.4	60.3	59.37	69.95	39.31	61.38	58.97	32.43	66.78	69.59	40.7	59.19
orf19.1517	147.03	125.48	225.11	295.66	330.11	329.91	245.1	249.74	228.96	423.64	288.31	298.49	333.58	316.91	435.86	502.1	446.72	283.69	312.08	323.35	439.39	381.71	397.57	671.47	447.24	489.3	42.18	78.81	64.42	162.2	138.29	164.65
orf19.1519	13.85	9.83	13.15	16.39	18.09	22.91	21.73	16.94	30.23	19.27	22.46	15.79	20.25	20.76	30.83	21.48	33.12	22.6	21.43	20.73	31.46	22.78	24.39	32.08	15.72	27.77	29.01	17.68	32.56	24.9	16.95	24.38
orf19.1522	4	4.98	7.4	7.14	14.64	13.93	13.42	26.24	21.11	32.48	29.91	25.97	12.38	17.67	20.27	14.47	26.36	29.56	33.79	28.42	37.68	24.84	28.35	37	18.2	35.38	13.79	8.71	16.49	13.59	14.7	20.52
orf19.1523	6.61	5.54	8.64	0.2	0.32	0.32	0.38	0.24	0.35	1.15	1.94	1.66	1.08	1.35	2.67	2.19	3.79	1.24	2.01	2.41	3.74	2.92	4.47	1.93	1.62	3.99	24.59	13.73	26.98	24.86	16.85	27.39
orf19.1524	0.09	0.12	0.2	0.07	0.26	0.13	0.33	0.48	0.39	0.32	0.19	0.14	0.3	0.31	0.81	0.6	1.16	0.17	0.68	0.17	0.84	0.47	0.59	0.13	0.7	0.29	0.67	2.23	0.8	0.21	0.8	0.52
orf19.1525	52.58	35.24	59.55	36.53	49.35	51.24	42.23	43.79	49.05	51.33	33.63	50.59	32.95	47.18	37.06	38.69	55.31	31.21	31.5	35.66	57.62	47.07	49.61	46.37	38.54	45.65	51.92	51.54	47.57	51.52	44.98	52.53
orf19.1526	18.01	13.27	16.07	11.86	12.16	23.59	16.45	13.04	19.15	38.75	24.97	28.61	26.55	34.75	42.27	24.08	61.47	35.63	29.77	33.72	52.59	28.5	34.41	53.41	17.02	55.92	23.57	9.59	34.44	30.57	14.41	30.31
orf19.1527	122.81	186.38	144.62	97.74	40.08	72.27	54.22	38.12	69.31	23.77	26.88	25.86	33.43	36.9	20.09	51.88	28.11	27.52	68.5	28.34	53.67	66.65	31.11	45.64	68.64	31.64	140.64	139.24	69.22	56.59	98.86	45.8
orf19.1528	110.91	196.52	121.32	182.22	176.18	169.32	150.39	184.61	126.81	110.53	80.41	115.85	77.85	113.98	48.77	61.84	79.08	36.22	42.48	57.53	99.77	80.85	102.6	71.67	162.07	81.94	68.15	154.41	78.24	104.19	187.07	99.2
orf19.1529	0.07	0.06	0.17	0.11	0.24	0.19	0.64	0.15	0.57	0.17	0.04	0	0.07	0.08	0.42	0.58	0.71	0.37	0.1	0.24	0.58	0.31	0.7	0.61	0.5	0.37	0.76	0.36	2.47	0.99	0.29	0.68
orf19.1530	0	0	0	0.42	0	0	0.54	0	0.22	0	0	0	0	0.32	0.37	0	0.19	0	0.2	0.24	0.24	0.85	0.3	0	0	0	0	0.48	0.18	0	0.09	0.13
orf19.1531	59.71	67.95	45.41	45.98	58.48	70.04	49.05	54.71	44.67	44.3	33.42	40.74	23.11	42.54	26.87	29.23	34.37	22.91	30.02	29.14	55.37	45.36	38.55	45.61	56.3	44.9	69.09	92.92	54.25	55.04	65.69	53.46
orf19.1532	41.97	57.2	30.21	59.04	31.4	45.62	31.91	29.41	29.73	24.71	29.19	25.61	37.08	26.39	31.19	46.66	24.9	34.4	51	19.52	39.09	51.72	27.38	34.57	67.46	21.46	62.75	62.36	24.98	29.8	53.29	20.33
orf19.1533	51.88	41.66	44.45	141.57	131.45	182.35	123.7	104.48	146.28	115.11	84.03	107.54	63.07	104.17	74.36	89.11	104.83	44.28	71.05	77.03	115.17	97.14	108.44	96.31	61.24	90.76	39.25	29.8	41.08	51.15	41.45	48.01
orf19.1534	73.03	56.57	64.72	33.69	21.09	29.88	29.03	27.09	27.62	15.42	27.52	16.73	33.21	23.58	39.09	37.5	34.73	37.87	57	25	39.36	38.21	26.35	41.02	55.27	24.95	42.62	58.64	25.42	41.69	54.32	35.33
orf19.1535	15.23	9.29	12.24	6.34	6.4	20.39	10.89	7.1	14.49	14.79	12.07	8.39	16.03	18.68	18.22	12.1	32.56	19.46	17.54	15.75	22.32	11.61	13.16	18.11	11.21	29.67	25.13	10.62	16.86	17	10.1	14.53
orf19.1536	48.55	55.51	33.87	74.73	60.7	85.74	75.92	63.47	67.22	63.8	43.76	57.19	26.73	66.31	42.84	42.79	82.61	39.53	52.99	43.59	103.82	70.93	64.78	90.06	89.34	68	52.23	72.13	40.05	47.07	55.59	48.15
orf19.1538	55.5	84.31	34.27	31.26	25.28	23.96	32.74	29.51	29.4	17.81	19.1	19.33	19.33	23.93	18.7	21.94	19.9	14.92	24.32	17.1	27.09	27.49	17.55	18.87	40.11	18.82	39.15	59.28	27.72	31.7	50.06	21.36
orf19.1539	4.79	3.93	11.07	2.1	1.7	2.03	1.75	1.11	1.75	0.43	0.57	0.38	0.34	0.31	0.67	0.65	0.98	0.27	0.49	0.28	1.49	0.69	0.77	0.52	0.73	0.64	2.41	3.72	2	1.9	1.71	1.52
orf19.1541	0.23	0.16	0.24	0.68	0.15	0.59	0.33	0.08	0.24	0.31	0.22	0.39	0.04	0.36	0.38	0.19	0.52	0.07	0.2	0.23	0.48	0.26	0.39	0.2	0.09	0.06	0.17	0.17	0.41	0.85	0.32	0.58
orf19.1542	53.43	32.9	53.68	19.93	21.48	38.27	27.06	18.02	33.89	37.68	30.37	27.6	34.83	37.85	39.64	29.75	42.34	34.2	29.87	38.68	35.94	30.83	30.94	40.06	16.5	36.75	67.08	32.29	84.66	75.27	41.59	67.97
orf19.1543	24.56	17.78	24.17	21.71	13.4	28.13	19.39	13.42	21.74	22.7	23.76	19.5	26.7	26.41	30.63	21.92	28.64	32.04	23.46	29.32	29.25	21.42	29.14	36.98	14.77	34.36	26.24	15.3	35.5	28.31	18.35	27.05
orf19.1544	151.22	78.3	183.63	59.05	81.68	111.44	108.8	114.69	105.7	104.13	92.14	82.39	142.03	107.22	134.1	135.22	111.13	148.63	124.33	127.32	150.53	120.23	131.64	148.16	79.17	202.13	157.85	122.04	166.29	154.17	107.83	142.6
orf19.1545	172.09	440.44	238.51	392.43	294.6	366.13	312.79	375.04	321.18	218.34	239.6	245.74	208.33	228.8	108.73	204.82	146.88	80.5	156.25	131.6	157.75	240.38	179.52	148.95	297.25	159.68	199.19	272.55	119.06	144.66	293.36	146.49
orf19.1546	164.3	315.58	250.59	187.25	186.46	176.82	171.54	199.23	119.03	126.96	121.83	123.08	153.09	121.77	87.97	89.85	88.41	67.61	68.77	72.87	134.82	143.41	144.78	137.65	303.37	168.67	347.59	689.4	327.77	291.62	459.12	260.66
orf19.1547	31.01	40.46	24.06	12.58	9.47	8.76	9.25	5.54	10.14	10.58	13.88	7.41	11.41	9.91	12.88	14.43	8.5	11.48	14.16	8.2	12.4	17.78	9.73	9.85	19.68	9.29	42.48	58.58	23.36	20.1	40.84	19.48
orf19.1548	100.79	130.66	89.42	93.71	45.88	100.52	51.27	35.65	66.49	24.13	33.3	32.81	41.86	35.61	23.69	40.59	23.04	17.71	43.97	20.29	38.42	53.49	23.73	29.97	47.79	30	125.54	127.53	52.55	52.27	89.8	36.73
orf19.1549	628.79	895.04	623.85	668.05	434.59	391.69	415.15	411.92	405.14	312.57	382.19	335.91	275.71	319.7	174.77	315.99	207.41	126.81	257.25	177.47	168.04	254.4	154.63	147.76	335.4	118.46	595.12	984.22	383.42	353.94	763.16	328.19
orf19.1552	1482.97	1943.64	1107.89	571.69	370.19	286.86	375.91	398.72	262.03	398.43	495.42	393.23	384.23	394.14	361.48	564.35	323.24	378.51	556.87	369.6	429.5	671.36	432.13	404.31	989.99	372.83	1278.03	1837.63	747.88	911.2	2071.3	858.06
orf19.1551	2.39	0.35	4.16	1.74	0.96	1.99	1.25	2.02	0.08	0.17	0.46	0.4	1.16	0.41	0.09	0.42	2.51	0.76	3.47	0.66	0.93	0.76	1.23	8.73	1.03	1.61	9.16	1.72	2.99	1.01	2.72	1.39
orf19.1553	228.52	133.4	250.66	153.19	193.6	217.07	166.46	153.89	194.27	189.56	168.37	162.45	169.86	178.8	183.06	162.91	194.36	176.47	156.86	158.02	200.82	174.03	197.02	206.75	118.92	195.26	343.19	216.2	367.48	332.38	219.25	306.99
orf19.1555	20.24	19.82	16.4	22.02	16.99	36.18	20.77	18.56	28.48	36.24	27.71	30.54	24.25	31.2	30.69	21.43	43.34	21.62	26.2	23.11	37.49	22.5	24.85	29.34	19.1	41.8	40.12	26.42	37.53	38.45	23.51	34
orf19.1557	38.48	51.28	33.47	26.39	27.19	21.44	30.31	29.28	30.32	22.65	33.81	24.81	29.55	24.25	22.38	29.89	26.78	18.96	19	20	20.75	24.92	22.26	13.27	47.16	20.27	17	39.69	17.24	18.97	40.06	22.26
orf19.1559	110.27	65.91	157.08	213.77	242.44	252.37	211.38	217.66	205.24	295.16	254.29	249.29	326.31	256.73	444.74	412.24	384.25	390.28	355.97	328.65	383.86	354.16	389.49	535.02	353.37	491.37	68.9	64.27	81.46	93.21	70.88	99.94
orf19.1560	190.29	133.09	192.31	150.85	269.43	152.59	222.79	211.96	166.27	173.94	166.4	158.99	190.51	188.42	217.4	184.18	217.77	181.74	153.9	156.17	204.34	176.98	185.97	181.49	177.13	171.02	113.21	172.04	121.5	108.14	91.14	105.45
orf19.1562	535.62	252.43	1196.47	19.98	22.13	17.26	28.74	29.87	24.07	76.39	107.27	55.95	54.22	54.86	26.94	46.86	29.54	34.04	20.7	24.82	23.82	18.17	30.19	25.93	12.7	19.91	168.69	100.02	126.35	73.97	59.67	101.62
orf19.1563	10.96	8.15	10.73	11.95	11.49	18	7.45	7.26	8.72	14.12	10.07	12.09	14.45	13.46	28.51	17.78	21.24	37.04	18.61	20.75	19.86	20.17	23.81	21.76	9.44	23.93	14.9	9.38	18.2	20.96	13.42	19.03
orf19.1564	408.5	372.14	387.77	33.45	34.77	26.25	76.07	48.11	59.67	54.35	45.98	44.1	85.41	81.59	146.03	122.29	116.58	207.29	156.47	186.53	210.74	202.5	210.52	226.39	247.15	232.6	416.4	521.06	563.29	621.91	616.3	710.33
orf19.1565	32.65	20.47	36.14	79.9	134.83	135.59	73.78	129.15	95.79	71.78	56.49	79.48	50.69	67.86	55.1	48.61	65.69	58.99	50.87	57.11	52	55.54	63.44	43.03	29.91	59.31	12.37	9.13	14.78	24.8	21.95	24.22
orf19.1566	41.4	23.57	26.97	120.39	167.4	145.08	92.57	136.8	104.91	106.2	69.88	108.2	39.39	111.11	26.26	36.67	63.52	16.06	40.45	40.05	52.31	47.64	49.3	30.77	32.39	35.48	1.46	3.03	2.13	13.14	21.9	15.27
orf19.1567	35.16	26.18	26.99	14.68	18.35	14.55	18.28	18.32	16.79	22.6	28.52	18.86	22.41	23.83	26.22	20.97	29.39	20.53	21.23	18.24	28.3	23.6	21.56	26.52	27.56	22.64	55.94	66.49	52.96	40.56	39.87	41.45
orf19.1569	18.13	12.42	9.47	60.85	74.34	121.19	56.65	64.96	90.92	121.02	91.75	120.27	47.77	129.87	42.18	42.18	99.95	21.79	39.56	44.25	65.99	44.54	50.27	41.26	21.32	54.28	12.87	6.58	12.84	23.06	16.52	23.62
orf19.1570	108.43	66.43	123.75	25.35	30.31	17.18	48.4	33.64	38.87	60.06	66.4	46.4	79.19	71.28	101.41	64.62	89.3	93.67	75.5	62.14	84.95	69.23	62.27	88.78	47.14	64.36	151.89	83.67	147.24	129.39	86.77	107.65
orf19.1571	0	0	0	0	0	0	0	0.5	0.05	0	0	0	0	0	0	0	0	0	0.27	0	0.05	0	0	0.08	0	0	0	0	0	0	0	0
orf19.1573	40.04	27.58	32.27	34.12	30.13	51.84	23.95	20.55	33.65	25.13	22	21.53	16.75	29.72	26.92	20.12	39.01	28.35	28.42	27.2	43.79	31.98	29.28	39.73	19.12	31.87	35.49	22.85	37.44	58.06	37.65	57.12
orf19.1574	25.55	22.98	27.05	14.95	13.22	18.29	18.75	16.5	24.25	31.6	26.86	23.41	37.45	28.68	42.41	27.88	36.14	35.45	30.25	31.74	34.68	28.86	32.93	33.19	18.6	39.51	39.95	25.61	46.94	48.94	31.27	49.74
orf19.1575	104.89	69.54	132.62	146	123.69	184.68	135.73	123.19	183.35	189.15	163.25	213.06	143.88	206.57	106.87	108.03	150.15	81.91	103.41	135.62	141.49	129.64	152.81	114.03	63.29	131.11	105.06	70.32	133.11	169.72	111.06	151.03
orf19.1576	23.44	16.59	20.8	13.72	9.44	20.49	11.28	6.54	14.32	19.22	17.36	14.92	20.15	19.92	24.91	18.37	25.77	19.71	18.61	18.73	20.4	17.54	16.85	19.74	11.37	26.13	30.34	15.81	26.27	30.28	22.71	24.77
orf19.1577	0	0.04	0.26	0.16	0	0	0.26	0.12	0.12	0.07	0.1	0.04	0.31	0.22	0.54	0.13	0.22	0.19	0.32	0.13	0.19	0.29	0.31	0	0.12	0.13	0.26	0.09	0.14	0.19	0.29	0.21
orf19.1578	43.67	30.42	26.09	205.83	201	221.08	160.75	209.66	174.12	141.3	125.32	132.69	68.44	152.4	55.37	50.31	119.01	34.28	74.02	51.2	88.75	62.03	55.98	47.74	73.35	48.07	10.2	18.91	6.84	20.85	26.38	18.99
orf19.1580	6.24	3.53	24.2	3.89	1.93	4.07	0.43	0.3	0.37	1.25	1.37	1.04	1.09	0.55	2.71	1.33	1.59	0.67	0.35	0.53	1.93	1.69	1.66	1.67	0.98	1.03	3.88	2.23	3.3	2.16	2.02	1.66
orf19.1581	0	0.52	0	0.66	0	0	0	0	0	0	0	0.46	0	0	0	0	0.44	0	0	0.25	0.26	0	0	0	0	0.13	0.44	0	0	0	0	0
orf19.1582	0.48	0.49	1.23	0.4	0.29	0.4	0.21	0.19	0.14	0.16	0.41	0.18	0.54	0.05	0.34	0.28	0.38	0.93	0.41	0.18	0.31	0.92	0.4	0.26	0.5	0.46	1.45	1.42	1.05	1.03	1.27	1.56
orf19.1584	13.35	9.3	10.19	7.79	8.88	20.27	11.3	8.79	15.76	16.81	10.33	10.19	9.01	8.12	12.4	12.55	15.87	9.38	9.13	10.4	11.35	8.14	8.81	10.5	5.24	9.89	7.3	5.51	8.59	25.7	17.5	21.06
orf19.1585	31.49	24.57	66.25	61.44	43.37	88.32	54.42	42.1	80.66	142.53	250.12	128.48	394.39	141.07	208.91	191.98	233.99	200.56	205.48	197.2	117.45	118.52	138.15	141.86	79.21	170.64	8.95	5.13	9.84	55.98	36.81	52.28
orf19.1586	33.37	18.41	45.49	1.23	1.31	0.75	1.34	0.88	1.09	2.1	2.48	2.35	2.21	2.38	3.54	3.14	3.13	2.39	2.09	3.43	3.88	4.23	4.59	4.11	3.91	4.57	16.53	13.35	17.85	32.22	26.51	33.51
orf19.1587	4.42	2.73	10.25	4.64	5.35	4.9	5.86	2.95	4.82	3.19	5.07	3.47	24.93	20.93	11.72	11.19	10.51	18.59	15.43	22.63	7.8	7.12	11.18	14.76	7.92	14.5	7.73	4.76	7.5	8.48	8.06	8.94
orf19.1588	146.84	110.12	171.4	87.93	109.73	111.9	100.91	91.6	112.83	91.74	98.03	76.82	151.41	96.93	121.72	122.51	103.54	169.93	107.44	141.38	116.41	103.99	121.25	118.53	109.71	122.69	145.4	147.78	181.26	153.79	110.13	152.06
orf19.1589	22.35	15.23	25.37	22.93	28.95	34.35	19.42	20.22	29.48	27.41	16.17	28.7	13.65	29.6	14.94	15.23	23.34	14.02	15.66	20.32	23.38	18.99	22.4	16.93	10.97	18.21	15.77	7.32	19.36	25.11	20.04	24.51
orf19.1589.1	7.86	5.21	14.08	1.45	0.89	2.67	0.69	0.58	0.85	8.98	7.08	3.81	11.7	6.84	19.1	11.93	13.14	21.91	12.22	15.84	22.31	19.54	19.15	21.64	10.66	24.03	17.16	6.29	22.06	12.02	6	14.91
orf19.5842	0.94	0.81	1.56	3.21	1.54	2.25	0.84	1.5	1.18	8.45	2.8	5.31	3.85	6.95	8.97	9.06	10.92	20.41	15.92	17.63	82.18	65.45	76.33	108.2	56.38	109.75	5.75	5.92	13.1	1.05	1.68	4.63
orf19.5841	22.12	15.41	48.38	15.59	34.22	22.8	51.79	50.28	57.89	23.44	24.79	16.9	54	33.14	52.04	44.43	41.62	74.16	42.27	56.13	78.94	72.72	87.67	117.35	57.43	121.26	34.15	18.32	47.09	21.9	16.57	28.97
orf19.5840	14.73	21.16	18.37	18.37	19.09	13.52	18.62	15.2	18.49	18.23	14.74	15.42	30.54	18.39	31.57	31.18	21.77	30.08	26.25	30.01	29.23	25.08	28.64	30.35	47.54	36.51	25.29	44.89	24.7	12.43	19.08	17.54
orf19.5839	10.32	10.04	15.7	160.32	173.71	200.62	167.07	110.2	157.17	104.93	82.87	102.61	87.38	115.74	90.42	118.92	102.98	56.85	74.72	74.65	120.97	115.35	113.16	123.53	73.79	94.39	8.92	9.41	15.8	9.73	9.57	11.83
orf19.5838	36.1	21.51	51.66	79.34	117.94	119.58	81.69	133.1	115.7	115.9	101.98	131.21	179.74	195.64	140.68	127.27	159.82	198.92	173.36	236.36	155.36	143.56	182.85	162	81.69	207.51	25.14	22.75	32.02	65.06	46.03	65.23
orf19.5837	51.03	49.2	49.36	38.61	34.58	29.84	37.88	36.64	30.84	24.46	40	33.47	43.08	36.52	37.68	46.08	34.9	37.76	38.91	31.09	37.17	45.65	33.9	37.97	70.96	35.18	43.6	108.38	44.92	49.89	72.54	52.17
orf19.5835	156.08	240.93	112.5	548.95	350.09	524.54	301.99	327.83	338.39	181.54	177.45	218.28	139.09	188.37	84.61	163.04	124.8	80.78	183.93	102.81	138	215.16	135.68	119.22	282.21	124.08	172.37	245.55	79.88	83.17	201.19	74.59
orf19.5834	48.86	36.79	42.11	84.71	111.22	86.36	97.1	83.25	101.36	87.65	86.2	72.31	56.2	96.6	74.22	73.08	108.83	59.74	65.77	68.32	109.89	85.84	84.9	92.94	57.53	80.24	69.09	47.8	69.59	74.14	50.46	60.02
orf19.5833	187.07	121.95	180.04	123.43	115.47	147.37	105.05	104.05	90.49	98.98	92.89	87.14	113.76	94.99	129.37	122.09	116.52	117.19	116.74	108.56	117.33	117.3	119.23	110.63	121.79	131.7	223.15	311.03	202.86	164.43	177.36	157.43
orf19.5832	330.08	331.04	218.17	1289.04	725.64	779.62	867.62	754.4	709.45	415.39	401.73	468.06	236.74	357.42	228.51	330.4	309.37	231.73	425.7	240.35	297.66	412.53	266.95	204.33	503.53	229.88	80.75	111.47	37.57	57.62	170.4	65.34
orf19.5831	0.2	0.13	0.66	1.58	1.18	1.05	0.82	0.3	0.62	1.05	1.36	0.85	0.7	1.23	2.5	2.11	2.92	1.22	0.89	0.44	1.1	1.35	1.68	0.67	0.67	0.88	1.01	0.14	0.64	0.82	0.82	1.12
orf19.5830	77.21	63.17	57.02	47.33	39.94	66.82	58.67	32.03	90.06	79.68	63.63	59.4	64.68	80.53	99.07	82.57	121.65	79.13	84.78	78.56	126.3	99.01	95.83	107.25	61.57	105.16	101.63	63.69	111.89	111.89	81.33	115.48
orf19.5828	80.12	51.1	92.71	43.95	28.62	69.49	46.11	34.23	66.07	86	73.05	74.21	83.89	82	102.81	68.32	104.18	97.19	80.57	86.42	86.33	66.5	77.87	90.75	35.76	88.41	126.39	57.83	150.78	148.37	75.49	126.69
orf19.5827	8.42	6.71	16.22	9.86	19.69	15.89	26.08	20.23	25.36	16.16	18.36	18.42	18.65	20.53	18.66	15.92	17.8	18	16.67	16.91	21.12	15.9	17.73	18.03	10.91	15.6	13.77	9.26	17.32	11.28	11.76	16.67
orf19.5826	1.06	0.57	0.96	1.34	0.56	1.02	0.43	0.62	0.47	0.13	0.31	0.03	0.25	0.05	0.58	0.32	0.66	0.08	0.16	0.2	0.57	0.7	0.66	0.38	1.24	0.68	1.44	2.24	1.9	1.86	2.19	1.63
orf19.5825.1	140.91	199.13	158.24	87.36	55.29	61.61	80.02	57.89	128.73	35.94	54.1	39.7	53.48	52.46	51.74	78.96	51.94	52.05	97.12	69.98	82.76	120.77	59.87	62.42	142.13	67.1	139	93.21	83.54	60.61	129.68	66.42
orf19.5825	94.54	94.25	98.83	111.29	145.6	125.69	132.28	140.87	155.21	79.36	83.33	81.65	70.01	73.46	78.25	86.77	70.2	82.29	77.89	82.16	91.06	84.89	109.5	93.59	163.21	112.9	127.96	204.83	113.59	91.23	137.48	109.24
orf19.5824	70.23	51.11	80.96	69.03	80.86	87.11	50.3	71.42	69.38	47.8	45.17	58.12	39.69	57.46	28.22	42.67	38.42	25.26	32.01	35.13	36.34	42.8	49.94	28.88	26.65	34.76	56.76	46.06	55.17	59.45	51.9	58.22
orf19.5823	208.62	117.43	244.7	187.93	194.31	206.62	171.56	119.62	211.85	249.61	200.63	214.17	240.09	252.44	321.69	256.12	334.86	304.78	278.3	267.78	289.89	260.44	265.14	273.59	130.1	237.25	291.88	149.99	323.75	327.48	199.71	310.14
orf19.5821	27.94	16.56	28.26	9.15	16.05	9.88	13.81	10.03	15.11	13.22	17.04	9.81	15.25	15.59	23.06	15.47	23.3	16.45	15.34	14.08	20.1	14.2	14.21	19.84	11.9	15.24	32.64	19.47	30.22	26.07	21.51	26.38
orf19.5820	0.53	0.21	1.03	0.13	0.21	0.18	0.21	0.14	0.21	0.05	0.03	0.06	0.04	0	0.23	0.17	0.06	0.2	0.13	0.13	0.36	0.31	0.57	0.35	0.1	0.29	0.57	0.34	1.18	1.75	0.87	0.9
orf19.5818	1450.66	552.16	853.14	265.06	294.02	350.09	238.61	197.53	200.38	93.61	239.36	82.39	613.75	102.29	825.72	503.93	450.47	1104.16	570.82	553.72	439.58	429.2	471.26	448.11	297.53	427.15	63.64	64.42	86.05	204.28	145.22	258.53
orf19.5817	104.05	173.63	118.2	103.3	109.8	86.57	129.95	118.22	110.95	78.65	83.35	73.95	110.76	83.75	92.15	88.41	75.75	89.7	71.81	83.45	78.23	76.04	86.8	77.37	146.31	83.53	61.02	136.42	68.09	69.84	101.04	53.73
orf19.5816	5.67	6.56	5.44	30.02	23.18	16.59	23.48	19.61	17.14	24.84	22.04	18.86	32.58	23.9	44.49	31.89	32.83	42.24	34.99	36.63	45.76	43.74	50.8	40.62	104.41	42.8	35.1	71.86	33.66	19.97	31.76	20.97
orf19.5815	43.48	37.25	39.89	3.71	5.89	2.7	7.11	7.45	5.86	16.33	21.26	16.14	30.41	26.57	37.37	28.58	35.48	43.5	35.13	30.04	39.53	31.26	29.3	45.14	29.48	36.41	69.64	47.02	65.62	75.71	54.73	65.94
orf19.5814	49.74	79.06	58.95	30.6	37.97	31.6	41.28	31.25	35.69	34.74	21.05	31.75	22.61	30.88	18.73	21.99	23.47	22.49	19.19	30.08	36.49	29.93	29.66	31.16	35	31.16	19.58	34.66	21.03	32	49.09	45.89
orf19.5814.1	17.48	7.71	35.55	3.32	3.49	2.35	1.06	0.3	0.59	1.31	0.7	3.47	1.04	0.16	1.62	1.74	1.29	0.49	1.21	0.63	1.93	0.96	0.39	0	0.59	0.49	0.93	0.24	0.36	5.53	5.56	5.57
orf19.5813	200.91	127.51	136.74	66.18	33.61	105.56	37.73	28.65	50.53	60.81	52.89	37.12	90.69	41.89	101.1	59.11	80.12	100.41	74.98	98.71	63.45	37.65	50.81	63.53	25.92	74.43	108.56	64.41	149.58	195.92	106.84	201.92
orf19.5812	118.41	70.77	117.68	91.58	118.01	149.73	149.27	139.01	173.74	184.7	228.67	189.44	316.77	177.75	533.66	359.82	386.67	690.47	411.94	414.4	629.77	542.71	670.52	705.81	371.82	720.26	102.95	69.82	128.85	143.99	102.15	152
orf19.5811	5.48	4.04	7.4	9.55	8.19	17.41	9.44	6.69	11.18	40.59	26.14	32.42	25.02	26.38	48.04	47.99	42.74	98.74	83.41	82.24	295.14	290.8	361.88	600.07	235.36	495.3	33.34	21.46	58.9	12.31	12.16	22.55
orf19.5809	16.99	11.28	32.18	1.85	1.6	3.76	3	1.5	2.76	17.17	16.34	9.45	24.32	10.48	42.12	29.42	32.43	38.83	26.12	29.32	39.27	36.13	43.03	42.73	18.46	41.97	31.83	15.49	41.15	22.08	14.91	25.86
orf19.5808	20.38	15.25	34.28	50.17	44.69	77.88	37.31	28.69	46.97	65.85	46.65	59.26	36.63	49.85	41.21	38.13	48.19	29.86	29.27	36.05	48.34	39.99	46.99	44.43	23.18	48.19	56.97	25.82	64.66	51.34	32.35	53.85
orf19.5806	2944.21	1781.63	1426.98	7.09	6.56	6.63	21.83	11.02	15.62	61.24	55.81	57.13	91.98	113.45	216.73	175.2	257.05	359.45	354.18	361.55	294.71	260.31	278.13	577.27	201.41	489.2	2145.12	986.66	2526.61	2407.75	1362.31	2356.64
orf19.5805	38.72	23.8	72.84	46.14	30.51	33.83	6.45	6.7	6.98	96.05	83.33	64.57	29.87	30.74	54.57	41.99	58.28	30.28	33.15	34.62	46.33	37.04	47.76	58.41	24.04	53.61	601.97	284.99	711.24	360.09	192.16	325.75
orf19.5804	22.25	13.03	29.04	8.8	5.39	8.49	6.25	3.75	7.25	22.79	25.94	16.53	31.15	21.54	38.5	20.48	40.59	31.47	24.25	23.19	33.04	23.13	24.94	34.19	14.03	32.06	65.67	30.43	73.37	61.36	29.22	58.87
orf19.5802	32.19	19.67	29.28	60.11	71.83	99.84	57.21	68.95	68.28	61.52	40.04	60.27	32.44	53.5	23.21	38.36	36.48	22.26	31.99	37.44	44.1	44.58	40.65	36.11	22.95	42.19	6.27	5.13	8.22	17.19	18.85	20.11
orf19.5801	417.18	310.47	534.87	888.57	1567.7	665.29	1021.29	597.71	689.3	641.78	796.71	487.53	949.27	570.88	1288.93	880.81	909.41	1536.45	793.9	720.45	1215.25	1004.24	1073.26	993.9	1196.18	810.66	97.63	178.16	116.19	153	131.67	154.65
orf19.5799	46.15	26.79	54.61	14.04	7.5	25.4	10.67	8.63	14.62	26.78	26.86	24.05	23.74	27.2	65.12	25.15	53.46	58.86	39.11	49.83	49.84	30.52	44.24	47.61	16.42	53.11	33.39	14	56.49	56.03	25.65	60.04
orf19.5798	23.9	11.9	28.69	12.86	14.03	17.77	11.8	10.63	14.93	13.92	20.55	12.96	30.24	15.04	38.69	21.76	26.48	38.57	24.94	22.49	18.83	15.56	15.2	18.4	11.72	18.17	39.93	17.17	30.47	26.84	16.19	23.84
orf19.5797	187.94	104.56	194.43	10.61	15.55	11.2	12.46	16.41	10.57	40.9	34.37	35.3	33	24.74	56.71	57.19	56.99	45.61	53.68	56.34	60.95	60.65	63.85	53.58	40.57	40.37	61.91	77.31	96.48	160.62	130.85	149.51
orf19.5796	41.96	35.87	44.23	9.88	14.58	10.02	16.87	16.57	9.87	20.22	20.92	19.77	25.35	23.59	28.41	21.61	25.29	22.05	21.95	18.49	28.48	23	22.97	23.87	35.74	32.15	65.73	110.46	68.43	66.15	56.68	55.71
orf19.5793	375.26	362.06	317.85	393.82	269.32	248.37	302.23	254.91	227.91	235.17	215.76	232.7	286.01	246.67	289.07	245.38	257.53	277.39	269.25	235.91	272.56	244.93	260.52	284.38	456.74	230.68	510.12	820.87	402.44	286.39	363.89	267.64
orf19.5792	9.65	10.18	8.25	36.75	52.31	38.87	52.26	60.66	36.76	27.54	18.46	23.08	15.42	31.2	13.62	17.33	20.58	9.82	16.4	14.86	23.85	24.07	20.66	23.6	29.01	17.35	11.58	21.98	13.38	14.28	13.14	11.37
orf19.5791	180.91	118.98	289.39	592.53	380.62	854.88	428.19	328.11	565.73	1006.2	752.72	835.02	629.5	734.38	420.19	384.58	584.37	217.75	344.38	447.53	192.21	179.47	210.73	187.94	65.18	207.56	304.84	177.37	566.27	551.89	236.71	514.34
orf19.5789	90.79	60.09	111.87	76	116.99	107.05	142.52	168.07	116.86	74	71.56	97.67	138.5	190.73	65.24	115.79	84.02	120.97	142.67	175.76	128.99	143.13	161.26	122.42	216.23	136.93	41.38	107.07	53.35	87.25	114.87	85.73
orf19.5788	876.06	535.85	1107.07	786.18	581.29	1219.62	831.31	666.45	1229.53	2725.25	2023.33	2053.98	1817.47	2248.39	2499.53	1365.82	3218.36	2063.31	1845.25	2072.1	1917.06	1434.44	1735.51	1800.32	609.79	1637.17	564.23	305.37	803.95	1547.41	707.74	1543.03
orf19.5785	11.64	19.72	14.32	282.74	110.93	231.59	9.37	32.8	18.31	115.41	85.95	85.68	14.89	38.08	47.59	38.85	56.18	18.98	20.09	26.73	47.15	28.46	36.36	46.19	58.67	36.8	272.48	372.35	230.09	56.3	91.54	84.84
orf19.5784	4.71	2.95	9.52	1.39	1	1.8	0.62	0.44	1.11	1.45	1.59	1.55	1.48	1.46	2.44	2	3.36	4.13	2.19	2.49	3.52	3.05	2.57	2.57	1.78	3.49	3.3	2.39	4.24	5.69	5.19	8.55
orf19.5783	118.92	125.07	91.61	277.75	259.71	216.03	225.44	241	201.08	151.27	147.97	173.97	124.31	168.56	118.62	140.46	134.72	114.31	133.55	134.25	130.53	142.91	140.94	118.32	200.14	104.31	58.65	138.03	69.74	79.59	102.15	61.12
orf19.5782	199.4	98.18	182.18	23.61	28.29	40.96	24.68	25.7	36.01	28.29	32.84	26.08	51.46	31.73	66.61	43.19	51.58	70.61	51.36	47.37	40.21	29.83	35.62	49.87	23.48	53.11	182.65	87.9	179.4	223.51	131.13	206.2
orf19.5780	11.41	7.88	8.13	7.59	3.83	6.38	7.25	4.34	7.17	7.04	5.31	6.67	7.1	5.65	12.42	6.27	10.46	11.87	7.81	9.47	16.67	12.41	13.05	16.1	7.07	15.83	17.04	11.33	24.91	22.06	13.46	23.03
orf19.5779	60.92	53.91	88.6	256.08	781.45	350.71	257.87	205.16	293.91	202.22	157.54	156.49	142.23	260.68	178.55	147.71	254.04	106.87	97.02	98.27	259.71	203.03	212.13	199.3	114.45	202.51	7.73	5.3	9.17	5.99	5.32	8.85
orf19.5777	6.3	10.39	3.85	57.64	56.91	53.05	40.07	31.85	34.36	13.37	24.92	11.45	31.26	14.72	29.22	22.26	19.68	22.21	18.94	18.31	25.79	19.61	22.62	21.57	34.48	24.34	17.26	28.02	22.95	8.39	12.32	11.03
orf19.5776	55.76	44.73	48.35	28.37	33.46	64.53	26.92	27.17	38.08	78.27	66.21	49.64	57.94	68.76	94.22	36.76	110.28	78.34	57.79	41.61	94.16	46.17	44.76	68.85	24.25	73.39	154.73	64.4	142.32	136.03	60.09	123.47
orf19.910	13.17	9.54	13.82	26.39	34.04	52.34	34.23	33.36	40.34	33.88	28.14	37.19	21.44	41.19	20.36	25.23	22.94	20.01	24.4	22.65	24.94	23.55	28.17	25.92	18.67	34.89	21.01	13.7	21.78	23.47	19.64	21.1
orf19.909.1	67.49	107.31	87.82	42.86	52.55	28.69	46.08	41.09	47.74	41.08	79.76	60.84	72.83	65.83	45.95	52.94	37.7	36.8	47.84	57.31	64.68	60.27	57.27	42.18	88	60.77	174.76	198.9	206.48	127.18	207.1	154.68
orf19.909	732.96	514.4	768.42	280.88	241.15	370.3	56.83	131.36	82.05	380.01	347.72	422.08	101.42	259.4	59.15	87.84	116	58.39	64.37	62.94	109.75	90.97	87.32	150.28	77.86	107.67	824.06	617.51	814.9	441.56	372.05	431.98
orf19.908	29.68	23.3	22.61	181.51	223.23	166.76	223.05	225.09	160.72	118.42	98.48	101.66	94	118.48	107	114.99	144.37	78.71	94.77	102.06	159.22	147.03	145.37	152.17	195.29	121.28	34.79	66.02	47.45	37.54	39.93	43.98
orf19.906	47.06	41.8	46.01	48.47	35.36	55.95	43.25	36.7	47.48	47.42	39.15	33.95	40.02	45.04	56.9	37.94	67.58	43.62	45.84	43.72	60.15	41.63	43.09	57.64	36.62	47.62	63.97	50.53	68.91	74.47	51.02	73.86
orf19.905	71.74	57.96	96.71	43.65	55.27	39.86	65.39	60.77	40.01	46.77	40.56	34.69	58.17	39.62	61.66	52.4	48.49	76.89	54.31	49.64	83.11	71.03	79.36	115.78	150.16	81.84	95.62	185.13	103.71	81.53	86.39	85.11
orf19.904	138.64	226	99.64	33.41	20.43	30.99	49.48	35.83	40.44	54.33	102	44.15	113.83	45.44	171.31	186.2	124.73	190.8	235.75	127.92	136.2	229.81	155.81	125	281.3	128.49	221.39	269.5	117.89	73.03	165.94	77.31
orf19.903	1784.64	914.66	1090.55	359.26	339.36	382.28	575.78	414.86	370.25	2016.77	2890.77	1477.79	3777.81	1217.36	8757.34	7283.62	6170.65	11971.1	8033.24	7780	10379.5	10629.7	11782.1	12353.5	6914.92	11312.1	2873.75	1508.45	2590.23	2341.57	1745.36	2405.24
orf19.900	135.61	87.2	144.19	47.7	39.29	71.68	58.44	50.78	68.01	149.1	124.57	127.42	123.37	141.81	152.48	106	171.16	143.12	126.38	137.64	150.38	119.36	143.62	149.23	69.52	149.02	194.81	98.01	240.72	229.62	133.07	235.5
orf19.899	51.68	41.53	78.75	0.77	0.51	0.62	1.85	0.74	1.37	3.48	6.54	2.28	16.95	4.68	13.47	10.21	8.21	14.97	9.12	9.14	13.63	13.8	12.32	12.66	10.5	14.39	47.99	57.03	59.26	55.3	59.55	64.58
orf19.898	87.56	55.46	105.33	83.09	112.23	75.53	97.62	101.27	78.73	125.9	111.71	97.21	114.85	105.37	113.17	118.47	108.48	112.78	101.25	100.9	123.18	128.82	130.17	139.19	92.04	126.1	99.18	95.52	99.13	77.05	59.25	66.34
orf19.897	65.76	137.72	58.11	28.62	27.25	28.57	32.34	33.1	27.04	24.06	22.49	18.99	48.45	42.33	34.69	26.42	30.48	35.29	20.77	32.05	24.51	18.97	23.67	28	42.99	36.43	25.86	52.63	34.53	50.78	93.91	55.93
orf19.896	15.59	11.89	11.47	3.15	2.95	7.16	4.71	4.26	7.26	5.62	5.44	3.86	5.41	5.81	10.75	5.35	9.49	6.01	6.11	4.93	6.72	5.14	4.81	5.38	2.08	4.64	11.76	5.5	11.36	20.81	12.44	22.91
orf19.895	91.49	68.49	108.76	93.64	144.06	129.01	101.19	125	153.72	110.28	95.32	91.77	110.67	126.28	121.8	105.82	118.14	106.17	101.24	133.98	108.14	105.15	115.45	125.55	64.17	123.93	116.36	66.45	138.25	117.33	75.15	111.71
orf19.894	32.95	23.15	33.59	14.15	23.34	16.03	27.36	27.17	25.46	23.51	29.9	21.49	40.98	29.07	45.39	32.02	35.35	42.97	31.83	32.43	35.39	32.7	30.25	35.5	22.53	34.35	39.28	29.24	41.72	43.03	28.82	35.33
orf19.893	0.24	0.59	0.24	0.33	0.49	0.4	1.23	0.56	1.37	0.13	0.03	0	0	0.12	0.31	0.06	0.29	0	0.03	0.1	0.2	0.15	0.06	0.15	0.06	0.28	0.91	0.63	1.8	1.17	0.47	1.13
orf19.891	49.6	32.29	51.13	44.59	34.3	73.09	53.47	38.63	90.87	71.2	53.72	68.46	55.23	88.52	94.72	62.81	116.24	105.59	96.25	102.31	127.6	93.36	106	130.07	46.77	109.68	126.14	56.33	159.52	183.23	100.13	191.65
orf19.889	39.52	31.19	52.24	5.46	4.59	4.79	4.71	6.57	4.78	9.06	10.9	7.48	11.33	11.71	20.48	19.21	18.32	11.26	12.78	9.1	8.55	10.32	8.48	4.08	4.94	4.49	5.9	13.64	6.65	7.74	15.1	16.84
orf19.886	63.96	44.78	60.12	26.86	16.64	43.76	26.87	20.08	35.71	84.16	75.78	51.34	90.72	68.97	142.46	57.62	144.14	128.45	89.3	106.8	95.17	60.26	71.72	100.07	27.62	90.12	121.89	53.29	169.56	150.33	59.67	150.62
orf19.882	171.55	166.9	226.29	60.74	26.11	61.71	24.99	16.67	24.92	100.25	56.53	44.63	52.82	41.97	103.07	55.38	100.28	69.68	53.37	56.92	82.4	58.55	68.07	93.65	36.85	74.73	955.97	379.59	1068.9	643.91	318.52	662.24
orf19.881	62.49	31.97	62.3	28.54	36.2	35.49	26.94	33.74	28.95	21.44	29.45	19.39	34.46	20.08	38.23	27.95	30.83	36.91	27.44	26.33	32.29	27.94	23.73	29.85	27.33	27.41	49.2	55.02	47.35	47.88	40.45	43.87
orf19.880	43.27	24.55	46.24	39.53	31.83	55.86	34.45	29.61	48.15	65.06	69.19	56.68	53.76	64.54	67.68	51.44	80	52.37	47.61	47.66	62.88	49.18	53.41	57.86	28.03	57.22	51.6	28.14	57.94	59.54	32.32	50.42
orf19.879	18.59	11.2	18.78	18.55	26.29	22.65	15.3	22.58	22.95	21.83	21.39	18.82	17.59	23.92	17.68	15.4	23.08	13.84	15.85	14.86	19.03	14.77	16.81	16.69	9.15	15.2	18.05	9.87	19.05	21.56	13.92	17.87
orf19.878	100.37	131.99	90.32	64.87	61.1	63.75	63.56	71.89	55.42	32.7	34.59	31.43	54.04	43.4	34.47	36.11	33.1	35.99	30.98	32.28	29.74	31.58	42.06	31.53	63.44	39.39	40.06	76.05	37.95	44.21	68.26	37.71
orf19.876	45.95	32.9	78.98	36.82	24.33	63.04	55.22	24.85	74.89	33.67	25.71	28.84	47.61	32.5	54.78	44.71	46.71	55.35	41.36	54.17	54.78	54.82	70.67	67.35	30.15	76.98	49.02	24.54	72.09	53.43	34.28	68.89
orf19.875	38.65	41.14	50.29	100.19	120.11	85.3	104.01	131.4	84.79	68.77	76.86	70.68	77.38	82.85	48.74	62.04	57.23	43.3	49.32	49.18	52.62	64.42	53.18	51.38	76.84	43.37	67.13	108.47	57.14	52.67	72.22	59.69
orf19.874	80.79	57.13	86.56	51.57	41.59	74.41	41.35	29.66	57.52	66.09	67.63	57.55	89.47	62.23	99.34	67.11	76.15	82.21	66.63	80.59	74.92	69.3	67.56	75.63	33.66	87.15	141.99	80.01	157	124.03	70.21	113.17
orf19.873.1	1921.07	916.09	2184.98	629.67	823.41	610.54	728.91	689.3	769.09	696.07	788.61	790.95	711.37	715.06	546.82	612.02	643.68	541.35	586.68	587.68	664.57	585.07	617.51	624.95	558.92	638.18	1329.21	1436.23	1521.66	2117.2	1511.83	1888.53
orf19.873	2.42	2.1	2.1	0.61	1.08	1.2	1.65	1.52	4.09	1.69	2.29	1.13	0.76	2.53	0.93	2.45	2.3	0.71	1.62	3.01	2.01	1.41	0.57	1.75	1.3	1.07	2.86	3.28	7.84	2.11	3.54	2.14
orf19.872	13.16	8.95	13.06	11.89	8.51	18.33	13.44	7.89	16.41	18.22	18.13	12.79	24.35	18.99	18.11	13.73	18.8	15.08	16.27	22.31	16.64	13.72	16.66	17.57	7.69	21.88	31.35	13.91	44.97	32.84	16.81	28.43
orf19.871	72.4	43.16	68.59	44.44	44.95	70.03	32.3	28.91	46	62.53	53.38	48.44	30.01	50.38	29.55	25.31	42	19.23	23.74	24.1	33.53	24.28	27.89	27.48	11.91	25.4	106.52	45.7	101.99	79.54	45.56	74.05
orf19.868	311.3	214.07	450.86	36.93	42.93	64.45	121.81	74.86	79.07	36.37	62.69	32.87	131.27	106.72	138.43	141.96	203.73	137.65	174	194.27	131.4	99.27	117.09	169.34	64.3	155.6	331.67	201.29	374.17	358.23	211.38	347.56
orf19.867	70	55.26	64.68	27.5	34.26	32.79	50.94	42.53	46.8	32.42	36.6	32.51	47.06	46.42	43.99	46.6	47.03	55.71	46.92	47	59.87	47.81	53.65	64.69	48.36	53.77	57.51	55.76	64.56	59.56	56.16	56.1
orf19.866	26.54	17.34	31.61	18.63	25.81	42.19	33.21	24.86	50.5	27.23	22.6	38.21	24.12	47.83	29.36	21.11	30.65	32.51	21.26	29.75	23.52	21.49	31.33	21.9	10.32	28.11	28.36	15.95	33.6	32.07	17.44	31.32
orf19.864	45.07	24.66	39.14	26.12	34.51	45.59	21.82	24.53	32.36	42.58	41.38	35.02	37.73	42.47	46.59	34.11	58.64	33.71	37.86	36.07	50.34	33.09	40.49	39.54	20.88	47.27	76.71	33.12	67.88	70.09	42.28	64.23
orf19.863	73.36	65.91	184.25	224.08	341.4	290.72	211.68	317.42	169.58	249.81	215.57	223.29	197.49	211.06	107.32	136.78	138.58	68.41	87.72	93.55	127.02	130.63	132.69	131.9	93.27	143.4	100.77	99.03	131.64	201.28	147.05	176.39
orf19.862	63.41	42.22	70.34	18.34	25.83	26.83	21.6	28.54	23.07	12.63	3.49	7.73	6.09	13.79	2.01	4.81	7.27	4.78	6.64	2.93	5.39	10.12	5.58	5.66	6.78	7.51	13.53	11.96	9.52	28.82	22.58	20.09
orf19.861	22.17	12.05	28.98	12.18	13.51	11.25	26.96	22.13	20.52	25.41	28.7	18.21	56.93	26.8	40.47	39.56	33.6	52.58	52.23	54.69	41.91	33.33	41.84	52.2	23.33	51.1	54.36	32.03	64.38	39.07	29.5	50.38
orf19.860	17.32	14.51	23.73	8.36	11.88	7.54	10.23	9.58	9.6	9.61	13.03	8.4	12.85	10.56	15.01	10.87	12.53	12.68	11.44	11.43	11.94	11.21	12.9	15.77	9	11.7	32.73	23.58	39.42	33.02	19.93	32.61
orf19.857	9.27	6.45	11.66	3.63	3.39	2.68	4.42	3.07	3.86	4.86	3.93	3.62	5.07	4.19	3.73	3.72	5.11	3.87	3.2	4.33	5	5.1	4.13	4.62	5.81	5.72	10.42	11.3	9.61	9.29	6.93	7.13
orf19.856	58.1	52.5	59.41	22.52	19.48	18.99	28.18	19.93	19.54	18.57	25.09	15.52	25.14	20.8	26.54	23.88	24.01	21.08	25.89	16.85	27.5	22.45	22.81	26.94	42.49	23.03	79.24	131.21	64.96	55.95	56.12	46.01
orf19.855	0.09	0.16	0.47	0.73	0.39	0.13	0.09	0	0.21	0.4	0.18	0.41	0.5	0.22	1.4	0.38	1.37	0.77	0.64	0.83	0.62	1.02	0.82	0.17	0.48	0.74	1.05	0.41	1	0.93	0.72	1.03
orf19.854	22.86	14	29.75	13.02	15.93	19.31	9.76	9.31	8.97	13.77	10.55	12.24	9.08	13.6	9.24	10.99	12.96	10.23	9.83	12.34	19.79	16.68	17.62	19.56	8.86	19.09	12.53	9.99	17.73	26.79	16.02	25.17
orf19.853	11.7	7.09	12.06	2.81	3.37	3.68	3.8	2.44	2.88	2.19	3.28	1.86	3.05	2.35	4.19	3.58	3.44	2.76	2.14	2.48	6.12	3.73	4.63	3.86	5.22	4.85	11.15	12.45	12.01	9.99	9.41	14.17
orf19.852	24.68	15.35	23.32	9.41	10.22	12.01	13.93	8.16	12.64	10.07	14.04	11.15	12.74	14.4	14.62	10.14	18.17	12.37	10.22	10.14	15.23	10	9.37	11.37	9.47	11.32	31.87	22.11	26.97	31.99	21.5	22.96
orf19.851	10.87	6.26	13.34	34.79	35.52	33.66	5.16	7.28	5.58	23.7	26.13	19.29	4.79	7.45	21.58	18.2	27.91	4.18	6.24	6.52	25.32	19.05	18.29	7.12	6.88	7.28	52.74	57.09	47.19	29.54	25.09	28.04
orf19.850	11.3	5.74	17.31	14.51	22.23	18.23	16.97	17.41	18.55	30.97	24.77	30.08	20.46	26.99	22.4	20.74	22.88	13.06	14.75	18.29	23.19	17.37	24.47	15.98	9.35	16.79	14.88	8.94	17.14	16.3	10.18	16.25
orf19.849	0.74	0.82	1.3	0.39	0.55	0.24	0.88	0.58	0.9	0.44	0.45	0.48	0.2	0.15	0.11	0.11	0.11	0.08	0.02	0.02	0.07	0.05	0.08	0.07	0.06	0.12	0.23	0.54	0.22	0	0.21	0.05
orf19.848	0.21	0	0	0	0	0	0.11	0	0	0	0	0	0	0	0	0.11	0	0	0	0	0	0	0	0	0	0	0	0	0	0	0	0
orf19.847	118.06	146.49	97.09	651.66	468.5	486.83	274.61	315.66	323.7	180.38	180.73	151.68	134.45	134.69	115.07	146.5	125.13	102.61	148.8	121.92	141.06	150.71	132.15	116.3	180.29	99.89	169.67	245.2	140.25	106.91	172.28	134.14
orf19.846	83.94	55.4	73.57	11.29	12.47	15.04	19.97	17.02	27.65	25.48	32.74	25.62	59.44	30.92	50.48	32.84	40.59	77.74	50.99	41.54	39.87	33.18	34.42	49.53	24.52	42.99	97.38	47.8	99.05	95.15	63.69	93.32
orf19.844	78.36	44.46	77.2	33.91	39.09	39.76	30.73	29.26	32.02	39.79	40.98	34.69	33.97	36.34	47.22	41.84	51.06	37	37.26	32.9	97.96	81.02	80.15	93.16	54.01	76.59	184.46	104.05	134.81	92.32	69.99	79.15
orf19.843	38.6	24.1	43.12	24.2	19.15	39.17	21.77	14.51	31.78	28.91	26.05	24.25	28.78	28.83	34.55	21.96	40.99	29.46	23.76	27.04	39.92	28.21	30.66	34.23	13.15	42.57	46.28	23.33	58.16	53.06	29.59	51.2
orf19.842	2602.91	4178.76	1947.85	37.8	20.09	32.15	70.84	44.29	53.84	36.22	59.47	31.57	89.62	63.92	189.06	273.96	146.4	314.39	439.27	280.72	502.48	682.78	470.47	506.67	874.5	485.98	2147.14	2588.39	1692.42	1366.63	2487.89	1480.28
orf19.841	163.88	131.38	125.78	49.37	58.47	56.04	86.99	73.45	70.6	51.71	53.21	49.23	61.12	59.48	78.02	63.13	81.25	69.37	56.35	54.08	94.87	72.62	76.15	86.54	124.98	93.77	93.86	201.17	84.85	112.79	127.01	96.82
orf19.840	1426.3	1731.51	1426.68	4812.76	7114.48	4505.65	6270.65	7176.86	5161.98	6336.41	5908.92	6997.53	6104.23	6502.14	5210.66	4992.83	4907.93	5142.53	4008.27	5990.46	4426.07	4120.83	5114.2	4509.73	5417.16	4322.84	454.92	973.32	629.51	1304.97	1465.05	1320.19
orf19.838.1	1004.88	583.12	1168.22	3080.4	3311.61	4473.86	3406.76	2605.71	4309.47	5112.51	4301.46	5142.42	4142.55	4476.65	3982.03	3790.38	4244.36	3626.19	3481.41	4214.94	3230.34	2984.44	3436.83	3181.38	1565.91	3490.78	417.69	385.38	613.2	1404.22	984.77	1335.03
orf19.839	65.68	53.73	37.59	93.12	112.2	91.96	91.87	114.21	77.99	83.86	99.38	104.77	81.04	107.67	69.02	69.64	83.79	64.35	66.65	57.65	68.57	69.71	58.88	54.72	110.81	58.92	39.87	94.42	37.01	49.88	68.8	39.4
orf19.837.1	62.98	129.98	82.76	8.92	13.81	9.73	26.29	18.14	19.83	17.56	22.07	12.04	34.09	16.11	30.43	22.78	24.69	33.8	23.88	29.73	34.76	18.95	34.76	28.63	47.35	42.08	99.55	141.99	95.72	63.13	82.7	81.25
orf19.837	53.66	40.6	28.5	161.45	125.57	109.64	261.06	190.32	266.37	81.09	97.21	87.07	115.51	115.11	103.02	163.05	91.65	89.85	169.33	113.68	116.02	149.54	104.12	98.19	208.82	85.08	35.89	54.21	29.99	28.76	55.04	26.61
orf19.836.1	126.94	212.29	169.17	147.08	99.51	114.53	150.51	129.55	215.96	86.01	110.98	150.85	102.45	115.85	65.01	105.1	64.57	74.45	111.94	94.58	143.16	118.84	125.08	70.68	157.79	106.15	94.69	70.62	70.22	62.04	110.29	70.03
orf19.836	27.89	59.96	36.19	29.54	29.52	20.06	40.28	41.54	45.64	17.31	27.05	18.2	32.53	23.68	22.69	47.72	25.58	12.57	39.4	17.92	32.27	48.22	18.2	25.53	50.11	17.35	58	54.32	25.35	17.22	37.12	14.79
orf19.835	77.49	54.11	50.88	49.57	49.98	70.33	57.18	52.2	62.37	58.88	63.03	51.62	74.76	59.09	76.5	62.33	74.52	80.3	69.51	57.24	74.54	59.35	62.55	64.19	57.36	82.63	74.41	62.07	68.89	83.09	64.74	67.98
orf19.834	18.83	13.85	15.3	15.95	12.3	15.58	13.93	9.54	14.25	23.23	25.17	17.67	24.34	22.84	31.84	23.65	32.87	19.82	22.69	19.5	25.81	22.15	19.53	21.35	21.21	19.4	35.46	27.37	28.69	25.41	25.49	25.2
orf19.832	9.2	6.32	4.51	24.91	33.95	29	22.78	26.04	24.91	24.47	20.66	19.27	13.4	25.98	18.48	17.93	29.99	10.09	17.52	14.59	31.65	21.81	22.47	23.06	16.7	20.82	14.22	11.63	15	15.01	12.08	13
orf19.831	45.92	26.98	37.52	28.59	40.83	39.97	43.19	43.05	54.06	35.9	32.41	32.75	34.35	46.47	36.57	37.52	46.25	31.37	32.45	34.77	51.86	40.3	43.73	45.42	31.31	45.71	41.01	30.18	39.31	37.74	31.6	35.75
orf19.829	14.43	7.28	9.91	30.13	31.02	65.32	25.45	22.01	36.91	44.2	25.34	35.22	14.46	37.73	10.46	10.33	26.69	6.73	12.25	11.42	18.09	10.64	11.93	12.26	6.75	21.26	9.78	3.99	7.86	9.18	5.98	7.91
orf19.828	58.42	102.36	88.6	392.87	478.42	391.04	381.23	456	236.62	360.77	324.81	352.2	304.76	323.84	133.56	193.12	164.58	82.03	102.8	135.9	147.01	153.42	168.33	145.09	255.25	161.75	129.68	203.09	144.49	152.66	202.29	153.13
orf19.827.1	3178.19	4566.65	2932.69	10668.5	7792.74	7992.12	8757.11	8608.53	10379.8	6343.74	7173.39	8562.7	6661.43	7659.12	3833.59	7669.6	3953.48	4137.28	7927.62	5374.02	6444.86	6835.29	4843.62	4995.35	8375.06	3799.35	1168.82	1432.36	816.63	1759.22	3122.29	1389.78
orf19.827	31.56	17.27	37.71	17.35	12.1	24.45	18.17	9.3	19.66	35.8	36.68	28.58	53.7	34.07	28.57	26.07	23.6	21.69	20.66	26.99	25.39	19.67	22.36	28.32	13.33	30.57	57.38	33.54	77.8	66.73	41.05	49.99
orf19.826	58.14	66.61	40.59	59.6	57.07	41.32	65.71	66.33	41.2	56.9	53.86	51.76	47.32	56.93	40.92	49.15	60.99	35.7	44.35	42.36	63.01	56.33	55.49	51.52	126.21	52.44	51.34	131.19	45.71	54.22	90.28	48.53
orf19.825	70.67	54.68	59.35	129.64	149.4	148.83	130.39	137.09	143.43	153.25	132.98	150.86	105.32	163.58	101.02	127.55	127.92	88.44	103.78	117.39	129.32	121.53	144.82	118.73	77.13	105.15	34.2	38.1	40.17	67.26	53.18	60.97
orf19.823	0.2	0.52	0.44	0	0	0	0	0	0	0.06	0.07	0	0	0.12	0	0.05	0	0	0.32	0	0.06	0.1	0	0	0	0.13	1.61	2.04	0.91	1.04	0	0.52
orf19.822	10809.7	9679.64	5701.12	578.48	136.54	281.99	90.4	87.57	53.61	145.47	285.22	73.39	188.47	64.67	454.22	203.97	212.03	428.99	196.29	142.16	259.12	173.35	161.14	350.34	286.98	265.06	26894.3	29865.2	17653.7	12547.4	14025.8	11455.2
orf19.820	145.26	116.98	169.17	90	101.88	97.11	92.23	108.31	84.28	87.75	97.1	80.97	145.21	84.96	158.61	123.05	125.37	162.25	110.48	116.5	119.18	104.92	113.49	113.25	104.72	103.65	159.66	222.73	173.09	139.25	138.14	159.85
orf19.819	364.78	490.07	393.32	524.87	472.83	389.22	465.07	469.2	504.37	425.96	517.86	454.63	440.22	401.07	285.59	366.17	293.39	246.7	342.36	331.81	343.35	387.34	353.23	253.31	525.46	322.83	443.72	589.75	494.24	433.09	656.29	462.84
orf19.816	20.8	15.63	19.63	4.63	6.15	3.91	4.91	5.58	4.45	10.34	13.43	8.37	9.52	12.59	14.23	11.24	18.12	10.73	11.83	10.29	14.5	10.64	10.37	13.75	9.38	11.34	30.63	19.65	26.87	27.14	20.73	24.12
orf19.815	141.21	79.2	151.15	26.4	24.55	59.45	87.99	59.92	112.61	27.99	22.31	21.63	25.71	52.25	32.65	19.03	51.32	30.7	32.42	28.86	50.16	28.87	28.15	40.66	16.28	33.89	31.91	18.24	36.56	109.61	67.41	122.12
orf19.814	17.56	11.53	22.34	13.23	13.22	14.51	10.61	12.54	10.01	8.18	14.43	6.8	18.65	9.91	16.28	10.91	15.22	14.38	11.24	10.81	11.32	9.2	9.99	12.82	6.47	12.53	32.45	17.03	31.24	28.4	22.98	27.4
orf19.813	75.51	59.33	37.23	209.25	198.86	272.14	177.3	209.59	229.15	185.81	95.27	183.09	55.56	177.76	60.98	78.91	129.91	43.22	73.07	67.2	97.38	80.02	87.22	50.55	83.62	58.55	8.12	15.61	6.58	19.44	40.38	28.23
orf19.812	0.05	0.21	0.3	0.32	0.28	0.17	0.25	0.17	0.23	0.25	0.13	0.07	0.05	0.06	0.52	0.1	0.25	0.28	0.23	0.33	0.84	1.02	1.16	0.5	0.49	0.62	1.5	1.31	0.68	0.6	0.78	0.61
orf19.811	31.06	19.19	29.58	24	28.98	32.71	36.94	28.46	36.77	16.79	15.91	18.31	23.36	23.33	22.54	27.03	22.6	21.85	21.08	23.12	26.38	29.28	29.01	27.59	34.42	24.39	37.82	58.3	37.18	40.07	43.57	32.95
orf19.810	2.29	3.08	2.69	1.26	1.54	2.64	1.39	1.05	2.61	1.66	1.68	1.28	1.29	1.37	4.29	3.07	3.75	2.9	2.12	2.59	3.83	2.91	3.46	2.79	1.77	2.53	9.85	7.11	12.45	12.02	6.2	10.49
orf19.809	60.76	50.89	35.14	175.89	216.82	292.95	178.78	241.27	192.11	121.3	79.59	148.08	67.3	130.82	38.95	52.15	75.36	36.16	58.27	66	70.64	59.05	88.47	42.96	102.75	81.95	12.19	22.33	11.02	26.77	53.25	28.93
orf19.808	19.49	14.03	15.55	17.82	38.63	30.73	26.04	34.41	33.43	28.71	27.37	26.54	32.33	35.78	38.24	26.38	44.52	36.2	31.79	35.79	42.76	27.72	37.01	41.08	22.62	49.37	33.32	19.1	34.73	38.42	22.72	31.1
orf19.807	132.51	71.61	158.16	33.48	48.4	53.53	57.44	47.32	74.21	98.27	91.17	87.68	118.69	103.01	151.2	113.05	129.34	131.13	114.12	117.05	124.78	110.41	117.89	135.68	58.15	130.99	184.06	82.28	194.8	172.92	98.18	161.49
orf19.806	83.75	194.91	94.54	64.77	66.65	44.86	96.32	77.04	78.86	66.48	86.01	67.71	124.91	94.22	91.29	101.28	87.67	101.21	100.11	101.92	95.35	107.36	105.98	95.43	182.93	110.23	146.31	210.2	162.54	83.35	152.19	106.9
orf19.805	18.63	21.02	40.69	79.19	122.51	98.96	92.61	113.61	73.36	76.97	66.12	78.88	78.96	78.6	51.7	62.06	54.72	37.25	38.5	46.25	58.92	67.52	56.29	47.84	45.61	64.59	67.74	57.3	70.42	60.79	51	61.46
orf19.804.1	1876.7	2999.61	1972.98	632.82	546.92	315.21	602.72	537.98	772.74	464.71	822.82	600.96	576.6	610.59	347.75	731.68	429.48	422.31	685.21	652.46	429.75	561.69	467.02	325.98	661.45	383.62	1709	1604.94	1490.08	1387.63	2548.6	1360.19
orf19.804	12.41	8.42	15.63	23.12	17.49	21.74	20.43	13.02	26.25	36.62	23.68	29.93	22.52	31.25	15.49	15.38	22.02	16.36	14	21.99	16.83	13.37	18.76	18.13	8.82	17.07	13.41	11.64	18.02	18.5	15.47	19.42
orf19.802	13.84	8.63	21.12	4.72	4.86	5.2	12.38	10.85	23.94	21.08	12.25	13.87	20.5	20.89	20.73	20.33	23.69	35.72	33.07	33.77	46.31	38.49	46.85	84.65	38.03	74.02	210.68	81.01	217.38	144.78	106.98	173.14
orf19.801	8.45	5.51	6.37	15.32	22.6	34.8	20.3	19.23	35.3	43.83	26.46	38.29	21.79	42.73	19.93	21.22	34.86	16.18	20.64	26.53	33.39	24.5	31.34	28.16	10.56	34.96	5.88	2.66	7.03	11.42	8.61	12.03
orf19.799	0.78	0.3	0.64	0.16	0.32	0.59	0.36	0.46	0.28	0.51	0.47	0.3	0.7	0.81	0.87	1.72	1.63	0.84	1.08	0.88	1.15	1.62	0.83	0.55	1.17	1.03	3.11	2.48	2.05	0.55	0.71	1.22
orf19.798	366.63	450.3	289.46	335.11	250.32	233.43	354.36	325.79	262.94	226.32	244.45	225.97	226.82	231.63	227.7	315.57	226.34	229.9	299.95	226.39	279	356.43	251.93	263.09	616.01	280.48	320.88	706.36	258.15	225.44	401.21	204.24
orf19.797	19.86	14.52	27.62	61.28	67.69	59.42	36.24	59.6	48.03	138.18	110.87	87.27	127.25	67.14	281.76	190.97	187.3	186.35	123.77	133.76	138.89	114.3	127.42	190.48	91.69	142.61	36.88	22.42	37.95	29.58	21.66	36.14
orf19.796	40.9	25.13	46.39	36.96	37.18	49.6	35.6	37.4	47.42	55.37	88.22	53.35	105.3	66.96	96.18	67.6	75	109.25	73	70.82	56.4	39.68	53.27	57.65	32.56	57.01	35.63	23.02	37.93	48.81	31.23	47.65
orf19.795	47.14	37.62	28.39	28.63	24.67	21.37	23.61	22.9	19.1	22.61	33.33	21.06	38.64	28.68	32.74	24.87	21.94	38.13	25.8	22.2	26.3	23.45	20.46	25.01	29.68	17.51	30.37	42.5	25.94	35.85	39.91	28.46
orf19.794	30.35	20.16	23.96	29.93	34.77	35.72	20.87	28.48	24.86	26.62	35.52	24.32	36.08	28.72	29	26.95	32.37	25.26	26.47	25.65	27.11	21.12	21.53	28	17.76	21.73	44.41	32.1	43.47	36.95	31.26	35.76
orf19.793	87.29	134.15	74.69	108.08	68.99	70.73	87.76	84.2	92.27	53	69.25	57.12	65.34	61.74	59.14	111.05	65.53	58.71	116.4	51.91	63.99	123.71	57.36	52.93	127.95	43.65	101.98	118.91	51.73	49.2	106.96	46.62
orf19.792	18.91	18.06	17.98	0.05	0.16	0.18	0.67	0.19	0.28	0.44	0.53	0.8	1.87	1.01	3.28	2.31	3.05	6.96	5.7	4.48	6.64	4.47	4.8	10.12	5.12	11.88	25.18	18.38	27.67	25.3	18.49	23.91
orf19.791	308.57	214.27	326.27	43.3	47.16	32.57	64.97	64.09	39.13	61.52	102.7	48.32	157.95	84.5	144.53	115.58	133.69	159.98	130.15	133.22	122.98	101.76	92.86	137.77	138.89	119.29	402.49	333.01	336.27	292.43	246.72	286.82
orf19.1592	25.21	14.56	20.04	26.42	32.88	30.17	31.46	35.1	26.11	28.53	22.01	28.56	30.42	27.86	26.3	30.37	34.36	49.97	37.1	37.16	34.09	37.75	29.27	40.5	27.31	39.69	34.93	30.75	39.9	44.89	29.6	32.75
orf19.1591	182.52	99.76	278.33	119.01	120.09	110.84	189.03	132.47	170.32	255.25	210.55	217.74	226.82	255.81	332.02	318.11	377.15	379.08	357.19	325.08	336.65	308.53	312.51	366.94	192.19	294.43	176.54	116.75	201.98	238.63	162.22	254.44
orf19.1590	23.8	34.54	19.63	31.61	15.53	21.87	16.89	16.71	19.85	13.15	14.55	16.85	14.3	17.23	13.18	24.64	13.16	14.26	30.44	11.26	27.56	35.48	17.64	23	36.21	13.26	52.59	54.62	23.8	21.9	38.56	17.8
orf19.4521	97.19	131.9	63.02	70.89	45.2	55.71	79.53	68.2	62.02	49.91	37.36	43.09	30.31	46.65	32.47	33.15	60.37	27.87	51.35	30.25	62.8	48.24	40.79	55.02	113.5	66.52	57.39	87.55	41.3	58.18	91.99	59.01
orf19.4520	3.95	13.84	6.17	5.14	2.44	1.08	3.94	3.26	3.23	6.03	4.94	4.15	7.63	8.48	4.96	7.95	4.57	7.02	7.73	8.26	10.56	7.74	7.07	12.11	23.58	10.9	22.24	27.37	20.25	11.57	18.01	14.95
orf19.4519	20.69	20.87	10.08	92.96	110.07	118.1	85.59	115.52	78.6	64.72	57.38	74.34	53.57	80.89	41.54	38.71	58.47	38.28	39.44	41.9	51.46	50.48	53.95	42.46	74.67	52.88	23.97	42.13	24.72	38.28	45.62	35.61
orf19.4518	10.32	5.99	10.2	13.36	13.27	23.3	17.44	13.14	26	24.01	24.29	22.15	28.12	30.93	34.8	24.06	42.56	32.07	25.36	29.53	34.2	24.25	27.35	29.61	14.14	39.98	25.83	12.63	26.6	23.79	12.03	25.34
orf19.4517	267.51	351.01	175.91	718.99	383.05	383.29	394.56	363.12	367.23	248.8	268.29	256.25	175.09	265.8	189.5	328.83	242.81	151.06	365.08	170.22	269.22	380.13	205.76	215.08	462.02	138.27	67.8	149.21	51.14	86.66	205.63	77.52
orf19.4516	114.82	145.43	88.62	74.26	64.43	44.84	72.38	72.32	58.73	69.93	71.81	73.71	59.88	76.83	61.28	59.26	67.37	54.38	50.38	57.26	69.98	66.88	69.96	58.18	124.86	53.24	86.23	191.23	77.88	78.73	139.17	72.61
orf19.4515	13.04	6.65	11.2	11.05	6.25	4.31	8.31	5.48	4.48	5.37	5.74	5.27	3.69	3.5	4.48	5.26	4.32	3.19	2.78	3.31	6.86	6.25	4.5	4.14	8.99	2.64	10.1	14.77	9.29	7.59	11.12	6.12
orf19.4513	133.89	92.76	101.55	142.43	114.99	149.17	96.44	99.67	90.32	169.81	112.15	93.74	74.94	88.97	135.74	110.96	196.07	74.53	95.81	71.75	149.59	87.61	79.33	148.09	123.85	121.26	154.56	114.45	99.61	112.99	81.17	98.54
orf19.4511	17.21	13.19	22.14	4.46	7.23	6.14	7.56	6.76	8.59	12.42	9.72	8.85	14	12.75	16	12.04	17.95	16.17	13.54	13.38	17.73	14.71	17.06	17.91	7.36	14.66	28.99	13.71	35.95	36.52	21.79	40.71
orf19.4510	7.5	6.58	11.43	6.14	10.08	6.02	7.12	5.01	7.55	4.99	5.26	5.78	4.76	8.34	6.89	6.5	8.34	3.47	4.22	3.9	6.97	6.42	6.03	5.19	4.46	5.08	9.51	11.47	8.51	9.23	7.27	10.64
orf19.4509	0.83	0	0.73	0.34	0.6	0.15	0.22	0	0.36	0	0	0	0.11	0.39	0.59	0.11	0	0.8	0	0	0.66	0.4	0	0	0	0.67	0	0	2.05	0	0	0.22
orf19.4508	4.65	3.05	9.35	3.55	4.79	5.24	3.12	2.78	4.31	6.96	5.03	7.3	4.51	4.79	3.82	3.54	5.04	2.48	1.06	1.22	3.15	1.57	2.23	1.65	0.8	2.57	1.74	1.25	3.92	4.41	2.27	3.67
orf19.4507	8.44	6.99	8.86	7.79	7.72	8.26	6.37	3.36	8.74	8.4	9.28	9.04	6.06	6.19	6.31	7.43	7.17	4.4	4.48	4.24	7.61	6.16	4.93	5.47	4.7	4.71	2.65	3.19	3.86	6.53	5.58	7.64
orf19.4506	33.87	35.07	76	168.83	149.87	115.79	6.1	14.06	7.48	162.56	133.93	106.64	87.42	72.49	143.66	130.37	158.5	60.5	85.88	87.21	175.97	128.5	146.62	492.82	325.98	410.24	10.45	14.26	15.26	76.55	68.46	101.86
orf19.4505	0.32	1.37	1.1	0	0.06	0.06	0.12	0.46	0.09	0.05	0.05	0	0.24	0	0.22	0.54	0.34	0.53	0.25	0.2	0.1	0.15	0	0.96	0.24	0.3	5.2	4.46	3.66	1.87	1.56	1.73
orf19.4504	75.87	53.36	78.77	0.42	0.18	0.27	0.66	1.72	0.85	1.9	3.02	1.6	4.12	2.56	10.53	8.49	7.48	15.89	14.39	9.7	13.37	12.31	12.37	25.14	12.88	20.02	97.76	81.75	116.26	91.79	78.64	103.37
orf19.4503	279.3	222.08	344.4	240.66	345.52	400.53	269.92	308	244.52	289.27	237.49	282.43	278.03	283.95	262.61	281.05	255.63	294.59	218.05	266.24	305.45	254.19	303.64	285.35	292.71	433.26	194.77	307.05	222.42	284.77	235.42	296.52
orf19.4502	34.2	25.82	43.18	37.79	43.85	45.32	41.02	31.6	43.21	63.33	52.83	42.18	45.59	55.83	59.17	31.85	71.47	49.07	47.67	39.43	68.01	40.26	39.29	62.4	26.25	45.96	98.19	59.88	111.42	90.25	49.01	88.88
orf19.4499	65.55	87.07	39.54	214.23	143.45	220.16	126.44	155.41	127.68	74.74	70.65	100.8	59.32	97.75	31.76	52.92	48.96	40.91	72.56	38.18	78.72	102.39	70.79	74.38	149.79	68.29	57.68	89.23	36.4	71.38	127.06	61.04
orf19.4498	31.84	36.81	25.85	14.24	15.81	19.38	22.04	18.81	17.91	15.02	10.7	15.45	12.08	17.82	12.58	12.15	18.94	12.33	12.81	15.15	20.86	20.86	19.07	12.96	27.6	29.99	16.92	28.14	17.87	19.98	26.48	20.67
orf19.4497	44.41	63.27	31.01	41.25	23.36	27.76	32.58	29.71	34.15	12.54	22.5	20.71	26.15	25.8	23.56	36.37	25.53	23.44	49.79	25.04	35.7	50.67	29.42	25.14	67.88	29.32	50.25	86.55	31.54	26.7	54.79	23.63
orf19.4496	46.05	34.09	47.33	118.32	98.49	97.03	71.55	74.34	69.94	46.77	32.08	34.7	19.22	43.14	24.25	26.64	41.58	16.27	23.97	26.51	61.02	44.5	49.24	46.98	48.38	41.15	22.1	29.12	20.32	21.69	22.73	21.21
orf19.4495	440.53	245.71	447.75	364.68	391.57	401.3	316.08	274.38	340.12	397.41	361.68	355.66	308.75	393.3	174.48	187.74	251.18	107.32	162.25	163.06	165.99	140.99	133.78	137.92	78.57	127.05	556.65	358.34	629.78	619.15	366.68	497.12
orf19.4494	23.04	18.46	21.29	26.48	21.24	23.84	25.67	20.02	26.55	15.28	13.29	14.21	16.06	19.34	15.65	17.18	17.5	9.94	15.58	14.11	22.19	20.6	18.4	23.7	17.31	15.9	23.66	18.53	21.23	18.02	16.35	15.46
orf19.4492	81.04	53.36	58.74	206.85	229.86	457.98	223.23	230.18	296.37	201.41	125.7	233.62	106.36	197.15	77.92	112.99	141.08	61.22	107.71	121.47	151.31	126.78	156.64	85.23	81.45	169.01	8.55	13.57	14.68	51.41	49.67	51.49
orf19.4491	538.8	896.81	513.39	286.72	191.83	147.32	257.74	260.15	225.81	257.76	330.04	229.48	308.54	273.01	368.13	516.21	339.23	330.38	559.69	297.38	398.48	669.99	361.59	358.33	734.36	242.81	717.47	969.66	459.32	404.97	794.54	380.23
orf19.4490.2	615.72	427.25	870.48	475.24	477.88	359.9	461.37	321.86	596.38	494.32	597.34	554.29	586.42	545.63	370.25	357.55	394.93	348.76	322.02	607.51	337.75	315.67	369.22	284.81	193.82	261.41	641.74	412.07	1011.81	997.78	683.55	852.46
orf19.4490	721.53	429.56	863.25	2081.07	2198.65	1996.94	2143.69	1951.48	2936.43	3199.72	3131.72	3541.98	2598.6	3179.46	2550.93	2506.31	3047.8	2185.58	2318.15	2850.08	2331.8	2147.84	2342.5	2285.45	1393.56	2127.12	256.18	266.52	404.33	862.93	667.35	855.12
orf19.4488	186.95	129.51	81.32	141.64	108.12	204.7	115.5	111.62	100.83	81.63	92.76	73.24	95.16	103.66	96.89	79.16	104.28	83.26	94.05	65.27	123.36	93.95	80.87	108.17	126.43	122.82	232.4	230.53	151.13	153.88	162.58	144.16
orf19.144	25.24	20.55	17.76	36.24	36.11	40.55	23.91	28.08	28.57	35.05	27.68	31.26	20.13	37.25	24.51	23.6	32.33	15.94	22.96	20.35	36.59	28.13	25.55	28.71	26.72	24.02	40.9	27.42	35.06	34.92	34.99	30.16
orf19.145	125.44	185.17	84.55	239.59	130.85	266.14	150.03	139.11	180.73	110.3	92.25	120.69	89.62	122.13	61.41	190.7	79.81	58.32	168.96	62.08	166.95	200.66	90.68	124.47	195.42	103.6	155.33	197.24	71.12	72.07	133.48	52.82
orf19.147	159.66	95.48	150.3	32.56	22.52	34.12	22.56	18.73	20.59	37.73	38.08	24.19	48.76	33.07	62.25	34.85	50.94	55.07	41.48	38.69	40.4	26.36	27.28	43.82	19.84	34.23	226.58	112.8	204.85	170.03	102.51	154.03
orf19.149	0	0.27	0	0	0	0	0	0	0	0	0	0	0	0	0	0	0	0	0	0	0	0	0	0.14	0	0.2	0.22	0	0	0.14	0.45	0
orf19.150	71.35	109.6	59.79	172.03	162.79	152.48	111.94	118.63	114.76	87.06	104.43	93.46	60.58	78.21	57.28	67.3	56.2	68.74	54.28	56.53	66.62	79	57.75	52.72	107.34	71.67	58.06	130.41	63	89.65	104.63	61.59
orf19.151	11.96	8.55	6.6	10.34	9.94	16.06	9.59	8.99	11.73	22.93	17.31	17.59	16.25	20.74	24.4	17.05	27.46	16.23	16.04	16.98	19.32	17.55	18.08	17.2	11.41	17.09	13.19	8.63	16.8	18.09	15.56	17.88
orf19.154	64.61	61.98	18.46	66.09	58.81	67.36	41.69	54.26	59.78	42.83	24.39	49.86	18.06	49.22	17.15	36.57	22.45	20.15	39.21	24.17	45.1	52.06	41.62	33.22	59.75	28.68	18.31	25.43	12.21	36.34	53.14	28.18
orf19.155	55.84	46.94	46.18	62.89	61.52	68.55	60.04	54.81	65.2	80.91	64.26	69.77	65.26	82.99	67.67	54.92	106.36	56.74	60.25	61.52	84.24	52.16	59.86	63.34	54.83	60.19	57.34	43.84	52.75	59.03	39.54	56.83
orf19.156	40.53	39.73	43.54	33.35	49.15	24.78	40.71	24.9	34.31	22.02	29.48	18.44	30	28.48	40.16	28.65	32.27	42.61	25.73	22.5	42.32	37.25	34.5	37.28	42.95	34.45	47.53	53.61	43.72	36.35	36.43	35.77
orf19.194	96.84	128.59	56.58	128.6	71.37	102.4	71.52	73.19	93.62	49.95	50.18	53.39	43.97	66.82	31.97	68.71	37.41	30.25	75.98	29.97	64.94	79.98	44.01	52.81	98.28	38.95	115.03	127.61	52.14	62.82	119.17	47.99
orf19.193	24.21	34.13	33.22	14.4	7.41	8.68	9.72	6.09	10.61	4.35	5.32	4.74	9.03	9.1	4.5	10.86	5.88	6.44	11.34	4.39	10.47	9.58	5.79	8.56	9.35	4.19	21.35	16.76	11.07	14.4	17.84	8.03
orf19.192	40.08	31.34	83.43	16.53	19.23	12.74	16.02	18.62	16.45	9.91	8.94	8	7.86	11	8.95	9.64	10.47	8.06	7.5	8.28	12.89	8.67	9.77	11.4	15.85	9.63	23.1	25.13	17.44	20.67	25.42	16.19
orf19.191	65.67	34.96	65	21.99	20.79	26.83	23.86	19.82	23.38	39.17	49.07	34.17	52.19	52.97	43.94	31.37	44.56	40.34	35.13	35.1	36.19	28.55	27.39	34.5	20.8	32.78	70.88	40.99	72.43	81.47	52.15	76.46
orf19.190	20.17	13.84	19.49	13.94	12.23	42.37	12.82	14.06	22.79	27.1	19.73	21.5	18.15	21.6	17.59	17.96	28.85	16.85	16.21	16.95	31.38	17.11	16.18	19.47	10.15	44.96	26.89	16.04	24.21	26.75	14.11	28.8
orf19.188	46.15	33.49	40.12	37.47	41.74	106.07	41.81	38.68	53.46	57.77	44.46	42.56	44.57	50.39	51.61	42.04	60.77	37.08	40.41	37.45	64.37	37.69	44.96	47.93	31.68	95.18	61.41	32.39	59.93	64.23	37.54	59.23
orf19.185	65.86	54.13	95.62	149.47	125.86	206.87	122.84	117.43	124.89	168.08	142.59	161.49	142.98	154.29	78.16	91.05	116.93	50.56	66.34	81.15	99.67	85.81	87.86	90.51	63.39	84.92	100.35	71.04	121.06	171.26	119.34	158.78
orf19.184	21.07	13.22	20.17	14.41	25.25	19.94	20.7	25.62	24.71	25.63	23.31	22.58	24.52	27.18	24.83	24.96	29.24	21.3	19.73	20.28	32.02	23.42	25.37	28.69	15.96	20.07	25.34	17.29	24.31	29.63	19.69	20.39
orf19.183	15.5	7.74	16.55	157.25	188.63	145.14	145.86	204.38	181.38	150.86	87.2	139.88	52.53	111.51	10.04	20.02	19.24	5.47	11.41	9.42	7.31	10.56	8.24	13.25	9.92	8.69	8.22	7.98	6.82	5.6	4.39	4.71
orf19.182	85.5	116.11	72.53	198.04	164.62	201.67	136.64	172.6	101.47	104.13	100.49	112.27	74.61	97.74	43.07	71.78	69	35.94	66.58	49.65	76.42	77.29	69.34	57.48	147.4	81.77	66.87	156.66	52.3	86.7	163.02	76.7
orf19.4128	17.79	27.15	18.58	71.04	34.2	64.48	24.13	22.7	29.84	14.7	15.69	13.3	10.14	14.11	9.31	13.8	7.47	6.69	14.18	6.91	20.25	28.59	14.89	18.35	36.1	13.85	24.26	41.71	14.92	14.2	41.82	18.78
orf19.4127	333.09	176.86	381.88	89.55	76.32	99.61	48.99	42.16	41.38	148.36	156.66	109.17	147.89	104.48	170.54	138.92	147.69	159.17	120.94	112.59	169.47	131.83	142.76	184.31	94.69	193.16	436.75	238.24	441.32	354.1	218.03	305.97
orf19.4125	67.43	94.71	57.72	152.3	112.65	147.09	69.37	72.22	112.18	53.97	35.56	84.73	17.83	80.41	11.42	52.36	24	7.93	42.8	19.43	70.47	110.07	53.62	40.43	83.71	35.66	29.64	38.93	15.18	25.81	67.24	20.91
orf19.4123	37.18	25.68	38.35	25.43	25.62	61.23	31.03	23.16	47.5	61.19	50.97	45.95	51.07	53.84	72.89	39.26	95.34	54.09	51.15	51.78	69.9	41.45	45.94	56.64	19.12	79.6	65.33	25	66.97	76.25	32.66	66.88
orf19.3521	20.36	11.27	15.47	9.65	8.66	16.36	12.43	9.66	13.07	34.17	38.34	29.57	44.94	34.56	72.58	43.89	62.43	68.46	42.89	54.69	52.4	44.29	50.51	53.05	23.14	46.87	25.13	11.63	32.71	28.73	17.61	24.66
orf19.3522	0	0	0.19	0.36	0.16	0.16	0.68	0	0.13	0.14	0.15	0	0	0	0	0.46	0	0.42	1.04	0	0	0	0.84	0	0	0	0.32	0	0.15	0	0.16	0.23
orf19.3523	24.45	11.57	17.71	27.86	44.28	49.71	35.24	36.52	42.14	34.9	33.88	27.51	39.67	35.18	54.42	38.97	51.89	60.14	41.01	43.85	50.14	37.32	43.23	44.4	23.71	47.21	26.5	16.61	25.99	31.81	20.56	26.47
orf19.3526	241.73	197.91	133.66	114.98	148.21	102.74	48.81	63.3	46.65	14.36	6.37	8.47	5.74	7.06	8.79	9.74	14.08	5.51	6.66	7.69	27.83	24.17	23.4	41.11	21.23	25.05	187.1	239.29	196.85	199.91	154.04	211.63
orf19.3527	2159.17	1398.64	2021.81	1171.78	1357.25	955.74	1075.62	1134.95	766.65	1005.95	1000.22	903.77	977.83	918.88	673.36	769.58	707.72	544.53	659.86	588.9	535.6	615.58	547.01	516.55	561.16	460.89	1483.39	2318.84	1664.57	1965.45	1705.78	1683.76
orf19.3528	105.25	213.73	125.41	181.61	135.56	109.99	135.25	129.5	137.04	90.83	89.12	98.57	95.54	122.97	82.41	92.25	82.16	77.35	97.4	98.82	95.72	117.24	125.44	74.58	168.18	75.6	113.4	188.81	124.41	103.23	188.37	110.18
orf19.3529	14.6	16.25	13.74	3.47	3.89	2.95	9.77	7.35	9.14	0.8	2.25	0.89	5.89	10.25	3.82	3.85	4.95	6.3	5.44	5.4	5.94	5.49	4.02	8.16	9.76	5.66	2.44	2.4	2.92	5.05	6.86	6.42
orf19.3530	166.48	233.95	52.93	233.22	146.95	129.23	155.44	167.79	157.67	84.77	79.98	92.16	47.65	91.4	45.62	90.06	69.88	35.46	83.07	52.94	79.69	128.87	75.6	59.3	177.11	54.81	73.09	122.07	43.65	59.09	163.35	50.86
orf19.3531	43.07	68.78	32.78	73.97	38.87	54.4	45.8	37.96	48.78	31.06	27.74	29.47	29.33	31.8	19.54	48.43	23.21	16.85	44.19	21.01	38.52	50.38	30.9	35.35	63.14	26.85	64.98	80.6	34.79	28.76	49.01	20.24
orf19.3532	199.42	450.2	297.74	650.03	426.99	503.96	413.45	467.38	413.74	289.58	364.02	318.88	314.96	297.34	188.01	404.45	198.16	133.26	293.14	175.23	234.78	433.03	217.13	203.76	486.42	190.27	305.02	540.56	173.19	230.34	508.77	217.8
orf19.3533	124.27	254.31	140.8	206.74	168.86	229.06	173.08	142.26	172.44	100.57	111.79	121.23	106.12	105.73	86.19	122.25	88.3	75.45	108.65	83.92	98.63	118.56	96.56	68.86	164.7	106.06	91.2	151.86	76.6	90.8	153.04	78.27
orf19.3534	198.14	279.41	149.82	141.09	106.34	81.8	222.32	159.56	188.57	82.46	62.65	81.11	82.77	95.76	87.99	84.74	94.27	82.43	86.53	92.68	99.02	98.67	80.21	101.78	222.39	100.64	53.98	139.34	50.22	63.95	124.57	60.84
orf19.3535	191.72	99.58	186.83	123.49	132.75	182.52	170.65	146.59	190.77	108	88.84	95.96	100.77	115.68	90.02	95.64	94.24	87.72	94.13	90.58	120.73	112.86	122.59	117.45	73.65	111.38	90.71	57.7	98.55	114.38	92.08	102.74
orf19.3536	30.82	23.92	24.88	85.36	113.88	96.41	78.47	73.73	77.11	53.61	40.32	53.16	32.85	57.4	36.94	42.4	45.7	28	31.08	33.23	53.76	49	56.52	43.99	37.2	52.23	15.87	20.78	16.66	20.83	16.03	19.16
orf19.3537	15.76	28.29	11.69	27.46	22.47	20.01	33.07	51.06	33.53	7.83	5.41	5.23	17.74	12.34	18.27	14.4	12.46	18.18	16.88	19.35	16.21	15.32	16.66	19.85	37.02	20.67	28.79	52.58	31.47	20.04	32.02	25.45
orf19.3538	1.58	0.59	0.98	1.61	0.84	1.13	0.82	0.49	0.86	1.47	0.9	1.65	0.44	0.92	1.97	2.04	2.62	0.48	1.27	1.22	4.29	3.51	4.56	2.49	2.26	2.7	2.25	2.23	3.89	2.68	1.98	2.15
orf19.3539	20.87	24.58	21.26	51.07	67.41	54.59	48.46	66.29	54.5	50.25	35.76	59.76	33.8	54.54	25.05	28.21	31.91	17.62	26.97	33.78	31.39	29.8	35.15	22.93	41.49	24.63	16.02	33.71	15.44	27.06	33.52	21.5
orf19.3540	45.36	29.84	30.07	138.6	183.76	226.47	142.49	192.51	140.99	98.86	67.71	109.6	50.93	95.47	39.17	43.88	70.5	24.89	42.24	49.06	58.67	46.97	57.8	35.64	45.21	57.39	7.92	19.47	9.95	20.02	24.38	24.65
orf19.3541	264.96	355.15	116.89	552.17	473.34	393.96	479.97	471.87	388.54	306.48	236.92	299	171.41	319.41	188.22	194.33	272.54	137.56	180.44	198.9	234.99	213.24	235.63	211.63	458.68	197.38	61.07	220.77	73.82	147.47	279.27	128.3
orf19.3542	240.25	136.24	276.96	72.31	93.29	93.01	50.25	56.93	64.69	95.99	102.51	86.74	95.65	92.12	135.72	101.48	120.88	120.14	95.33	104.73	138.78	110.93	125.7	136.23	63.41	132.71	249.99	125.46	280.78	294.51	182.44	270.08
orf19.3543	0	0	0	0	0	0.14	0	0	0	0	0	0	0	0	0	0	0	0	0	0	0.25	0.37	0	0.36	0	0.12	0.85	0	0.55	0	0	0
orf19.3544	16.5	13.31	11.46	2.64	2.17	2.99	4.02	3.99	2.67	2.21	1.56	1.5	3.68	1.15	3.07	2.43	3.05	3.96	3.22	1.9	4.83	3.64	3.78	4.77	3.75	3.59	103.31	209.62	128.21	51.48	44.44	59.83
orf19.3545	24.67	17.22	24.53	16.21	15.38	17.41	15.72	10.59	21.22	16.57	18.27	13.71	20.09	20.63	23.34	14.6	22.93	18.22	16.14	17.08	21.55	16.23	16.79	20.43	9.14	17.34	25.12	14.36	26.2	26.25	14.97	26.64
orf19.3546	66.31	43.39	80.03	5.73	10.97	6.7	7.55	10.17	6.79	24.7	25.37	19.66	30.47	23.78	37.5	32.48	31.69	39.53	30.14	34.82	33.93	32.31	36.85	35.09	22.41	33.59	115.32	94.8	133.66	111.73	79.25	102.35
orf19.3547	69.79	52.29	48.08	275.05	322.95	324.74	284.64	364.37	255.92	180.15	149.86	203.8	114.91	194.75	75.34	80.1	123.07	49.06	73.61	89.43	88.8	77.39	91.67	54.45	101.69	70.13	8.08	9.63	6.83	20.48	31.9	18.52
orf19.3548	63.01	40.17	93.68	35.71	38.65	47.67	45.77	28.1	63.88	87.43	59.36	85.04	92.23	90.69	116.07	75.26	118.25	141.35	103.69	138.78	110.62	101.28	114.44	114.11	45.43	109.43	82.55	41.75	124.28	95.46	53.17	110.14
orf19.3548.1	14951	22542.6	11688	60.88	22.52	20.52	48.49	24.14	42.11	12.05	9.5	11.82	37.13	8.57	111.17	86.86	53.68	450.88	820.84	359.32	266.27	288.74	154.63	156.82	260.98	144.8	4511.04	3312.26	3608.43	7142.47	16239.3	9649.03
orf19.3549	68.16	43.82	84.24	69.36	154.23	93.5	119.83	64.47	120.06	62.52	54.03	58.35	79.91	96.58	97.05	86.06	97.86	46.04	45.64	54.93	104.22	93.82	97	95.54	45.54	96.54	46.55	27.17	58.78	29.65	21.63	31.54
orf19.3550	32.46	27.59	44.71	30.06	63.69	66.46	51.31	72.46	61.92	36.58	32.46	30.62	49.94	40.31	48.24	37.03	44.94	31.71	30.03	35.73	40.67	27.04	33.6	35.65	19.72	54.04	32.98	21.93	39.15	30.27	19.82	29.8
orf19.3551	26.01	53.25	35.93	20	37.82	26.56	51.26	51.82	51.3	28.47	28.41	35.27	38.08	34.15	25.84	35.61	30.18	33.45	22.73	30.25	38.16	22.23	39.54	29.1	49.36	31.54	20.13	36.78	23.76	16.95	30.43	19.64
orf19.3552	18.54	17.16	13.99	41.97	38.02	43.07	44.1	40.94	52.61	51.64	48.34	47.39	43.45	61.32	50.34	38.76	70.35	33.14	43.7	44.03	56.79	42.4	45.66	44.97	31.02	44.46	39.19	24.86	39.3	36.34	26.98	34.3
orf19.3553	115.83	175.36	67.88	552.48	402.61	445.83	410.96	452.78	417.08	217.57	200.21	262.97	154.7	232.19	120.71	151.32	162.46	102.66	151.37	150.45	171.85	162.07	187.37	107.25	284.12	137.91	13.97	37.97	14.72	45.39	115	42.2
orf19.3554	577.33	730.2	415.6	139.19	145.49	78.55	185.48	190.58	120.71	280.06	363.46	245.53	478.28	424.64	406.3	504.83	452.46	469.43	612.71	478.24	511.14	570.47	455.39	631.33	1320.56	494.1	231.89	556.93	182.33	278.76	688.04	358.55
orf19.3555	81.01	50.85	97.27	18.72	27.47	30.56	29.28	26.12	38.67	33.29	24.04	24.96	17.63	32.52	24.89	21	32.32	19.98	20.17	19.3	30.99	18.97	21.42	30.88	12.11	28.08	35.87	17.75	36.12	62.89	40.54	59.46
orf19.3556	40.22	23.42	23.81	77.17	108.65	108.4	73.26	94.6	92.87	85.23	56.19	74.11	31.11	88.69	31.46	32.3	76.89	20.72	38.22	34.74	72.58	51.1	50.24	46.39	40.93	48.73	14.33	16.42	13.89	38.44	30.62	30.65
orf19.3557	46.83	53.64	35.74	28.71	24.64	25.85	20.82	21.14	16.6	17.17	20.57	11.12	25.78	17.62	21.78	28.6	14.78	17.82	26.31	17.26	19.78	31.37	23.5	26.63	47.03	26.15	50.02	106.22	44.35	47.39	65.86	36.77
orf19.3558	381.96	564.75	407.02	454.71	299.15	364.83	421.01	255.45	481.06	158.36	149.21	168.12	187.4	242.38	135.89	361.53	162.28	110.37	318.08	159.11	360.89	468.86	227.53	281.38	462.6	169.71	205.23	236.58	119.75	133.52	241.22	101.88
orf19.3559	98.53	138.03	212.61	300.1	543.59	436	430.47	588.13	318.65	387.44	312.85	386.32	325.95	378.81	152.87	188.14	213.58	109.68	103.75	158.74	228.7	201.91	250.47	216.17	285.75	248.27	168.83	281.38	214.71	272.33	214.54	258.76
orf19.3561	20.36	14.82	31.29	24.8	31.32	37.21	36.2	22.3	51.84	32.69	25.13	29.38	26.58	40.47	32.22	27.66	43.11	20.45	21.55	26.53	36.05	29.36	29.21	32.75	15.07	26.71	22.74	11.49	25	18.7	11.97	20.36
orf19.3563	11.35	10.8	9.58	2.26	1.19	1.78	2.76	1.67	4.21	4.65	1.07	2.34	1.42	4.32	1.43	1.41	2.56	2.14	1.31	3.19	5.55	5.04	4.63	5.44	2.83	4.61	9.5	4.34	11.73	11.23	6.38	9.92
orf19.3564	59.15	42.7	57.19	282.35	384.96	360.63	264.69	350.4	303.72	248.03	213.47	279.45	181.7	249.15	118.24	165.19	172.92	109.38	144.71	159.44	158.3	154.72	174.01	116.01	103.61	130.72	31.03	29.78	35.44	64.95	53.16	57.14
orf19.3565	18.72	19.53	17.6	21	19.08	19.32	21.73	20.29	14.68	12.3	13.11	11.53	13.29	15.81	12.17	13.79	12.85	10.36	12.69	10.61	17.4	13.9	14.67	13.65	20.77	14.44	29.65	52.48	23.16	23.95	33.77	21.15
orf19.3567	15.57	22.42	17.67	3.98	3.55	3.47	2.87	2.84	4.46	2.14	3.2	3.2	3.48	2.38	3.36	3.86	3.07	3.47	3.74	1.71	4.08	3.14	2.43	6.11	7.31	3.77	48.99	69.93	31.45	17.98	37.79	19.65
orf19.3568	28.87	24.47	22.05	6.19	4.7	7.8	8.68	7.4	9.56	17.33	17.42	18.24	17.56	18.49	22.77	16.16	27.59	22.84	22.61	20.23	26.86	21.43	23.6	27.13	12.65	30.05	25.57	12.44	27.12	34.72	19.93	32.88
orf19.3569	21.94	21.63	21.98	39.76	50.54	72.29	57.72	58.54	53.09	34.05	25.76	26.47	30.15	35.98	25.5	29.23	37.08	22.02	24.64	26.66	42.02	32.09	35.42	38.98	28.3	54.95	33.69	25.85	36.27	42.41	25.85	38.49
orf19.3571	11.71	8.79	9.78	6.83	4.76	4.24	4.35	3.76	4.46	4.16	3.3	3.42	7	5.46	3.43	4.14	7.72	6.46	5.98	8.91	6.94	5.95	5.81	5.73	6.71	9.22	12.95	6.85	9.7	7.46	7.28	5.88
orf19.3572	8.77	5.07	11.11	5.5	3.93	3.5	7	5.74	8.11	9.37	9.81	8.76	7.26	11.81	6.58	7.45	8.5	5.99	7.69	8.34	12.31	9.38	9.74	11.3	8.28	5.93	10.19	6.94	9.4	8.62	8.65	6.65
orf19.3572.3	1746.26	2960.6	1821.04	4580.78	4125.79	3276.56	4795.15	4381.51	4906.17	3353.38	4008.73	4272.91	3248.62	3880.17	2652.85	4158.08	2818.43	2946.05	4361.77	3715.18	2785.68	3964.14	3214.45	2431.16	5411.59	3156.18	454.69	984.87	495.34	913.74	1724.96	1062.98
orf19.3573	7.12	9.03	8.72	1.77	1.59	1.18	2.2	2.03	1.23	14.44	16.7	8.79	12.98	10.8	17.79	15.28	24.76	13.5	14.1	11.96	21.4	15.56	13.1	18.22	14.41	12.84	80.05	69.36	73.73	39.5	33.11	43.16
orf19.3574	23.23	37.71	29.01	25.37	32.31	27.45	27.8	31.2	22.44	25.31	29.01	23.56	45.01	21.84	22.61	24.31	19.97	20.8	12.64	17.97	12.51	11.94	17.18	8.73	21.72	13.35	15.68	28.59	17.74	26.88	41.47	22.69
orf19.3575	231.36	142.13	202.68	541.33	396.1	740.11	504.76	253.53	548.65	1980.97	2497.8	1335.1	3625.1	1163.27	10777.8	5671.3	9023.42	11154	6697.49	7443.61	7871.62	6509.01	8197.08	8655.71	3379.36	7420.07	175.72	74.85	152.09	226.45	117.86	243.08
orf19.3577	119.47	210.54	177.46	246.89	273.19	241.43	248.59	280.93	170.91	174.32	172.09	177.86	194.68	191.87	165.03	144.26	152.61	154.98	127.82	147.79	160.18	161.89	182.22	157.65	243.67	175.64	164.48	342.29	200.6	214.6	278.59	220.11
orf19.3577.1	46.43	90.12	63.32	55.44	41.43	43.12	51.61	45.78	52.31	35.05	41.22	47.5	33.95	44.3	21.11	36.21	26.77	24.67	28.49	35.02	29.54	32.71	37.8	21.44	50.41	31.5	44.85	48.44	63.62	38.07	65.65	42.29
orf19.3578	36.21	19.39	22.95	24.76	18.54	28.45	15.07	16.65	27.33	20.58	19.92	25.05	22.37	22.95	10.55	13.95	18.54	10.05	11.63	16.62	15.52	14.24	17.87	10.83	4.99	13.29	24.05	14.58	29.77	26.54	19.16	22.56
orf19.3579	1175.73	705.85	1535.93	751.31	520.1	737.16	697.54	505.3	760.35	1075.38	1076.1	1050.88	1031.97	997.82	695.01	770.34	730.87	617.67	730.43	749.42	564.2	588.13	583.51	548.42	351	485.89	1244.51	868.53	1516.13	1595.44	1119.42	1423.95
orf19.3581	42.7	30.91	50.94	42.48	92.55	45.8	86	68.65	65.32	36.99	31.76	35.95	38.9	51.15	32.89	43.46	39.88	24.73	26.92	30.88	52.77	49.21	45.32	44.84	41.96	40.18	22.22	25.06	25.17	14.99	13.17	16.22
orf19.3582	69.06	105.52	61.91	196.54	144.53	139.17	161.98	149.52	152.08	89.48	108.96	100.33	78.26	100.67	62.18	121.09	82.83	57.42	90.02	79.79	94.12	163.5	100.38	71.68	176.19	79.57	27.36	77.15	24.75	32.28	90.49	37.99
orf19.3583	59.79	38.08	62.97	50.63	76.25	99.09	53.45	52.78	64.6	93.34	72.22	66.62	81.59	77.46	80.56	70.57	78.85	80.86	59.53	69.83	78.97	66.91	74.42	77.62	39.7	101.25	60.96	34.09	72.89	67.94	43.92	66.34
orf19.6866	22.55	13.88	25.07	27.5	35.23	47.63	27.79	24.39	42.49	45.51	34.95	47.09	35.08	46.96	32.9	37.84	39.55	35.23	31.24	39.13	42.18	38.6	47.55	42.51	23.28	44	29.25	18.19	42.25	35.8	23.07	35.35
orf19.6867	247.67	359.37	284.27	39.62	47.96	25.87	59.71	54.45	48.13	91.45	76.74	93.29	91.26	86.89	107.14	91.72	92.75	106.97	87.97	108.49	132.24	130.27	138.38	133.93	188.32	115.47	155.95	228.54	187.13	172.45	221.89	193.02
orf19.6868	17.43	13.5	27.45	10.67	17.35	10.81	12.77	15.49	13.99	26.75	24.06	20.82	30.34	23.39	36.36	28.93	30.54	29.91	28.52	32.25	29.66	25.73	33.45	33.25	18.65	35.04	48.46	36.62	60.06	48.54	32.92	44.48
orf19.6869	76.89	89.43	37.19	16.28	12.69	11.02	39.2	23.88	30.03	13.93	21.9	16.38	24.87	33.81	16.52	24.1	24.75	21.88	34.85	21.58	33.88	38.32	25.67	37.83	72.71	36.05	48.29	95.76	33.63	48.64	68.66	41.88
orf19.6871	14.35	10.38	12.91	19.68	19.7	36.25	29.56	18.76	47.97	27.33	18.16	19.43	11.36	29.77	13.69	12.16	33.28	10.09	13.02	13.8	25.57	13.98	18.45	22.56	9.9	22.2	7.58	4.34	11.25	16.49	9.24	18.2
orf19.6872	9.3	9.41	14.94	34.98	37.46	45.21	51.36	39.56	54.4	65.96	72.56	65.14	83.26	59.43	86.81	75.69	76.97	76.38	60.17	67.19	64.13	59.52	67.77	56.65	32.81	56.04	34.33	17.99	36.86	29.42	22.53	30.18
orf19.6873	1042.13	591.06	1180.97	2401.1	2647.11	3578.69	2659.75	2149.7	3350	4914.69	4058.04	4871.78	4434.67	4647.41	3787.04	3785.25	3907.25	3823.84	3275.25	4536.56	2953.6	2990.1	3718.91	3334.09	1732.76	3983.52	420.07	343.03	647.65	1393.93	945.51	1476.97
orf19.6873.1	11.31	7.1	8.21	22.12	18.43	21.55	11.47	13.24	36.05	7.54	6.46	12.66	0.65	10.68	0.22	1.99	2.75	3.01	0.5	3.13	8.19	6.28	8.71	3.25	10.71	8.43	0.92	1.75	0.66	4.77	13.79	7.89
orf19.6874	19.22	14.23	17.77	14.6	6.03	24.72	19.89	10.18	22.62	53.62	37.62	34.43	51.33	62.61	80.69	32.86	87.62	89.51	47.47	59.2	49.71	28.59	41.09	50.45	12.25	44.6	46.88	23.28	60.64	56.87	22.54	49.18
orf19.6875	41.13	26.41	32.79	29.03	38.91	21.6	29.71	34.16	22.9	39.56	48.72	26.96	44.55	35.46	64.18	46.32	59.47	53.06	44.29	38.15	56.41	44.31	43.42	52.99	51.39	44.39	107.41	106.78	90.03	76.79	61.03	66.44
orf19.6877	341.34	217.28	459.04	52.93	26.61	97.38	20.7	11.63	34.76	54.77	50.92	36.91	30.17	22.94	128.81	43.48	108.29	79.64	47.78	55.04	169.96	101.97	128.04	129.57	39.14	131.11	475.93	174.39	633.82	575.55	228.37	582.38
orf19.6879	21.13	19.97	19.28	49.25	62.68	57.42	45.55	58.5	48.41	45.34	34.44	50.25	28.91	49.69	26.53	42.54	39.87	26.12	31.05	40.95	42.29	39.82	36.87	31.15	53.12	33.55	23.47	34.72	20.49	20.99	26.52	17.05
orf19.6880	9.95	6.75	10.04	16.25	18.55	20.54	25.29	23.13	31.31	31.07	33.11	26.61	38.41	35.35	38.81	30.32	45.14	26.95	29.93	34.98	35.78	27.59	28.61	33.24	17.16	29.33	23.57	10.55	21.8	17.18	11.09	14.56
orf19.6881	450.27	205.06	620.48	186.02	251.8	218.17	153.98	213.06	170.56	184.28	451.84	195.78	609.32	218.17	365.29	343.39	282.58	383.79	293.77	340.84	170.67	134.4	174.04	173.44	124.94	154.49	338.78	239.37	283.88	213.75	178.19	268.43
orf19.6882	698.81	374.66	688.32	71.17	38.94	84.27	105.36	62.6	108.08	155.68	450.04	124.09	893.82	178.96	1115.46	452.78	660.38	1422.58	692.95	766.6	560.54	468.9	590.07	722.01	243.18	587.36	757.12	366.34	988.36	1071.62	489.95	1059.09
orf19.6882.1	2489.19	3298.6	2170.88	9894.5	6622	7741.42	6974.56	7005.43	8718.05	5650.45	6992.79	8378.87	6426.82	7815.83	3174.48	9073.27	3260.23	3209.21	9279.94	4177.85	6989.23	9919.76	4788.69	5909.02	9008.69	3869.76	1200.42	1647.14	812.6	1448.16	2688.27	1148.51
orf19.6883	49.66	39.19	64.15	113.65	143.06	157.37	90.72	78.54	109.32	161.68	148.92	135.78	145.71	161.91	189.81	170.92	183.58	171.99	155.35	166.49	205.88	172.09	202.39	219.39	110.23	232.8	189.52	96.44	206.39	133.77	96.15	140.43
orf19.6884	34.73	29.21	35.02	16.16	24.86	17.08	25.33	34.99	18.67	42.88	38.41	39.72	43.24	40.21	43.59	40.15	44.97	38.25	32.59	33	50.34	44.5	41.54	50.66	38.68	44.34	59.59	50.92	59.15	57.23	46.7	53.98
orf19.6885	29.66	20.86	23.39	25.68	19.82	35.56	28.67	20.19	33.18	30.7	19.73	27.14	15.17	37.12	18.13	17.65	29.22	24.09	25.16	24.25	34.87	30.12	33.5	40.11	21.67	39.63	27.26	15.91	31.84	37.49	28.92	34.22
orf19.6886	116.78	139.47	51.25	352.4	246.96	367.99	228.39	283.3	282.62	108.53	75.03	142.49	48.53	141.35	19.88	46.82	52.81	14.93	55.53	43.53	63.03	83.61	72.35	31.75	109.42	65.3	6.55	20.94	5	36.21	94.37	32.24
orf19.6887	1563.19	2402.46	1617.37	997.75	613.12	662.15	628.72	443.08	695.24	386.87	505.17	449.28	413.6	407.04	204.46	418.14	228.54	195.05	364.81	280.44	279.59	424.05	267.63	220.47	494.64	246.87	1416.52	1614.74	921.4	722.71	1515.13	762.5
orf19.6888	92.11	58.7	108.99	47	48.5	59.57	28.21	30.19	31.95	44.01	27.18	27.22	44.88	24.59	19.72	14.32	17.06	15.07	11.17	12.34	7.24	6.9	7.56	8.42	4.09	8.68	52.97	27.09	53.92	86.51	58.71	80.93
orf19.6889	64.9	45.73	77.76	29.91	19.37	48.42	40.53	28.75	54.11	39.9	32.69	30.28	54.9	48.53	83.78	46.62	69.51	89.12	59.59	76.52	64.1	51.18	69.53	73.07	30.11	75.96	81.49	42.81	113.05	115.35	68.69	122.92
orf19.6891	51.49	34.97	54.16	51.65	107.43	76.76	68.06	62.17	71.21	75.15	75.3	67.26	84.67	98.56	97.24	78.15	107.98	81.46	75.02	69.17	100.42	81.9	80.07	86.05	50.78	95.12	91.24	62.88	95.21	80.84	59.79	77.27
orf19.6893	94.69	144.93	59.49	81.26	81.05	84.7	109.04	101.08	88.52	58.11	44.92	54.66	61.8	67.01	56.01	48.02	62.25	54.43	46.02	55.79	62.67	51.7	60.21	58.47	124.44	76.89	47.11	108.05	42.19	54.04	91.14	50.23
orf19.5204	16.7	15.77	15.8	6.76	4.2	13.83	4.82	3.06	10.44	7.68	4.51	5.31	5.64	4.45	10.33	4.88	9.35	11.17	5.5	5.86	8.68	7.07	8.24	9.29	3.13	10.62	22.6	9.81	25.38	36.41	19.18	39.67
orf19.5205	87.06	39.03	69.33	1.36	1.98	2.25	2.54	2.6	2.25	1.98	13.43	2.74	29.77	3.52	12.92	8.77	8.6	21.48	11.62	8.34	6.15	5.9	6.42	8.52	3.87	5.47	27.06	19.36	34.37	75.78	45.63	71.53
orf19.5206	12.72	6.73	13.79	21.42	33.54	38.4	17.02	23.61	31.96	35.14	19.38	41.14	8.98	33.13	10.68	13.54	22.15	8.01	15.94	18.22	18.77	19.72	24.63	16.31	11.89	18.18	6.93	3.04	6.64	15.43	15.52	14.23
orf19.5207	72.79	67.17	34.13	164.84	115.95	132.75	93.32	122.7	108.8	61.92	40.35	81	23.2	80	12.2	28.09	34.18	11.57	27.36	34.56	41.36	46.17	42.49	29.88	82.82	40.83	9.89	28.88	7.12	22.04	67.52	21.1
orf19.5209	54.64	78.48	30.15	40.27	30.15	20.44	39.87	35.66	35.72	23.57	29.51	23.09	25.65	27.6	33.12	29.47	36.37	25.91	35.99	26.76	39.8	36.95	32.25	33.14	83.34	28.6	56.36	111.19	37.72	39.31	77.88	34.11
orf19.5210	1.89	2.48	2.35	2.21	2.15	3.2	1.95	1.08	3.06	1.88	1.93	0.65	4.34	1.77	6.62	2.15	3.23	9.92	2.54	2.98	6.13	4.22	6.27	4.42	1.4	4.98	2.8	1	4.18	7.17	3.64	5.13
orf19.5210.1	24.05	45.76	54.14	25.04	36.66	26.5	48.25	34.04	48.51	14.79	22.35	18.11	31.27	28.05	17.31	27.59	19.54	37.74	39.32	36.26	33.63	38.63	22.2	17.89	47.56	35.85	38.06	31.62	35.93	19.01	25.66	20.19
orf19.5211	24.61	19.08	42.22	21.29	27.88	42.45	14.13	13.18	29.37	130.81	109.92	94.47	120.77	96.86	183.59	133.17	155.32	154.24	119.09	144.35	146.58	127.87	154.83	188.23	69.5	179.97	42.38	23.69	74.04	58.43	29.92	59.22
orf19.5212	0.55	0	0.21	0.9	1.41	0.96	0.79	0	0.7	0.16	0.13	0.05	0.19	0	0.35	0.42	0.71	0.12	0.1	0.3	0.31	0.29	0	0.46	0.38	0.39	0.36	0.39	0.04	0.12	0.18	0.19
orf19.5213	11.24	8.04	10.92	15.37	8.7	23.45	18.46	11.25	21.76	22.57	16.09	20.56	14.46	23.4	21.28	12.22	22.71	18.22	15.44	18.48	24.87	17.78	20.26	23.06	8.54	22.19	19.56	8.61	30.58	26.08	11.45	26.21
orf19.5213.1	2542.55	4473.17	2930.96	986.24	818.17	721.21	926.77	740.5	949.42	631.63	961.62	785.33	789.92	723.47	488.29	760.82	479.57	586.5	732.4	705.66	542.31	659	603	477.21	922.83	590.92	1700.55	2434.14	1748.19	1984.24	3068.87	1978.84
orf19.5213.2	942.94	1609.62	1275.14	380	273.83	165.53	308.95	235.07	650.71	188.49	462.95	316.54	301.25	384.61	150.11	349.19	153.86	182.19	338.97	310.04	342.24	342.63	223.36	211.55	504.09	285.77	623.39	420.47	700.54	774.01	1168.66	648.3
orf19.5214	50.18	40.48	33.22	17.77	17.22	9.17	25.64	23.58	17.96	14.82	14.07	13.54	17.04	20.01	17.38	16.32	18.9	18.46	18.86	16.65	27.52	19.52	20.5	25.57	34.7	20.05	53.28	62.34	36.35	34.73	39.94	27.82
orf19.5215	11.72	15.12	13.39	0.72	0.64	0.32	1.08	0.74	0.69	4.62	3.59	3.21	5.89	3.55	9.06	6.54	8.13	5.74	5.99	7.43	8.17	7.43	8.69	9.53	3.61	9.25	138.21	59.32	163.52	69.18	37.38	66.46
orf19.5216	4.92	3.11	2.01	30.66	51.54	22.81	42	52.67	31.95	41.36	21.49	46.75	13.75	44.79	5.26	10.49	13.8	3.94	8.81	9.77	20.3	17.6	19.54	12.82	24.38	18.53	8.87	13.98	8.91	5.09	7.26	7.03
orf19.5217	17.38	11.93	21.64	32.5	46.14	51.27	18.18	22.45	25.08	27.38	24.61	24.73	17.27	20.02	9.88	13.59	16.25	9.37	13.89	14.65	18.79	17.46	20.17	22.07	12.02	17.58	9.25	5.4	11.06	11.03	10.2	14.83
orf19.4122	14.93	7.95	10.4	38.2	54.49	39.67	40.21	41.37	40.12	46.58	19.65	30.29	12.15	23.96	11.32	11.89	13.77	12.43	14.81	13.61	18.87	15.06	18.28	13.97	8.51	16.64	13.51	9.62	15.29	11.9	12.57	14.85
orf19.4121	33.13	26.44	33.16	0.38	1.09	2.07	2.36	1.56	1.78	1.92	1.03	2.11	0.98	2.33	1.16	2.96	2.24	2.95	1.65	2.46	4.38	3.86	3.66	5.55	2.29	4.51	77.48	59.92	80.49	55.37	42.5	60.63
orf19.4120	18.72	14.28	27.04	21.71	23.95	38.01	25.71	25.17	32.43	42.25	26.47	42.8	20.65	38.88	18.91	23.95	32.01	19.44	24.2	29	33.72	30.48	39.17	33.53	18.85	34.38	23.53	13.14	26.23	36.55	28.49	36.08
orf19.4119	15.71	9.75	19.39	5.04	4.46	6.08	3.64	2.9	4.71	7.24	9.29	6.23	11.01	6.83	15.86	8.03	12.37	16.52	9.1	8.26	13.81	9.51	9.5	12.58	5.14	11.8	28.08	11.42	27.9	24.9	14.34	25.7
orf19.4118	334.6	188.8	61.86	184.26	273.42	213.01	170.49	226.54	180.38	173.59	156.57	171.83	179.84	169.96	143.17	120.4	163.6	190.36	147.44	152.82	171.3	151.27	160.25	172.57	111.15	136.37	58.28	63.09	74.28	166	132.59	190.18
orf19.4117	154.77	236.45	126.09	79.86	42.21	49.74	61.45	53.22	72.64	34.01	49.23	34.21	52.87	52.71	38.64	88.03	40.39	38.94	118.48	40.94	73.86	108.46	48.06	70.31	118.88	43.74	153.98	158.64	65.78	71.41	149.47	57.13
orf19.4116	23.14	23.23	20.99	11.46	15.47	10.79	21.16	16.45	13.6	13.41	14.65	12.64	19.28	11.74	15.81	14.85	16.21	10.9	11.21	13.61	15.59	12.81	14.02	13.64	24.61	12.66	42.34	82.22	40.89	35.71	40.98	28.3
orf19.4115	1.81	0.7	1.75	0	0	0	0	0.24	0	0	0	0.15	0.31	0.12	0	0	0	0.96	0.32	0.25	0.51	0	0.77	0.57	0.31	0.13	9.88	8.2	8.47	4.76	4.7	3.36
orf19.4114	44.03	31.95	53.9	0.25	0.38	0.38	0.73	0.65	1.28	5.32	4.62	3.09	6.83	5.47	11.81	9.08	11.05	9.92	7.48	9.76	14.46	11.67	11.89	11.76	5.85	13.03	132.73	65.59	156.98	99.8	59.44	97.2
orf19.4112	127.37	165.73	114.99	133.1	92.12	80.41	95.57	86.98	86.22	78.42	92.05	91.02	77.47	94.2	76.71	109.68	75.94	79.84	114.49	85.86	106.52	150.29	98.48	90.31	181.74	77.54	131.07	207.1	98.25	88.19	159.96	85.05
orf19.4110	12.48	9.09	14.94	8.72	14.6	11.92	10.13	10.09	11.54	6.95	5.02	5.32	4.01	8.48	6.03	6.04	8.76	5.48	6.08	5.76	12.55	8.57	9.77	11.17	5.63	11.58	14.62	8.15	13.33	17.11	10.51	16.02
orf19.4109	120.75	88.76	129.53	44.55	59.27	48.17	79.2	39.94	92.4	79.66	78.65	63	105.58	93.84	175.33	118.9	158.42	166.14	117.6	109.43	185.68	161.97	151.75	172.13	103.32	137.41	37.23	35.14	51.98	81.1	54.77	79.57
orf19.4107	36.94	25.95	36.97	26.08	33.59	27.04	37.4	45.35	35.08	34.22	43.69	37.85	56.09	41.07	54.01	45.03	42.97	53.16	40.54	43.46	40.12	40.75	45.3	37.68	35.89	34.9	34.23	30.67	32.75	31.3	28.86	30.95
orf19.4106	9.39	4.67	7.01	15.28	12.36	12.24	11.3	4.34	13.3	15.46	12.1	20.36	9.02	19.13	7.69	9.39	12.34	5.82	6.08	9.8	10.32	8.7	11.62	10.27	3.56	11.63	5.95	3.02	5.93	6.91	4.96	5.62
[truncated: 4,234 more rows]

## Sheet: T0 vs T30min
Name	Log₂ fold change	FDR p-value
orf19.5604	8.16	0
orf19.3433	8.04	0
orf19.6484	8	0.00487
[truncated: 2,807 more rows]
[truncated: 1 more columns]

## Sheet: GO T0 vs T30
Up-regulated
[truncated: 153 more rows]

[truncated: 19 more sheets: T30min vs T2h, GO T30 vs T2, T2h vs T4h, GO T2 vs T4, T4h vs T6h, GO T4 vs T6, T6h vs T8h, GO T6 vs T8, pH4 vs pH6 T30min, GO T30min, pH4 vs pH6 T2h, GO T2h, pH4 vs pH6 T4h, GO T4h, pH4 vs pH6 T6h, GO T6h, pH4 vs pH6 T8h, GO T8h, Cluster]
